# Supplementary material for: Cretaceous to early Paleogene sediment provenance transition from continental to magmatic arc systems in the Northwestern Pacific Region
Source: Sci Rep. 2024 Mar 27;14:7280. doi: 10.1038/s41598-024-55471-1 (PMC10973497; doi:10.1038/s41598-024-55471-1)
Supplement: Supplementary file 2 — Supplementary Information 2. [file 41598_2024_55471_MOESM2_ESM.xlsx]

## Sheet: Data_This Study
	Dataset: U-Pb LA-ICP-MS Detrital Zircon Data (This Study)
	No.	Zircon Grain Number	Th (PPM)	U (PPM)	Th/U	Isotopic Ratios										U-Pb Age (Ma)									U-Pb Age (Ma)									Preferred Age	±	2σ	Disc. (%)		Remark
																before Stacey-Kramers Correction									after Stacey-Kramers Correction
						207Pb/206Pb	±	2σ	206Pb/238U	±	2σ	207Pb/235U	±	2σ	Error Corr.	207Pb/206Pb	±	2σ	206Pb/238U	±	2σ	207Pb/235U	±	2σ	207Pb/206Pb	±	2σ	206Pb/238U	±	2σ	207Pb/235U	±	2σ
	1. Kamibaro Unit (ST22KMB5)
	1	ST22KMB5-1	405.414	489.442	0.820641	0.0492026	±	0.00165901	0.0125564	±	0.000441186	0.0860115	±	0.00406396	0.743641	179.4	±	73.6	80.4398	±	2.80849	83.0064	±	3.8777	80.3	±	78.2	80.26	±	2.78	80.26	±	3.7	80.26	±	2.78	0	(Cc.)
	2	ST22KMB5-2	135.281	134.872	0.993731	0.0669407	±	0.0011946	0.133196	±	0.0050238	1.24132	±	0.0509899	0.91821	856	±	33.8	806.071	±	28.5473	814.05	±	23.2302	804.6	±	35	804.6	±	28.4	804.6	±	22.8	804.6	±	28.4	0	(Cc.)
	3	ST22KMB5-3	846.866	597.858	1.40337	0.0488545	±	0.00149059	0.0127295	±	0.000442098	0.0865807	±	0.00389425	0.772153	163.4	±	67	81.5421	±	2.81382	83.5338	±	3.7037	81.4	±	70.4	81.37	±	2.78	81.37	±	3.56	81.37	±	2.78	0	(Cc.)
	4	ST22KMB5-4	242.37	301.763	0.795735	0.0489375	±	0.00203283	0.0133394	±	0.000485242	0.0908828	±	0.0048446	0.682411	167.3	±	91	85.4228	±	3.08652	87.5105	±	4.62432	85.2	±	95.6	85.25	±	3.04	85.25	±	4.44	85.25	±	3.04	0	(Cc.)
	5	ST22KMB5-5	403.869	469.718	0.851842	0.0480801	±	0.00179974	0.0107835	±	0.000381568	0.0721817	±	0.00359939	0.709597	126.7	±	82.8	69.1425	±	2.43327	70.1092	±	3.48644	69	±	85.6	69.02	±	2.42	69.02	±	3.36	69.02	±	2.42	0	(Cc.)
	6	ST22KMB5-6	551.769	536.815	1.01833	0.0495316	±	0.00149528	0.0143074	±	0.00049848	0.0986613	±	0.00442561	0.776713	195.2	±	65.6	91.578	±	3.16769	94.6615	±	4.16238	91.3	±	69.8	91.35	±	3.16	91.35	±	3.98	91.35	±	3.16	0	(Cc.)
	7	ST22KMB5-7	461.268	475.709	0.960657	0.0567275	±	0.00118815	0.0308949	±	0.00106996	0.243996	±	0.00968173	0.872795	502.7	±	42.6	196.147	±	6.68897	219.768	±	7.98228	194.3	±	51.6	194.35	±	6.5	194.35	±	7.24	194.35	±	6.5	0	(Cc.)
	8	ST22KMB5-8	304.504	412.036	0.732172	0.0478113	±	0.00164809	0.0146413	±	0.000518114	0.097457	±	0.00467293	0.738024	113.1	±	76.4	93.6994	±	3.29136	93.5576	±	4.41054	93.6	±	77.4	93.64	±	3.3	93.64	±	4.32	93.64	±	3.3	0	(Cc.)
	9	ST22KMB5-9	374.118	413.915	0.895473	0.18809	±	0.00389907	0.0126574	±	0.000449612	0.331447	±	0.012965	0.908099	2741.1	±	27	81.0828	±	2.86184	288.233	±	10.2943	66.6	±	156.4	66.58	±	1.88	66.58	±	4.7	66.58	±	1.88	0	(Cc.)
	10	ST22KMB5-10	378.286	549.99	0.681429	0.0477045	±	0.00147968	0.0136753	±	0.000476294	0.0908235	±	0.00412208	0.7674	106.6	±	68.8	87.559	±	3.02861	87.4558	±	3.90433	87.5	±	69.6	87.55	±	3.04	87.55	±	3.82	87.55	±	3.04	0	(Cc.)
	11	ST22KMB5-11	63.3038	107.9	0.581252	0.0738944	±	0.00424062	0.0131984	±	0.000553646	0.135781	±	0.0090926	0.62641	1057.8	±	105.2	84.526	±	3.52206	128.109	±	8.5375	81.7	±	194.2	81.68	±	3.32	81.68	±	7.16	81.68	±	3.32	0	(Cc.)
	12	ST22KMB5-13	262.944	295.128	0.882691	0.0498177	±	0.00206724	0.013441	±	0.000489798	0.0932219	±	0.00496767	0.683835	209.1	±	90	86.069	±	3.11518	89.6662	±	4.73398	85.8	±	97	85.78	±	3.04	85.78	±	4.5	85.78	±	3.04	0	(Cc.)
	13	OD3	540.741	403.038	1.32922	0.0473057	±	0.00277285	0.0051249	±	0.0001904	0.0337522	±	0.00224451	0.55868	89.8	±	130.6	32.9529	±	1.22156	33.3865	±	2.27825	32.9	±	135.2	32.87	±	1.28	32.87	±	2.18	32.87	±	1.28	0	(Cc.)
	14	GJ1	36.7035	501.318	0.0725355	0.0600591	±	0.000733458	0.0987563	±	0.00338626	0.825747	±	0.0297656	0.951234	626.5	±	24	607.116	±	19.8519	606.818	±	16.5594	606.7	±	24.2	606.75	±	19.8	606.75	±	16.46	606.75	±	19.8	0	(Cc.)
	15	NIST SRM 612	35.954	12.3587	2.88223	0.906994	±	0.00927789	0.87289	±	0.0591621	110.222	±	7.48792	0.997678	5113.48	±	6.5	4045.01	±	202.042	4774.27	±	67.8223	2286.4	±	50	2286.4	±	63.6	2286.4	±	40	2286.4	±	50	0	(Cc.)
	16	NIST SRM 612	34.9292	11.9614	2.89308	0.90822	±	0.00936047	0.881074	±	0.0604679	111.406	±	7.66296	0.997752	5115.4	±	6.44	4073.12	±	205.575	4785.02	±	68.6601	2294.5	±	49.4	2294.5	±	64.2	2294.5	±	40	2294.5	±	49.4	0	(Cc.)
	17	NIST SRM 612	32.3212	11.9722	2.67466	0.90765	±	0.00945065	0.853991	±	0.0585964	107.913	±	7.42103	0.997765	5114.5	±	6.44	3979.63	±	202.149	4752.97	±	68.6414	2262.5	±	50.4	2262.5	±	64.4	2262.5	±	40.4	2262.5	±	50.4	0	(Cc.)
	18	91500	46.8145	95.6486	0.484905	0.0748878	±	0.00131422	0.17598	±	0.00693878	1.83476	±	0.0779701	0.927833	1084.9	±	31.8	1044.98	±	37.9806	1051.64	±	28.0715	1043.2	±	32.6	1043.2	±	38	1043.2	±	27.8	1043.2	±	32.6	0	(Cc.)
	19	91500	45.1548	89.7967	0.498194	0.0753693	±	0.00135642	0.176063	±	0.00701044	1.84742	±	0.0794512	0.925854	1097.8	±	32.6	1045.43	±	38.3695	1056.15	±	28.4876	1043.1	±	33.6	1043.1	±	38.4	1043.1	±	28	1043.1	±	33.6	0	(Cc.)
	20	91500	47.9846	99.8577	0.476076	0.0758432	±	0.00128622	0.180097	±	0.00705424	1.90163	±	0.079962	0.931508	1110.3	±	30.6	1067.5	±	38.4771	1075.23	±	28.1129	1065.5	±	31.4	1065.5	±	38.4	1065.5	±	27.8	1065.5	±	31.4	0	(Cc.)
	21	NIST SRM 612	39.605	12.7484	3.07805	0.909865	±	0.0104246	0.852579	±	0.0571328	107.761	±	7.50997	0.961557	5114.8	±	27	3974.72	±	197.288	4753.76	±	67.2641	5097.8	±	27.4	5098	±	334	5097.8	±	97.6	5097.8	±	27.4	-0.00392326	(Cc.)
	22	NIST SRM 612	39.1136	12.2453	3.16475	0.905323	±	0.0103506	0.896445	±	0.0610475	112.74	±	7.97511	0.962687	5107.8	±	27	4125.58	±	205.861	4799.21	±	68.3312
	23	NIST SRM 612	37.4348	11.8223	3.1373	0.906597	±	0.0104715	0.894919	±	0.0618248	112.706	±	8.07946	0.963709	5109.8	±	27	4120.39	±	208.628	4798.91	±	69.2948	5096.5	±	27.4	5096	±	328	5096.5	±	95.8	5096.5	±	27.4	0.00981065	(Cc.)
	24	91500	53.8058	106.664	0.499799	0.075696	±	0.00133477	0.180956	±	0.00656196	1.90281	±	0.0828424	0.832923	1102	±	48.2	1072.19	±	35.7697	1077.1	±	26.5943	1070.8	±	49.2	1070.8	±	35.8	1070.8	±	29	1070.8	±	49.2	0	(Cc.)
	25	91500	53.2735	110.814	0.47632	0.0750506	±	0.00131951	0.176813	±	0.00637165	1.8434	±	0.0798834	0.831573	1084.9	±	48.2	1049.54	±	34.8558	1056.16	±	26.156	1047.9	±	49.4	1047.9	±	34.8	1047.9	±	28.4	1047.9	±	49.4	0	(Cc.)
	26	91500	46.5252	93.3893	0.493598	0.0751009	±	0.00139616	0.183111	±	0.00679932	1.91034	±	0.0851808	0.832761	1086.2	±	49.4	1083.95	±	36.9943	1079.72	±	27.4196	1083.8	±	49.6	1083.8	±	37	1083.8	±	29.8	1083.8	±	49.6	0	(Cc.)
	27	ST22KMB5-14	622.214	807.712	0.763248	0.0542546	±	0.00161106	0.00999358	±	0.000311869	0.0753197	±	0.0034212	0.68704	399.2	±	74	64.103	±	1.99039	73.2048	±	3.04018	63.5	±	91	63.48	±	2	63.48	±	3.02	63.48	±	2	0	(Cc.)
	28	ST22KMB5-15	798.848	439.723	1.79998	0.0592255	±	0.0010021	0.0609569	±	0.00191218	0.501513	±	0.0197594	0.796184	591.5	±	51.6	381.442	±	11.6132	410.195	±	11.992	378.9	±	59	378.95	±	11.52	378.95	±	12.88	378.95	±	11.52	0	(Cc.)
	29	ST22KMB5-16	272.673	407.629	0.662765	0.0493332	±	0.00185418	0.0131681	±	0.000427969	0.0902432	±	0.00462164	0.634609	180.7	±	92.2	84.3332	±	2.72272	87.1032	±	4.14331	84.1	±	97.8	84.13	±	2.66	84.13	±	4.24	84.13	±	2.66	0	(Cc.)
	30	ST22KMB5-17	322.482	341.646	0.935216	0.04852	±	0.00192246	0.0142993	±	0.000471194	0.0963798	±	0.00509432	0.623425	142.2	±	97.2	91.5264	±	2.99434	92.7635	±	4.56348	91.4	±	100.2	91.41	±	3.04	91.41	±	4.68	91.41	±	3.04	0	(Cc.)
	31	ST22KMB5-18	1125.29	930.063	1.19876	0.0491248	±	0.00124962	0.0133192	±	0.000410064	0.0908925	±	0.00389845	0.717812	171.1	±	69.8	85.294	±	2.60843	87.7036	±	3.35283	85.1	±	73.6	85.11	±	2.66	85.11	±	3.56	85.11	±	2.66	0	(Cc.)
	32	ST22KMB5-19	183.243	351.673	0.516261	0.0866868	±	0.00298773	0.0108794	±	0.000361876	0.131011	±	0.00639629	0.681295	1367.8	±	68.8	69.7542	±	2.30749	124.129	±	5.58886	66.3	±	157	66.25	±	2.08	66.25	±	4.7	66.25	±	2.08	0	(Cc.)
	33	ST22KMB5-20	117.021	514.533	0.225338	0.0551367	±	0.000928226	0.0563947	±	0.00175431	0.431946	±	0.0169263	0.793845	434.7	±	53	353.663	±	10.7009	362.272	±	10.7488	352.8	±	55.8	352.78	±	10.68	352.78	±	11.82	352.78	±	10.68	0	(Cc.)
	34	ST22KMB5-21	344.169	311.096	1.09612	0.0566945	±	0.00112561	0.0609746	±	0.00196036	0.480221	±	0.0197801	0.78055	496.3	±	56.8	381.55	±	11.9056	395.766	±	12.3471	380.2	±	61	380.19	±	11.82	380.19	±	13.32	380.19	±	11.82	0	(Cc.)
	35	ST22KMB5-22	220.358	265.19	0.823293	0.0575509	±	0.00115129	0.0692982	±	0.00225601	0.554019	±	0.0230256	0.783308	529.1	±	56.6	431.926	±	13.5935	444.924	±	13.7188	430.6	±	60.2	430.63	±	13.54	430.63	±	14.82	430.63	±	13.54	0	(Cc.)
	36	ST22KMB5-23	604.598	808.867	0.740581	0.0724462	±	0.00188493	0.01016	±	0.000316897	0.10225	±	0.00440892	0.723356	1013.7	±	60.2	65.1654	±	2.02214	98.1485	±	3.79641	63.1	±	109.2	63.06	±	1.92	63.06	±	3.34	63.06	±	1.92	0	(Cc.)	YSG Age
	37	ST22KMB5-24	290.699	354.051	0.813502	0.0517212	±	0.00192181	0.0148527	±	0.000486957	0.106715	±	0.00544782	0.642226	290.5	±	89.2	95.0424	±	3.09282	102.226	±	4.81329	94.5	±	100.6	94.52	±	3.02	94.52	±	4.84	94.52	±	3.02	0	(Cc.)
	38	ST22KMB5-25	530.007	557.752	0.941506	0.0509287	±	0.00158484	0.0138959	±	0.000439745	0.0983102	±	0.00458275	0.678873	254.1	±	78.6	88.9618	±	2.79563	94.5376	±	4.00249	88.6	±	87	88.6	±	2.78	88.6	±	4.1	88.6	±	2.78	0	(Cc.)
	39	ST22KMB5-26	65.7135	99.5634	0.653939	0.060549	±	0.00200763	0.0579006	±	0.00216479	0.487013	±	0.0251281	0.724626	639.4	±	76.4	362.845	±	13.1846	400.391	±	16.4679	359.7	±	91	359.65	±	12.94	359.65	±	16.6	359.65	±	12.94	0	(Cc.)
	40	OD3	1343.96	795.947	1.67295	0.0464956	±	0.00204416	0.00515269	±	0.000165069	0.0332811	±	0.0018421	0.578784	42.5	±	107.8	33.1311	±	1.05861	32.999	±	1.76546	33.1	±	108.4	33.11	±	1.02	33.11	±	1.8	33.11	±	1.02	0	(Cc.)
	41	GJ1	34.4373	476.471	0.0716103	0.0602022	±	0.000823005	0.0979994	±	0.00305089	0.819571	±	0.031227	0.81707	627	±	47.4	602.674	±	17.8995	604.394	±	15.4276	602.2	±	48	602.19	±	17.94	602.19	±	17.36	602.19	±	17.94	0	(Cc.)
	42	NIST SRM 612	35.2645	11.7194	2.98136	0.902364	±	0.0106502	0.839545	±	0.0582239	105.239	±	7.57111	0.963995	5103.1	±	27	3929.21	±	202.44	4729.94	±	69.549	5091.2	±	27.2	5091	±	350	5091.2	±	102	5091.2	±	27.2	0.00392835	(Cc.)
	43	NIST SRM 612	40.8826	13.6174	2.97459	0.907222	±	0.0103591	0.80902	±	0.0528108	101.959	±	6.93585	0.959593	5110.7	±	27	3821.34	±	186.83	4698.09	±	65.5599
	44	NIST SRM 612	31.0796	11.5593	2.66395	0.912189	±	0.011043	0.77783	±	0.054269	98.5645	±	7.12998	0.964493	5118.5	±	27	3709.23	±	195.293	4664.06	±	69.9552	5096.9	±	27.4	5097	±	380	5096.9	±	110.8	5096.9	±	27.4	-0.00196198	(Cc.)
	45	91500	47.0657	92.8633	0.50216	0.07501	±	0.00141973	0.176604	±	0.00656683	1.84022	±	0.0823493	0.830931	1083.8	±	50	1048.39	±	35.9284	1055.02	±	27.1941	1046.8	±	51.2	1046.8	±	35.8	1046.8	±	29.4	1046.8	±	51.2	0	(Cc.)
	46	91500	42.2503	85.7631	0.488103	0.0744046	±	0.00145713	0.1777	±	0.00670899	1.8367	±	0.0834959	0.830504	1067.5	±	51	1054.4	±	36.671	1053.77	±	27.6983	1053.8	±	51.4	1053.8	±	36.6	1053.8	±	29.8	1053.8	±	51.4	0	(Cc.)
	47	91500	46.8692	93.3321	0.497552	0.0747074	±	0.00140036	0.180496	±	0.00670387	1.87319	±	0.0836434	0.831779	1075.6	±	49.8	1069.69	±	36.5564	1066.71	±	27.2848	1069.4	±	50	1069.4	±	36.6	1069.4	±	29.6	1069.4	±	50	0	(Cc.)
	48	NIST SRM 612	36.7436	11.8778	3.06115	0.900252	±	0.0138953	0.839734	±	0.0555342	105.211	±	7.23753	0.96137	5102.5	±	26.8	3929.87	±	193.137	4727.81	±	67.1764
	49	NIST SRM 612	42.5973	13.8015	3.0542	0.905098	±	0.0137061	0.809202	±	0.0500468	101.932	±	6.59336	0.956141	5110.1	±	26.8	3821.99	±	177.101	4695.96	±	63.0312
	50	NIST SRM 612	32.3832	11.7156	2.73524	0.910053	±	0.0142589	0.778005	±	0.0517928	98.5386	±	6.81933	0.961947	5117.8	±	26.8	3709.86	±	186.428	4661.93	±	67.6005	5096.6	±	27.2	5097	±	364	5096.6	±	105.8	5096.6	±	27.2	-0.00784837	(Cc.)
	51	91500	49.0398	94.1188	0.515599	0.0748344	±	0.00160008	0.176643	±	0.00543465	1.83974	±	0.0726405	0.779204	1082.9	±	49.6	1048.61	±	29.7402	1053.63	±	24.4177	1047.1	±	50.8	1047.1	±	29.8	1047.1	±	26	1047.1	±	50.8	0	(Cc.)
	52	91500	44.0224	86.9226	0.501165	0.0742304	±	0.00163047	0.17774	±	0.00559054	1.83622	±	0.073976	0.780732	1066.5	±	50.6	1054.62	±	30.5638	1052.38	±	24.9821	1054.1	±	51	1054.1	±	30.6	1054.1	±	26.4	1054.1	±	51	0	(Cc.)
	53	91500	48.835	94.594	0.510867	0.0745325	±	0.00158159	0.180537	±	0.00554514	1.8727	±	0.0737364	0.780069	1074.7	±	49.4	1069.91	±	30.2442	1065.31	±	24.4824	1069.7	±	49.6	1069.7	±	30.2	1069.7	±	26	1069.7	±	49.6	0	(Cc.)
	54	ST22KMB5-27	329.617	393.568	0.828763	0.0455135	±	0.0021103	0.0101185	±	0.000258986	0.0640935	±	0.00338774	0.484242	0.00015	±	109.81	64.9003	±	1.6527	62.5102	±	3.20828	64.9	±	106.6	64.91	±	1.66	64.91	±	3.24	64.91	±	1.66	0	(Cc.)
	55	ST22KMB5-28	950.231	1066.79	0.881433	0.0505227	±	0.00102389	0.0265307	±	0.000585337	0.186549	±	0.00611459	0.673105	240.8	±	56	168.799	±	3.67528	172.195	±	4.73934	168.5	±	58.4	168.47	±	3.62	168.47	±	5.18	168.47	±	3.62	0	(Cc.)
	56	ST22KMB5-29	1463.26	1436.78	1.00779	0.0479943	±	0.00112654	0.0133229	±	0.000292783	0.0889911	±	0.00307766	0.635438	121.5	±	63	85.318	±	1.86245	85.7915	±	2.64351	85.2	±	64.4	85.22	±	1.9	85.22	±	2.86	85.22	±	1.9	0	(Cc.)
	57	ST22KMB5-30	432.509	503.4	0.850202	0.0486654	±	0.00175734	0.0129012	±	0.000312595	0.0873789	±	0.00387292	0.546664	153.9	±	87	82.6344	±	1.9893	84.3	±	3.51482	82.5	±	91	82.48	±	2.02	82.48	±	3.6	82.48	±	2.02	0	(Cc.)
	58	ST22KMB5-31	818.258	701.523	1.15422	0.0480709	±	0.00141657	0.0150962	±	0.00034922	0.100997	±	0.0039491	0.591617	124.3	±	74	96.5891	±	2.21755	96.8296	±	3.45705	96.5	±	75.4	96.54	±	2.16	96.54	±	3.62	96.54	±	2.16	0	(Cc.)
	59	ST22KMB5-32	304.863	304.455	0.99088	0.0492099	±	0.00231339	0.0117956	±	0.000312417	0.080785	±	0.00433273	0.493836	178.9	±	109	75.5945	±	1.99034	78.177	±	4.05595	75.4	±	116	75.42	±	2.02	75.42	±	4.04	75.42	±	2.02	0	(Cc.)
	60	ST22KMB5-33	142.614	172.026	0.820367	0.0473621	±	0.00315612	0.0103738	±	0.000318316	0.0683793	±	0.00488396	0.42961	90.6	±	152.8	66.5292	±	2.03077	66.5561	±	4.72071	66.5	±	155	66.46	±	2.04	66.46	±	4.62	66.46	±	2.04	0	(Cc.)
	61	ST22KMB5-34	148.835	274.291	0.536948	0.128463	±	0.00439926	0.0110993	±	0.000301941	0.198441	±	0.00849866	0.635197	2093.4	±	58.2	71.1565	±	1.92493	182.242	±	7.28301	63.8	±	216	63.8	±	1.54	63.8	±	5.82	63.8	±	1.54	0	(Cc.)
	62	ST22KMB5-35	838.302	888.509	0.933639	0.0475602	±	0.00146653	0.0107905	±	0.000247369	0.071424	±	0.00285081	0.574351	99.6	±	77.6	69.1877	±	1.57752	69.4205	±	2.57658	69.1	±	79	69.13	±	1.52	69.13	±	2.7	69.13	±	1.52	0	(Cc.)
	63	ST22KMB5-36	367.496	351.387	1.03492	0.0495085	±	0.0020639	0.0131963	±	0.000337422	0.0909261	±	0.004465	0.520702	193.2	±	97.4	84.5122	±	2.14665	87.5787	±	4.09936	84.3	±	104	84.3	±	2.16	84.3	±	4.1	84.3	±	2.16	0	(Cc.)
	64	ST22KMB5-37	79.2983	78.2895	1.00231	0.0561344	±	0.00190479	0.0836893	±	0.00275848	0.653817	±	0.0314411	0.685423	478.4	±	77.4	518.106	±	16.3986	507.086	±	18.7952	518.8	±	75.4	518.81	±	16.46	518.81	±	19.36	518.81	±	16.46	0	(Cc.)
	65	ST22KMB5-38	73.6835	101.64	0.717377	0.0449349	±	0.00388445	0.0108046	±	0.000386672	0.0675692	±	0.00610659	0.395991	0.00015	±	194.892	69.2773	±	2.46577	65.7925	±	5.95172	69.2	±	188.8	69.25	±	2.42	69.25	±	5.82	69.25	±	2.42	0	(Cc.)
	66	ST22KMB5-39	645.846	814.739	0.784424	0.0479904	±	0.00139864	0.0133761	±	0.000306425	0.0893392	±	0.00346227	0.59112	120.2	±	73.6	85.6564	±	1.94912	86.1133	±	3.05829	85.6	±	75.2	85.61	±	1.9	85.61	±	3.2	85.61	±	1.9	0	(Cc.)
	67	OD3	584.51	409.026	1.4141	0.0466154	±	0.00290493	0.00509103	±	0.000139472	0.0330288	±	0.00219661	0.411926	52.5	±	144.8	32.7357	±	0.894507	32.6931	±	2.18889	32.7	±	146.6	32.71	±	0.9	32.71	±	2.16	32.71	±	0.9	0	(Cc.)
	68	GJ1	37.2642	498.406	0.0739858	0.0594715	±	0.000998839	0.0987071	±	0.0022719	0.816986	±	0.0258588	0.727189	604.6	±	47	606.827	±	13.323	602.113	±	12.9007	606.9	±	47	606.89	±	13.38	606.89	±	14.46	606.89	±	13.38	0	(Cc.)
	69	NIST SRM 612	39.4316	13.0251	2.99574	0.90265	±	0.0136464	0.867577	±	0.0550401	108.989	±	7.21629	0.958167	5106.2	±	26.8	4026.7	±	188.598	4763.29	±	64.5755
	70	NIST SRM 612	36.8801	11.1478	3.27374	0.91574	±	0.0140066	0.936856	±	0.0637279	119.399	±	8.43042	0.963407	5126.6	±	26.8	4261.51	±	210.379	4855.11	±	69.0145	5108.4	±	27	5108	±	310	5108.4	±	90.6	5108.4	±	27	0.00783024	(Cc.)
	71	NIST SRM 612	35.3442	12.1444	2.87994	0.909767	±	0.0139531	0.848599	±	0.0555592	107.446	±	7.3228	0.960653	5117.3	±	26.8	3960.86	±	192.304	4748.95	±	66.5409	5099	±	27	5099	±	328	5099	±	95.8	5099	±	27	0	(Cc.)
	72	91500	47.7428	91.7085	0.515155	0.0742742	±	0.00159235	0.181062	±	0.00560863	1.87164	±	0.074263	0.780691	1067.7	±	49.8	1072.77	±	30.5765	1064.94	±	24.6989	1073	±	49.6	1073	±	30.6	1073	±	26.2	1073	±	49.6	0	(Cc.)
	73	91500	52.0605	99.3335	0.518625	0.0755805	±	0.00157729	0.178738	±	0.00541858	1.88012	±	0.0731353	0.779338	1102.7	±	48.8	1060.08	±	29.5997	1067.92	±	24.1715	1058.1	±	50.2	1058.1	±	29.6	1058.1	±	25.8	1058.1	±	50.2	0	(Cc.)
	74	91500	55.909	105.545	0.524185	0.0756905	±	0.00154292	0.18096	±	0.00539812	1.90625	±	0.0730232	0.778717	1105.6	±	48	1072.22	±	29.4327	1077.07	±	23.8449	1070.7	±	49.2	1070.7	±	29.4	1070.7	±	25.4	1070.7	±	49.2	0	(Cc.)
	75	NIST SRM 612	38.5854	13.2271	2.88419	0.903192	±	0.0132735	0.839997	±	0.0496831	105.153	±	6.41124	0.970084	5101.2	±	21	3930.79	±	172.9	4731.4	±	60.3898	5090.2	±	21	5090	±	298	5090.2	±	86.8	5090.2	±	21	0.00392912	(Cc.)
	76	NIST SRM 612	37.7091	12.2275	3.04914	0.906309	±	0.0134629	0.847174	±	0.0519549	106.417	±	6.71328	0.972143	5106.1	±	21	3955.89	±	180.053	4743.42	±	62.5001	5093	±	21.2	5093	±	306	5093	±	89.2	5093	±	21.2	0	(Cc.)
	77	NIST SRM 612	35.3878	12.259	2.85407	0.898886	±	0.0133701	0.841344	±	0.0515376	104.819	±	6.60546	0.97205	5094.5	±	20.8	3935.51	±	179.179	4728.21	±	62.4285	5086.6	±	21	5087	±	308	5086.6	±	89.4	5086.6	±	21	-0.0078638	(Cc.)
	78	91500	49.3616	97.683	0.499618	0.0750035	±	0.00151342	0.178927	±	0.00484919	1.86003	±	0.0636376	0.792136	1079	±	42	1061.11	±	26.4883	1063.56	±	22.1504	1060.3	±	42.4	1060.3	±	26.4	1060.3	±	22.6	1060.3	±	42.4	0	(Cc.)
	79	91500	45.357	89.8857	0.498909	0.0758226	±	0.00155923	0.181432	±	0.00504589	1.90667	±	0.0666526	0.795577	1100.8	±	42.4	1074.79	±	27.5033	1079.96	±	22.8673	1073.6	±	43.2	1073.6	±	27.4	1073.6	±	23.2	1073.6	±	43.2	0	(Cc.)
	80	91500	49.0234	93.1372	0.520412	0.0756424	±	0.00154869	0.177896	±	0.00489376	1.86507	±	0.0646712	0.793341	1096	±	42.2	1055.47	±	26.7549	1065.34	±	22.4999	1053.6	±	43.4	1053.6	±	26.8	1053.6	±	22.8	1053.6	±	43.4	0	(Cc.)
	81	ST22KMB5-40	287.638	328.616	0.865415	0.0479666	±	0.00209536	0.0117826	±	0.000266287	0.0783329	±	0.00374841	0.472285	110.4	±	99.4	75.5118	±	1.69649	76.1933	±	3.6071	75.4	±	101.6	75.43	±	1.66	75.43	±	3.52	75.43	±	1.66	0	(Cc.)
	82	ST22KMB5-41	144.249	212.939	0.66977	0.0809589	±	0.00365296	0.0104431	±	0.000267389	0.117181	±	0.00575477	0.521367	1231.2	±	82.4	66.9715	±	1.70578	111.96	±	5.49223	64.1	±	172	64.08	±	1.52	64.08	±	4.74	64.08	±	1.52	0	(Cc.)
	83	ST22KMB5-42	386.13	401.76	0.950243	0.0456446	±	0.00197339	0.0103292	±	0.000226452	0.0653457	±	0.00308873	0.463818	0.00015	±	99.2684	66.2446	±	1.4448	63.9496	±	3.00212	66.2	±	96.4	66.25	±	1.4	66.25	±	2.94	66.25	±	1.4	0	(Cc.)
	84	ST22KMB5-43	2150.53	3023.1	0.703333	0.0535105	±	0.000787382	0.0305202	±	0.000528038	0.226354	±	0.00545703	0.717647	362.2	±	37.8	193.803	±	3.30272	206.211	±	4.23416	192.9	±	42	192.88	±	3.22	192.88	±	4.4	192.88	±	3.22	0	(Cc.)
	85	ST22KMB5-44	237.738	283.263	0.829806	0.054582	±	0.00124814	0.0570815	±	0.00121631	0.431825	±	0.0136706	0.673085	406.8	±	52.4	357.852	±	7.41529	362.88	±	9.51449	357.3	±	54	357.33	±	7.42	357.33	±	9.66	357.33	±	7.42	0	(Cc.)
	86	ST22KMB5-45	686.066	760.24	0.892243	0.0719414	±	0.00190615	0.0111271	±	0.000217757	0.110949	±	0.00362236	0.599407	994.4	±	53	71.3335	±	1.38823	106.306	±	3.32189	69.1	±	94.8	69.12	±	1.32	69.12	±	2.94	69.12	±	1.32	0	(Cc.)
	87	ST22KMB5-46	445.43	653.718	0.673685	0.0505758	±	0.00155492	0.0124589	±	0.000247239	0.0873342	±	0.00316863	0.546954	233.3	±	70	79.8189	±	1.5741	84.5933	±	2.96788	79.5	±	76.8	79.5	±	1.52	79.5	±	2.9	79.5	±	1.52	0	(Cc.)
	88	ST22KMB5-47	1622.4	872.581	1.83831	0.0503235	±	0.0010307	0.0276673	±	0.000514394	0.192975	±	0.00548019	0.654687	221.7	±	49.6	175.932	±	3.22632	178.311	±	4.51852	175.7	±	51	175.73	±	3.26	175.73	±	4.64	175.73	±	3.26	0	(Cc.)
	89	ST22KMB5-48	45.6952	503.358	0.0897556	0.115145	±	0.00149856	0.313183	±	0.00600183	4.99812	±	0.122991	0.778785	1891.5	±	27.8	1756.35	±	29.4293	1814.6	±	19.4893	1739.9	±	30.8	1739.9	±	29	1739.9	±	21	1739.9	±	30.8	0	(Cc.)
	90	ST22KMB5-49	498.85	337.676	1.46062	0.0500911	±	0.00199923	0.0134136	±	0.000297705	0.0931258	±	0.00414993	0.498044	212	±	89.4	85.8951	±	1.89359	89.9617	±	3.9278	85.6	±	96.6	85.59	±	1.9	85.59	±	3.8	85.59	±	1.9	0	(Cc.)
	91	ST22KMB5-50	92.5818	103.965	0.880451	0.0564997	±	0.00217786	0.042044	±	0.00117114	0.329241	±	0.0152866	0.599937	483.8	±	82	265.49	±	7.24299	287.679	±	11.8792	263.7	±	94	263.75	±	7.2	263.75	±	11.48	263.75	±	7.2	0	(Cc.)
	92	ST22KMB5-51	200.037	159.894	1.23693	0.0531072	±	0.00258211	0.0174775	±	0.000457446	0.128646	±	0.00685763	0.491001	344.9	±	105	111.694	±	2.89791	122.279	±	6.35134	111	±	121.4	110.99	±	2.88	110.99	±	6.06	110.99	±	2.88	0	(Cc.)
	93	ST22KMB5-52	383.786	434.149	0.874013	0.050928	±	0.00203168	0.0102824	±	0.000222004	0.0725796	±	0.00320945	0.488259	250.1	±	88.6	65.9463	±	1.41649	70.7875	±	3.09926	65.6	±	99.2	65.61	±	1.4	65.61	±	2.98	65.61	±	1.4	0	(Cc.)
	94	OD3	1368.93	799.964	1.69192	0.0482379	±	0.00206029	0.0050562	±	0.000104964	0.0338046	±	0.00156186	0.449316	121.1	±	97.2	32.5122	±	0.673221	33.5847	±	1.5682	32.5	±	102.6	32.46	±	0.64	32.46	±	1.52	32.46	±	0.64	0	(Cc.)
	95	GJ1	35.6415	495.981	0.071049	0.0607966	±	0.000987348	0.0966264	±	0.00186919	0.814213	±	0.0214716	0.733552	643.2	±	38.6	594.608	±	10.9832	602.445	±	11.4446	593.7	±	39.8	593.67	±	10.9	593.67	±	11.98	593.67	±	10.9	0	(Cc.)
	96	NIST SRM 612	34.9574	11.554	2.9914	0.911103	±	0.0136137	0.862609	±	0.0543043	108.929	±	7.04377	0.973552	5113.6	±	20.8	4009.53	±	186.588	4766.9	±	64.0755	5097.5	±	21	5097	±	310	5097.5	±	90	5097.5	±	21	0.00980873	(Cc.)
	97	NIST SRM 612	39.3079	11.7855	3.2976	0.910258	±	0.013521	0.877375	±	0.054723	110.691	±	7.09516	0.973048	5112.2	±	20.8	4060.43	±	186.548	4783.04	±	63.5124	5097.3	±	21.2	5097	±	302	5097.3	±	87.8	5097.3	±	21.2	0.00588547	(Cc.)
	98	NIST SRM 612	37.4324	12.6589	2.9236	0.913812	±	0.0135845	0.811383	±	0.0489799	102.765	±	6.38664	0.971326	5117.8	±	20.8	3829.75	±	173.144	4708.3	±	61.5714	5097.8	±	21.2	5098	±	316	5097.8	±	91.6	5097.8	±	21.2	-0.00392326	(Cc.)
	99	91500	50.2378	95.0313	0.522675	0.0746422	±	0.00152313	0.178324	±	0.00487454	1.84484	±	0.0636694	0.792045	1069.4	±	42.4	1057.81	±	26.6402	1058.16	±	22.2973	1057.3	±	42.6	1057.3	±	26.6	1057.3	±	22.8	1057.3	±	42.6	0	(Cc.)
	100	91500	49.1925	90.6749	0.536389	0.0746442	±	0.00153926	0.180885	±	0.00501696	1.87138	±	0.0653763	0.793923	1069.4	±	42.6	1071.81	±	27.3584	1067.57	±	22.7026	1071.9	±	42.6	1071.9	±	27.4	1071.9	±	23.2	1071.9	±	42.6	0	(Cc.)
	101	91500	49.7075	98.6091	0.498394	0.0752485	±	0.00151434	0.178215	±	0.00481616	1.85868	±	0.0634258	0.791945	1085.5	±	41.8	1057.22	±	26.324	1063.08	±	22.0837	1056	±	42.6	1056	±	26.4	1056	±	22.6	1056	±	42.6	0	(Cc.)
	102	NIST SRM 612	36.0797	12.0476	2.96272	0.905295	±	0.010105	0.86803	±	0.054778	109.717	±	6.77704	1.02166	5115	±	#VALUE!	4028.26	±	187.662	4766.76	±	63.4741															N/A (Error Corr. ≥1.00)
	103	NIST SRM 612	40.5698	12.289	3.26599	0.904455	±	0.0099889	0.882889	±	0.0552029	111.492	±	6.82069	1.02205	5114	±	#VALUE!	4079.34	±	187.625	4782.91	±	62.9052															N/A (Error Corr. ≥1.00)
	104	NIST SRM 612	38.6341	13.1997	2.89558	0.907987	±	0.0100422	0.816482	±	0.0494176	103.508	±	6.1204	1.0236	5119	±	#VALUE!	3847.87	±	174.193	4708.17	±	60.9448															N/A (Error Corr. ≥1.00)
	105	91500	51.8507	99.0912	0.517664	0.0741664	±	0.001322	0.179445	±	0.00496791	1.85818	±	0.0533726	0.963858	1071.31	±	15.36	1063.94	±	27.1243	1058.08	±	21.5259	1063.58	±	15.44	1063.6	±	27	1063.58	±	18.94	1063.58	±	15.44	-0.00188044	(Cc.)
	106	91500	50.7718	94.5486	0.531246	0.0741683	±	0.00134031	0.182022	±	0.00511122	1.88492	±	0.055095	0.960685	1071.33	±	16.3	1078.01	±	27.8451	1067.49	±	21.9379	1078.31	±	16.22	1078.3	±	28	1078.31	±	19.42	1078.31	±	16.22	0.000927377	(Cc.)
	107	91500	51.3033	102.822	0.493616	0.0747688	±	0.00130861	0.179335	±	0.00490984	1.87213	±	0.0528978	0.968948	1087.43	±	14.02	1063.34	±	26.81	1063	±	21.3002	1062.27	±	14.24	1062.3	±	26.8	1062.27	±	18.6	1062.27	±	14.24	-0.00282414	(Cc.)
	108	ST22KMB5-53	857.94	863.259	0.983205	0.0518745	±	0.0014838	0.00996458	±	0.000199087	0.072171	±	0.00217553	0.662799	309.5	±	51.4	63.9179	±	1.27067	69.905	±	2.35559	63.5	±	59.8	63.47	±	1.26	63.47	±	1.98	63.47	±	1.26	0	(Cc.)
	109	ST22KMB5-54	851.967	867.045	0.972096	0.0541596	±	0.0014808	0.0104949	±	0.000208934	0.0793605	±	0.00230071	0.68671	406.9	±	47.2	67.302	±	1.33282	76.6123	±	2.49427	66.6	±	58.2	66.64	±	1.26	66.64	±	2.02	66.64	±	1.26	0	(Cc.)
	110	ST22KMB5-55	225.165	183.688	1.21269	0.0509599	±	0.00168709	0.0349534	±	0.000858705	0.248696	±	0.00916571	0.666586	268.1	±	63	221.476	±	5.3475	222.992	±	8.23684	221.2	±	64.8	221.17	±	5.34	221.17	±	7.4	221.17	±	5.34	0	(Cc.)
	111	ST22KMB5-56	1092.04	698.554	1.54656	0.0505878	±	0.00161882	0.00993973	±	0.000204338	0.0702053	±	0.00234431	0.615644	251.1	±	60.4	63.7593	±	1.30422	68.0635	±	2.50237	63.4	±	67.8	63.44	±	1.26	63.44	±	2.16	63.44	±	1.26	0	(Cc.)
	112	ST22KMB5-57	429.434	641.508	0.662251	0.049084	±	0.00134331	0.0155241	±	0.000314422	0.106389	±	0.00312644	0.689212	181.8	±	49.6	99.3057	±	1.99575	101.438	±	3.28412	99.1	±	52	99.07	±	2.02	99.07	±	2.82	99.07	±	2.02	0	(Cc.)
	113	ST22KMB5-58	738.849	686.1	1.06536	0.0474297	±	0.00137923	0.0131677	±	0.000266629	0.087199	±	0.00268982	0.656425	100.3	±	54.8	84.3306	±	1.69635	83.8749	±	2.85064	84.3	±	55.4	84.31	±	1.66	84.31	±	2.5	84.31	±	1.66	0	(Cc.)
	114	ST22KMB5-59	88.3905	175.843	0.49729	0.0520206	±	0.0016186	0.0408105	±	0.00100582	0.296413	±	0.0104706	0.69771	314.9	±	57.6	257.855	±	6.22821	260.696	±	9.10578	257.4	±	59.6	257.44	±	6.18	257.44	±	8.14	257.44	±	6.18	0	(Cc.)
	115	ST22KMB5-60	67.1457	146.404	0.453726	0.183995	±	0.00168621	0.450004	±	0.0110814	11.5604	±	0.249312	1.14185	2710	±	#VALUE!	2395.27	±	49.1717	2557.76	±	24.3836															N/A (Error Corr. ≥1.00)
	116	ST22KMB5-61	77.8554	69.0379	1.11565	0.0492511	±	0.00292444	0.0288751	±	0.000976203	0.198559	±	0.0126239	0.531757	188.7	±	125.2	183.504	±	6.11495	181.806	±	11.3421	183.5	±	125.6	183.51	±	6.14	183.51	±	10.68	183.51	±	6.14	0	(Cc.)
	117	ST22KMB5-62	252.693	129.934	1.92397	0.049741	±	0.00230393	0.0252192	±	0.000697078	0.175144	±	0.00866012	0.559013	211.9	±	95	160.557	±	4.38237	161.985	±	8.05999	160.3	±	98	160.34	±	4.38	160.34	±	7.44	160.34	±	4.38	0	(Cc.)
	118	ST22KMB5-63	331.365	224.966	1.4572	0.0461162	±	0.00261304	0.0103682	±	0.000268837	0.0667586	±	0.00384453	0.450245	33.5	±	123	66.4937	±	1.71514	64.8263	±	3.90951	66.6	±	120.6	66.61	±	1.66	66.61	±	3.66	66.61	±	1.66	0	(Cc.)
	119	ST22KMB5-64	107.517	179.058	0.594037	0.0523027	±	0.00318798	0.00997825	±	0.000278025	0.0728666	±	0.00450185	0.45099	326.9	±	125	64.0051	±	1.77443	70.5559	±	4.56291	63.6	±	147	63.56	±	1.76	63.56	±	4.16	63.56	±	1.76	0	(Cc.)
	120	ST22KMB5-65	356.513	494.863	0.71272	0.0482328	±	0.00166451	0.012525	±	0.000267349	0.0843469	±	0.00304196	0.591857	141.3	±	68.2	80.2397	±	1.70201	81.2383	±	3.16558	80.1	±	70.8	80.08	±	1.66	80.08	±	2.82	80.08	±	1.66	0	(Cc.)
	121	OD3	636.448	449.054	1.40215	0.0456588	±	0.00263223	0.0050624	±	0.000121874	0.0322724	±	0.00186159	0.41735	10.9	±	126	32.552	±	0.781669	31.8553	±	1.95832	32.6	±	124.4	32.59	±	0.78	32.59	±	1.84	32.59	±	0.78	0	(Cc.)
	122	GJ1	33.5728	464.547	0.0714969	0.0599971	±	0.00080243	0.0971542	±	0.00195276	0.813846	±	0.0152652	1.07158	631	±	#VALUE!	597.71	±	11.4685	598.913	±	10.8938															N/A (Error Corr. ≥1.00)
	123	NIST SRM 612	37.1507	11.7953	3.11593	0.910249	±	0.01003	0.924376	±	0.0588902	117.479	±	7.32872	1.02123	5123	±	#VALUE!	4219.84	±	195.78	4835.55	±	64.0662															N/A (Error Corr. ≥1.00)
	124	NIST SRM 612	37.7853	12.1244	3.08312	0.90385	±	0.0100762	0.866853	±	0.0545436	109.394	±	6.73648	1.02178	5113	±	#VALUE!	4024.2	±	186.982	4763.79	±	63.2927															N/A (Error Corr. ≥1.00)
	125	NIST SRM 612	33.1603	12.2561	2.67667	0.911724	±	0.0103752	0.797143	±	0.0499294	101.473	±	6.21846	1.02209	5125	±	#VALUE!	3778.88	±	177.866	4688.2	±	63.0136															N/A (Error Corr. ≥1.00)
	126	91500	47.5589	89.7647	0.524149	0.0740929	±	0.00137799	0.179315	±	0.00511878	1.85499	±	0.0555495	0.953263	1069.31	±	18.18	1063.23	±	27.9502	1056.95	±	22.2559	1062.93	±	18.24	1062.9	±	28	1062.93	±	19.72	1062.93	±	18.24	0.00282239	(Cc.)
	127	91500	41.506	85.0027	0.483066	0.0751434	±	0.00142829	0.177658	±	0.00516119	1.86392	±	0.0570815	0.948627	1097.48	±	19.4	1054.17	±	28.2211	1060.1	±	22.7141	1052.21	±	19.98	1052.2	±	28.2	1052.2	±	20	1052.21	±	19.98	0.000950381	(Cc.)
	128	91500	49.5104	93.8464	0.521925	0.0753858	±	0.00137123	0.177905	±	0.00500895	1.87253	±	0.0549576	0.959309	1103.89	±	16.58	1055.52	±	27.3838	1063.14	±	21.9704	1053.34	±	17.12	1053.3	±	27.2	1053.34	±	19.24	1053.34	±	17.12	0.00379744	(Cc.)
	129	NIST SRM 612	38.8404	12.1107	3.17363	0.909701	±	0.00971901	0.933469	±	0.0586834	118.218	±	8.20408	0.905877	5117.6	±	41.6	4250.22	±	194.188	4844.8	±	63.206
	130	NIST SRM 612	39.5039	12.4487	3.14021	0.903307	±	0.00977093	0.875379	±	0.0543337	110.082	±	7.56008	0.90378	5107.7	±	41.6	4053.57	±	185.426	4773.03	±	62.4227
	131	NIST SRM 612	34.6686	12.5839	2.72624	0.911175	±	0.0100735	0.804984	±	0.0497309	102.111	±	6.98539	0.903073	5119.9	±	41.4	3806.94	±	176.399	4697.44	±	62.1412
	132	91500	49.722	92.1655	0.533855	0.0740483	±	0.0013626	0.181078	±	0.00481924	1.86667	±	0.0796595	0.62365	1062.2	±	67.2	1072.86	±	26.277	1062.99	±	21.2101	1073.4	±	66.6	1073.4	±	26.4	1073.4	±	28.2	1073.4	±	66.6	0	(Cc.)
	133	91500	43.3938	87.2762	0.492011	0.0750982	±	0.00141299	0.179406	±	0.00487174	1.87565	±	0.080941	0.629261	1090.4	±	67.2	1063.73	±	26.6006	1066.16	±	21.6898	1062.5	±	68.4	1062.5	±	26.6	1062.5	±	28.6	1062.5	±	68.4	0	(Cc.)
	134	91500	51.7623	96.3564	0.53159	0.0753404	±	0.00135526	0.179655	±	0.0047059	1.88431	±	0.0796278	0.619856	1096.9	±	66.4	1065.09	±	25.6905	1069.2	±	20.9001	1063.7	±	67.8	1063.7	±	25.6	1063.7	±	28.2	1063.7	±	67.8	0	(Cc.)
	135	ST22KMB5-66	181.57	213.701	0.840779	0.055114	±	0.00305526	0.0099788	±	0.00024549	0.0765641	±	0.00490406	0.384083	437.9	±	131.6	64.0086	±	1.5668	74.217	±	4.33598	63.3	±	165.6	63.34	±	1.5	63.34	±	4.52	63.34	±	1.5	0	(Cc.)
	136	ST22KMB5-67	293.173	322.63	0.899213	0.0493167	±	0.00225502	0.0108554	±	0.000231702	0.0745286	±	0.00416802	0.381662	184.4	±	120.2	69.601	±	1.47752	72.3124	±	3.51906	69.4	±	128.8	69.42	±	1.52	69.42	±	3.9	69.42	±	1.52	0	(Cc.)
	137	ST22KMB5-68	541.85	428.54	1.25121	0.092648	±	0.00253824	0.0132622	±	0.000256549	0.171056	±	0.00725675	0.455983	1499.3	±	71.4	84.932	±	1.63207	158.912	±	4.92745	80	±	176.2	80.03	±	1.46	80.03	±	5.88	80.03	±	1.46	0	(Cc.)
	138	ST22KMB5-69	123.372	177.008	0.689709	0.0509276	±	0.00192941	0.0282422	±	0.000652579	0.200233	±	0.0102561	0.451118	259.9	±	105	179.537	±	4.0906	183.698	±	7.44323	179.1	±	110.4	179.13	±	4.12	179.13	±	8.64	179.13	±	4.12	0	(Cc.)
	139	ST22KMB5-70	894.88	822.978	1.07602	0.0504923	±	0.00101029	0.023907	±	0.000393045	0.168049	±	0.00640492	0.431359	239.7	±	79.2	152.301	±	2.47433	156.323	±	3.74857	152	±	83.6	151.96	±	2.5	151.96	±	5.54	151.96	±	2.5	0	(Cc.)
	140	ST22KMB5-71	439.113	494.433	0.878844	0.0795554	±	0.00213714	0.0137478	±	0.00025641	0.152261	±	0.00640425	0.443425	1204.7	±	74.2	88.0206	±	1.6304	142.619	±	4.34672	84.4	±	150.4	84.44	±	1.52	84.44	±	5.34	84.44	±	1.52	0	(Cc.)
	141	ST22KMB5-72	81.637	181.233	0.445752	0.0754693	±	0.00153387	0.0722436	±	0.00157466	0.759022	±	0.0308158	0.53687	1100.4	±	68.6	449.658	±	9.46351	569.236	±	12.9448	438.6	±	104.4	438.6	±	9.04	438.6	±	18.34	438.6	±	9.04	0	(Cc.)
	142	ST22KMB5-73	1195.29	491.73	2.40542	0.0498668	±	0.00192881	0.00993517	±	0.000191876	0.0689719	±	0.00346198	0.384762	210	±	107.4	63.7302	±	1.22468	67.0951	±	2.80501	63.5	±	117.4	63.52	±	1.26	63.52	±	3.26	63.52	±	1.26	0	(Cc.)
	143	ST22KMB5-74	444.089	358.917	1.22439	0.0799377	±	0.00188922	0.0248333	±	0.00047595	0.276357	±	0.0112439	0.471064	1214.7	±	70.6	158.13	±	2.99348	245.654	±	6.6285	151.9	±	138.2	151.9	±	2.78	151.9	±	8.72	151.9	±	2.78	0	(Cc.)
	144	ST22KMB5-75	168.624	359.199	0.464544	0.0473033	±	0.00176555	0.0153848	±	0.000306401	0.101314	±	0.00502541	0.401509	88.1	±	107.6	98.4216	±	1.94511	97.0924	±	3.91347	98.4	±	107	98.42	±	1.9	98.42	±	4.64	98.42	±	1.9	0	(Cc.)
	145	ST22KMB5-76	487.342	260.916	1.84832	0.0961025	±	0.00239821	0.0257397	±	0.000533862	0.344368	±	0.0144101	0.495656	1567.8	±	68.2	163.829	±	3.3547	297.98	±	8.36224	154.1	±	168.2	154.09	±	3	154.09	±	10.64	154.09	±	3	0	(Cc.)
	146	ST22KMB5-77	76.0469	77.5087	0.970899	0.0526576	±	0.00313115	0.0249065	±	0.000786306	0.182582	±	0.0128001	0.450324	335.6	±	141.8	158.591	±	4.94473	168.776	±	10.4416	157.8	±	158.2	157.84	±	4.86	157.84	±	10.9	157.84	±	4.86	0	(Cc.)
	147	ST22KMB5-78	509.23	474.482	1.06203	0.0512789	±	0.00176034	0.012838	±	0.000243238	0.0916473	±	0.00432055	0.401899	275.2	±	98.8	82.232	±	1.54805	88.2192	±	3.31039	81.8	±	111.4	81.82	±	1.52	81.82	±	3.98	81.82	±	1.52	0	(Cc.)
	148	OD3	1570.61	886.731	1.75275	0.0492975	±	0.00197838	0.00516239	±	9.49165e-05	0.0354291	±	0.00180208	0.361474	185.6	±	110.4	33.1933	±	0.608714	35.0184	±	1.51889	33	±	121	33.05	±	0.64	33.05	±	1.74	33.05	±	0.64	0	(Cc.)
	149	GJ1	35.3653	485.624	0.0720644	0.0599582	±	0.000782486	0.0973456	±	0.00167377	0.812549	±	0.0289947	0.481847	622.8	±	67.4	598.834	±	9.82887	599.51	±	9.74999	598.4	±	68.4	598.38	±	9.86	598.38	±	16.28	598.38	±	9.86	0	(Cc.)
	150	NIST SRM 612	37.9529	12.6064	2.97918	0.904918	±	0.00986893	0.84143	±	0.051926	106.002	±	7.24548	0.902841	5110.2	±	41.6	3935.81	±	180.511	4735.04	±	62.0731
	151	NIST SRM 612	36.6674	12.0995	2.99886	0.908423	±	0.0100193	0.84462	±	0.053148	106.816	±	7.41812	0.90608	5115.6	±	41.4	3946.97	±	184.412	4742.73	±	63.2642
	152	NIST SRM 612	35.7468	11.8629	2.98188	0.906036	±	0.0101354	0.82537	±	0.0524334	104.107	±	7.28668	0.907629	5111.9	±	41.6	3879.34	±	183.855	4716.9	±	63.8533
	153	91500	42.5644	84.7301	0.497109	0.0733026	±	0.00141728	0.177574	±	0.00487605	1.8121	±	0.078914	0.630548	1041.8	±	68.2	1053.71	±	26.6654	1043.55	±	21.7812	1054.2	±	67.6	1054.2	±	26.8	1054.2	±	28.4	1054.2	±	67.6	0	(Cc.)
	154	91500	47.2173	90.2053	0.517979	0.0760039	±	0.00140154	0.179792	±	0.00482326	1.90236	±	0.0814344	0.626691	1114.5	±	66.6	1065.84	±	26.3275	1075.51	±	21.4795	1063.6	±	68.8	1063.6	±	26.2	1063.6	±	28.6	1063.6	±	68.8	0	(Cc.)
	155	91500	42.2824	86.5439	0.483467	0.0752113	±	0.00142379	0.178175	±	0.004854	1.86558	±	0.0806857	0.629899	1093.5	±	67.2	1056.99	±	26.5315	1062.61	±	21.7392	1055.3	±	69	1055.3	±	26.6	1055.3	±	28.6	1055.3	±	69	0	(Cc.)
	156	NIST SRM 612	40.4106	13.4382	2.97107	0.907663	±	0.00939592	0.846026	±	0.0536837	106.033	±	7.67802	0.876297	5102.9	±	49.2	3951.88	±	186.116	4743.56	±	63.6626
	157	NIST SRM 612	39.0418	12.8978	2.99071	0.911179	±	0.0095507	0.849233	±	0.0548903	106.847	±	7.84754	0.880032	5108.4	±	49.2	3963.07	±	189.941	4751.26	±	64.8236
	158	NIST SRM 612	38.0616	12.6456	2.97377	0.908784	±	0.00967591	0.829878	±	0.0541255	104.138	±	7.70217	0.881826	5104.7	±	49.2	3895.24	±	189.281	4725.42	±	65.3975
	159	91500	45.3207	90.3208	0.495757	0.073525	±	0.001399	0.178544	±	0.00556673	1.81264	±	0.0900466	0.627626	1031.4	±	78.2	1059.01	±	30.4131	1049.08	±	23.75	1060.3	±	76.8	1060.3	±	30.4	1060.3	±	32.4	1060.3	±	76.8	0	(Cc.)
	160	91500	50.2749	96.1572	0.51657	0.0762344	±	0.00138123	0.180774	±	0.00553585	1.90292	±	0.0932974	0.624596	1104.2	±	76.6	1071.2	±	30.1875	1081.14	±	23.5343	1069.6	±	78.2	1069.6	±	30.2	1069.6	±	32.8	1069.6	±	78.2	0	(Cc.)
	161	91500	45.0205	92.2542	0.482152	0.0754395	±	0.00140444	0.179148	±	0.00555146	1.86614	±	0.0922157	0.627096	1083.1	±	77.2	1062.32	±	30.3142	1068.2	±	23.748	1061.4	±	78.2	1061.4	±	30.4	1061.4	±	32.8	1061.4	±	78.2	0	(Cc.)
	162	ST22KMB5-79	561.96	973.522	0.570322	0.0495932	±	0.00130502	0.0119247	±	0.000266837	0.0816591	±	0.00392022	0.466112	180.3	±	99	76.4171	±	1.69976	79.5921	±	2.64258	76.2	±	105.4	76.18	±	1.64	76.18	±	3.64	76.18	±	1.64	0	(Cc.)
	163	ST22KMB5-80	256.108	169.989	1.48854	0.0539874	±	0.00217428	0.0261919	±	0.000739616	0.195251	±	0.0113916	0.484002	374	±	115	166.67	±	4.64534	180.858	±	8.13236	165.7	±	130.8	165.69	±	4.6	165.69	±	9.58	165.69	±	4.6	0	(Cc.)
	164	ST22KMB5-81	1336.34	1268.53	1.04083	0.0490289	±	0.00111217	0.012662	±	0.000276917	0.0857208	±	0.00395273	0.474284	153	±	95.2	81.1118	±	1.76268	83.3927	±	2.5211	80.9	±	99.6	80.95	±	1.78	80.95	±	3.68	80.95	±	1.78	0	(Cc.)
	165	ST22KMB5-82	128.862	350.283	0.363468	0.047842	±	0.00226239	0.0102697	±	0.0002671	0.0678421	±	0.00420857	0.419258	94.8	±	133	65.865	±	1.70422	66.5558	±	3.4738	65.8	±	135.4	65.82	±	1.66	65.82	±	3.98	65.82	±	1.66	0	(Cc.)
	166	ST22KMB5-83	551.381	738.406	0.737762	0.0508811	±	0.00162123	0.0103078	±	0.000238902	0.0724195	±	0.00370861	0.452584	238.3	±	105	66.1081	±	1.52426	70.8931	±	2.69618	65.8	±	116.8	65.82	±	1.52	65.82	±	3.46	65.82	±	1.52	0	(Cc.)
	167	ST22KMB5-84	58.9469	51.3511	1.13415	0.0513114	±	0.00372005	0.0276729	±	0.00113081	0.196066	±	0.0169473	0.472756	258.5	±	175	175.968	±	7.09145	181.55	±	13.7884	175.6	±	184	175.56	±	7.12	175.56	±	14.32	175.56	±	7.12	0	(Cc.)
	168	ST22KMB5-85	507.111	887.8	0.564349	0.0507679	±	0.000881372	0.0313739	±	0.00068912	0.219933	±	0.00969063	0.4985	233.9	±	88.2	199.141	±	4.3065	201.588	±	5.11253	198.9	±	90.2	198.93	±	4.24	198.93	±	8.06	198.93	±	4.24	0	(Cc.)
	169	ST22KMB5-86	1824.64	1197.26	1.50573	0.0545602	±	0.00130341	0.0108709	±	0.000239957	0.0818984	±	0.00382211	0.472976	397.7	±	92.2	69.7003	±	1.53014	79.8164	±	2.49515	69.1	±	112.8	69.06	±	1.5	69.06	±	3.48	69.06	±	1.5	0	(Cc.)
	170	ST22KMB5-87	34.7058	116.128	0.295273	0.0504772	±	0.00210829	0.0379115	±	0.00115591	0.26424	±	0.0159781	0.504228	220.5	±	120.8	239.874	±	7.17728	237.77	±	10.9325	240	±	119.4	240	±	7.22	240	±	12.84	240	±	7.22	0	(Cc.)
	171	ST22KMB5-88	338.112	271.707	1.22948	0.0462947	±	0.00254865	0.0100378	±	0.000276131	0.0641658	±	0.00437171	0.403765	16.1	±	150	64.3852	±	1.76224	63.0588	±	3.7593	64.7	±	145.8	64.71	±	1.8	64.71	±	4.22	64.71	±	1.8	0	(Cc.)
	172	ST22KMB5-89	114.441	129.987	0.869844	0.0515997	±	0.00391479	0.00992516	±	0.00033463	0.0707161	±	0.00607195	0.39266	270.1	±	181.2	63.6663	±	2.13579	69.2812	±	5.55246	63.3	±	205.8	63.35	±	2.14	63.35	±	5.7	63.35	±	2.14	0	(Cc.)
	173	ST22KMB5-90	392.97	286.838	1.35358	0.0539568	±	0.00117199	0.0561654	±	0.00138467	0.418454	±	0.019686	0.524047	372.3	±	90.2	352.263	±	8.44873	354.51	±	9.80838	352.1	±	91.4	352.09	±	8.42	352.09	±	14.08	352.09	±	8.42	0	(Cc.)
	174	ST22KMB5-91	439.616	265.222	1.63766	0.0524958	±	0.0027262	0.0102815	±	0.000283647	0.0745272	±	0.00489405	0.420114	310.8	±	135.8	65.9404	±	1.80977	72.8841	±	4.13152	65.5	±	157.8	65.5	±	1.76	65.5	±	4.56	65.5	±	1.76	0	(Cc.)
	175	OD3	1695.1	950.572	1.76186	0.0474231	±	0.00192331	0.00521525	±	0.000122851	0.0341506	±	0.00193344	0.416074	71.8	±	122.8	33.5323	±	0.787815	34.0482	±	1.56981	33.5	±	125.8	33.53	±	0.76	33.53	±	1.9	33.53	±	0.76	0	(Cc.)
	176	GJ1	36.1541	494.369	0.0722548	0.0599769	±	0.000769189	0.0981367	±	0.00223463	0.812735	±	0.0350002	0.528751	605.8	±	79	603.48	±	13.1113	603.325	±	11.853	603.5	±	79.2	603.45	±	13.14	603.45	±	19.6	603.45	±	13.14	0	(Cc.)
	177	NIST SRM 612	34.3879	12.2974	2.76283	0.906893	±	0.00971751	0.839166	±	0.0554237	105.084	±	7.84872	0.884273	5101.7	±	49.2	3927.88	±	192.815	4734.52	±	66.2066
	178	NIST SRM 612	36.4278	11.6729	3.0833	0.904247	±	0.00970439	0.881399	±	0.0595918	110.051	±	8.37235	0.888709	5097.6	±	49.2	4074.23	±	202.585	4780.98	±	67.7407
	179	NIST SRM 612	35.0502	10.7602	3.21833	0.904794	±	0.0099039	0.905276	±	0.0635159	113.1	±	8.86154	0.895482	5098.4	±	49.2	4155.53	±	213.132	4808.48	±	70.2413
	180	91500	52.0676	101.874	0.50497	0.0764114	±	0.00135876	0.177502	±	0.00535078	1.87281	±	0.0910719	0.619904	1108.8	±	76.2	1053.31	±	29.2604	1070.56	±	23.0243	1050.8	±	79.2	1050.8	±	29.2	1050.8	±	32.4	1050.8	±	79.2	0	(Cc.)
	181	91500	48.7383	97.2501	0.495154	0.0749955	±	0.00137184	0.177628	±	0.00542368	1.83942	±	0.0901944	0.622706	1071.3	±	77	1054	±	29.6555	1058.7	±	23.2672	1053.2	±	78	1053.2	±	29.6	1053.2	±	32.4	1053.2	±	78	0	(Cc.)
	182	91500	46.6542	90.4649	0.509531	0.076076	±	0.00141351	0.182084	±	0.0056729	1.91273	±	0.0946893	0.62934	1100	±	77	1078.35	±	30.8997	1084.57	±	24.0327	1077.3	±	78	1077.3	±	31	1077.3	±	33	1077.3	±	78	0	(Cc.)
	183	NIST SRM 612	40.8944	12.1876	3.32071	0.908749	±	0.0170389	0.849172	±	0.0575946	108.136	±	7.7676	0.944211	5125.4	±	33.4	3962.85	±	199.234	4748.5	±	69.5799
	184	NIST SRM 612	38.2719	12.9853	2.91685	0.917518	±	0.0171793	0.803375	±	0.0530675	103.291	±	7.24712	0.941473	5138.9	±	33.4	3801.19	±	188.315	4702.4	±	67.8875
	185	NIST SRM 612	38.1343	12.7037	2.97078	0.899245	±	0.0169218	0.793298	±	0.0528894	99.9642	±	7.07194	0.942407	5110.6	±	33.4	3765.07	±	188.735	4669.49	±	68.4656
	186	91500	47.67	94.0522	0.501605	0.0763372	±	0.00182624	0.176039	±	0.0061825	1.88311	±	0.0851817	0.776398	1136.2	±	56.8	1045.3	±	33.8447	1064.45	±	27.8318	1041.2	±	60.4	1041.2	±	33.6	1041.2	±	30	1041.2	±	60.4	0	(Cc.)
	187	91500	45.1334	89.1724	0.500902	0.0739573	±	0.00179348	0.181601	±	0.00644955	1.88204	±	0.0860116	0.777112	1072.9	±	57.8	1075.71	±	35.1386	1064.08	±	28.1583	1075.8	±	57.6	1075.8	±	35.2	1075.8	±	30.4	1075.8	±	57.6	0	(Cc.)
	188	91500	42.9322	88.0815	0.482374	0.0725677	±	0.00178506	0.177519	±	0.00632329	1.80517	±	0.0829426	0.775246	1034.7	±	58.6	1053.4	±	34.5709	1036.79	±	27.9289	1054.3	±	57.8	1054.3	±	34.6	1054.3	±	30	1054.3	±	57.8	0	(Cc.)
	2. Yasukuni Unit (ST20YSK1)
	1	ST20YSK1-1	176.372	203.957	0.854254	0.0503016	±	0.00302817	0.00975133	±	0.000379471	0.0679816	±	0.00457194	0.578635	221.2	±	127.2	62.5566	±	2.42238	66.449	±	4.60551	62.3	±	140	62.29	±	2.4	62.29	±	4.26	62.29	±	2.4	0	(Cc.)
	2	ST20YSK1-2	41.1787	68.7988	0.591271	0.0490152	±	0.00516197	0.00962983	±	0.000470773	0.0654177	±	0.00716639	0.44626	161	±	230	61.7809	±	3.0055	64.0203	±	7.19098	61.6	±	243.4	61.62	±	3.04	61.62	±	6.76	61.62	±	3.04	0	(Cc.)
	3	ST20YSK1-3	474.09	460.787	1.01638	0.0482299	±	0.00197314	0.00980991	±	0.000349275	0.0655733	±	0.00332278	0.702631	122.6	±	84.8	62.9306	±	2.22951	64.1679	±	3.36963	62.8	±	88	62.84	±	2.16	62.84	±	3.12	62.84	±	2.16	0	(Cc.)
	4	ST20YSK1-4	244.479	282.042	0.856294	0.0491239	±	0.00255556	0.00968046	±	0.000361336	0.0659075	±	0.00395521	0.621984	166	±	110	62.1042	±	2.30678	64.4847	±	3.99653	61.9	±	117.2	61.93	±	2.28	61.93	±	3.7	61.93	±	2.28	0	(Cc.)
	5	ST20YSK1-5	474.424	734.59	0.637993	0.0520517	±	0.00163295	0.00985518	±	0.000340646	0.0710959	±	0.00307991	0.797896	298.5	±	59.6	63.2195	±	2.17433	69.3915	±	3.12852	62.9	±	68.8	62.85	±	2.14	62.85	±	2.74	62.85	±	2.14	0	(Cc.)
	6	ST20YSK1-6	221.232	270.696	0.807347	0.0761406	±	0.00320265	0.0103313	±	0.00038606	0.109023	±	0.00563855	0.72252	1109.3	±	71.4	66.2584	±	2.46302	104.557	±	5.58232	63.8	±	137.8	63.82	±	2.24	63.82	±	4.22	63.82	±	2.24	0	(Cc.)
	7	ST20YSK1-7	673.564	601.549	1.10612	0.0477679	±	0.00172234	0.00980905	±	0.000342906	0.0649395	±	0.00304104	0.74651	99.8	±	73.6	62.9251	±	2.18886	63.5667	±	3.09214	62.9	±	75.4	62.87	±	2.16	62.87	±	2.88	62.87	±	2.16	0	(Cc.)
	8	ST20YSK1-8	345.393	406.487	0.839385	0.0473978	±	0.00208436	0.00976178	±	0.000351184	0.0641258	±	0.00341015	0.676496	82.2	±	93.2	62.6233	±	2.2418	62.7943	±	3.45673	62.6	±	94.4	62.58	±	2.3	62.58	±	3.26	62.58	±	2.3	0	(Cc.)
	9	ST20YSK1-9	479.225	629.625	0.751887	0.058549	±	0.00186186	0.010018	±	0.000349047	0.0812916	±	0.00354845	0.798197	561.2	±	57.2	64.2588	±	2.22759	78.9649	±	3.58062	63.3	±	77.8	63.34	±	2.1	63.34	±	2.92	63.34	±	2.1	0	(Cc.)
	10	ST20YSK1-10	340.223	309.623	1.08549	0.0569526	±	0.0025958	0.0100326	±	0.00036994	0.0791904	±	0.00432071	0.675826	501.6	±	88.6	64.3521	±	2.36088	76.9994	±	4.34263	63.5	±	116	63.53	±	2.24	63.53	±	3.76	63.53	±	2.24	0	(Cc.)
	11	ST20YSK1-11	105.613	211.287	0.493787	0.0730549	±	0.00357225	0.0101301	±	0.000391192	0.102567	±	0.00588968	0.672501	1026	±	85.8	64.9744	±	2.49625	98.6565	±	5.84946	62.8	±	157	62.84	±	2.38	62.84	±	4.6	62.84	±	2.38	0	(Cc.)
	12	ST20YSK1-12	212.364	295.113	0.710866	0.0483207	±	0.00247578	0.00969013	±	0.00035983	0.0648945	±	0.00385021	0.62588	127	±	109.2	62.1659	±	2.29714	63.524	±	3.89277	62.1	±	113.6	62.06	±	2.3	62.06	±	3.64	62.06	±	2.3	0	(Cc.)
	13	ST20YSK1-13	82.7682	155.042	0.527363	0.0568269	±	0.00357339	0.0104814	±	0.000423673	0.0825503	±	0.00576426	0.578877	496.5	±	125.4	67.2158	±	2.70256	80.1407	±	5.7523	66.4	±	163.4	66.38	±	2.62	66.38	±	5.1	66.38	±	2.62	0	(Cc.)
	14	OD3	678.52	433.079	1.54771	0.047812	±	0.00281336	0.00504385	±	0.000187075	0.0334229	±	0.00218178	0.568184	103.8	±	127	32.433	±	1.19986	33.213	±	2.27152	32.4	±	132.6	32.35	±	1.16	32.35	±	2.12	32.35	±	1.16	0	(Cc.)
	15	GJ1	39.6551	530.127	0.0738949	0.060805	±	0.000725463	0.0982498	±	0.00335756	0.827974	±	0.0275861	1.0257	643	±	#VALUE!	604.144	±	19.6929	610.114	±	16.5328															N/A (Error Corr. ≥1.00)
	16	NIST SRM 612	36.7792	11.2651	3.22524	0.906566	±	0.00929808	0.914681	±	0.0659572	114.925	±	8.15723	1.01593	5106	±	#VALUE!	4187.28	±	220.176	4820.86	±	72.022															N/A (Error Corr. ≥1.00)
	17	NIST SRM 612	35.3584	11.5067	3.03553	0.907754	±	0.00950407	0.846817	±	0.0605719	106.538	±	7.49878	1.01623	5108	±	#VALUE!	3954.64	±	209.714	4744.6	±	71.4454															N/A (Error Corr. ≥1.00)
	18	NIST SRM 612	38.123	12.5999	2.98893	0.910314	±	0.00909107	0.877728	±	0.0605832	110.738	±	7.51273	1.0174	5112	±	#VALUE!	4061.64	±	206.328	4783.51	±	68.992															N/A (Error Corr. ≥1.00)
	19	91500	59.9577	111.627	0.530605	0.0750067	±	0.00123567	0.181258	±	0.00703481	1.88427	±	0.0742221	0.985291	1079.04	±	13.5	1073.85	±	38.3336	1072.14	±	27.7279	1073.61	±	13.56	1073.6	±	38.4	1073.6	±	26	1073.61	±	13.56	0.000931437	(Cc.)
	20	91500	49.7208	96.5415	0.508767	0.0750718	±	0.00132285	0.180497	±	0.00716128	1.87799	±	0.0763236	0.976234	1080.77	±	17.68	1069.69	±	39.0469	1069.93	±	28.5111	1069.2	±	17.82	1069.2	±	39	1069.2	±	26.8	1069.2	±	17.82	0	(Cc.)
	21	91500	51.3385	104.032	0.487495	0.0750147	±	0.00129424	0.175571	±	0.00688693	1.82534	±	0.0731433	0.978911	1079.28	±	16.44	1042.73	±	37.7103	1051.22	±	27.8677	1041.1	±	16.84	1041.1	±	37.6	1041.1	±	26	1041.1	±	16.84	0	(Cc.)
	22	NIST SRM 612	38.0355	11.8108	3.18338	0.904978	±	0.00903571	0.91878	±	0.0673429	115.55	±	8.21099	1.03147	5108	±	#VALUE!	4201.06	±	224.286	4823.59	±	73.1288															N/A (Error Corr. ≥1.00)
	23	NIST SRM 612	36.5661	12.0642	2.99614	0.906163	±	0.00924617	0.850611	±	0.0618607	107.117	±	7.54835	1.03203	5110	±	#VALUE!	3967.87	±	213.704	4747.34	±	72.56															N/A (Error Corr. ≥1.00)
	24	NIST SRM 612	39.4252	13.2103	2.95014	0.908719	±	0.00882118	0.881661	±	0.0619469	111.341	±	7.56306	1.03437	5114	±	#VALUE!	4075.13	±	210.497	4786.24	±	70.1483															N/A (Error Corr. ≥1.00)
	25	91500	62.0057	117.035	0.523718	0.0748753	±	0.00122093	0.182071	±	0.00746007	1.89453	±	0.0749026	1.03635	1081	±	#VALUE!	1078.28	±	40.6194	1073.94	±	29.0195															N/A (Error Corr. ≥1.00)
	26	91500	51.4192	101.218	0.502164	0.0749402	±	0.00130877	0.181306	±	0.00757736	1.88821	±	0.0770062	1.02478	1083	±	#VALUE!	1074.11	±	41.2836	1071.73	±	29.7667															N/A (Error Corr. ≥1.00)
	27	91500	53.0921	109.072	0.481168	0.0748833	±	0.00127998	0.176358	±	0.00729535	1.83528	±	0.0738048	1.02865	1081	±	#VALUE!	1047.05	±	39.9165	1053	±	29.1266															N/A (Error Corr. ≥1.00)
	28	ST20YSK1-14	173.032	245.518	0.696663	0.209778	±	0.00568659	0.0122661	±	0.00048942	0.357593	±	0.0146889	0.971348	2916.06	±	15.86	78.5912	±	3.1164	308.315	±	12.7863	62.4	±	104.4	62.41	±	1.92	62.41	±	3.36	62.41	±	1.92	0	(Cc.)
	29	ST20YSK1-15	270.028	307.202	0.86889	0.0466725	±	0.002429	0.00977846	±	0.000385345	0.0634241	±	0.00381663	0.654866	50.8	±	108.6	62.7298	±	2.4598	61.9646	±	3.92031	62.8	±	107.8	62.76	±	2.42	62.76	±	3.66	62.76	±	2.42	0	(Cc.)
	30	ST20YSK1-16	143.344	189.528	0.747626	0.0475726	±	0.00313282	0.00969275	±	0.000405026	0.0640806	±	0.00464363	0.57664	97.4	±	140	62.1826	±	2.58564	62.5867	±	4.72838	62.1	±	143	62.11	±	2.54	62.11	±	4.4	62.11	±	2.54	0	(Cc.)
	31	ST20YSK1-17	221.008	170.214	1.28349	0.060927	±	0.00159083	0.0559802	±	0.00222254	0.473987	±	0.0202428	0.929629	653.6	±	33.8	351.132	±	13.5607	391.374	±	15.3744	347.7	±	40.8	347.75	±	13.3	347.75	±	12.74	347.75	±	13.3	0	(Cc.)
	32	ST20YSK1-18	473.421	254.192	1.84105	0.0505826	±	0.00167227	0.0274782	±	0.00106419	0.193158	±	0.00890251	0.840294	239.9	±	57.6	174.746	±	6.67502	178.03	±	8.2981	174.5	±	60	174.45	±	6.62	174.45	±	7.44	174.45	±	6.62	0	(Cc.)
	33	ST20YSK1-19	306.497	466.848	0.64898	0.0834301	±	0.00265197	0.0102146	±	0.000388089	0.118431	±	0.00519624	0.86594	1295.5	±	42.8	65.5133	±	2.47625	112.804	±	5.28191	62.5	±	93.2	62.45	±	2.2	62.45	±	3.26	62.45	±	2.2	0	(Cc.)
	34	ST20YSK1-20	140.051	317.951	0.435416	0.046618	±	0.00192912	0.0150311	±	0.000580542	0.0973794	±	0.00503717	0.746661	48.7	±	82.2	96.1757	±	3.68647	93.6472	±	5.0575	96.4	±	79.8	96.4	±	3.7	96.4	±	4.72	96.4	±	3.7	0	(Cc.)
	35	ST20YSK1-21	58.2881	82.2777	0.70029	0.0525241	±	0.00501579	0.00964843	±	0.000472822	0.0704268	±	0.00705751	0.48902	325.9	±	198.6	61.8996	±	3.01852	68.58	±	7.1055	61.5	±	233.4	61.47	±	3.02	61.47	±	6.52	61.47	±	3.02	0	(Cc.)
	36	ST20YSK1-22	471.571	527.627	0.883488	0.0476572	±	0.0018699	0.00988214	±	0.000372848	0.0654488	±	0.00323981	0.762192	101.5	±	75.8	63.3916	±	2.37979	63.8818	±	3.3674	63.3	±	77.6	63.32	±	2.42	63.32	±	3.06	63.32	±	2.42	0	(Cc.)
	37	ST20YSK1-23	50.0207	75.4494	0.655351	0.0402548	±	0.00453388	0.00971827	±	0.000486075	0.0543663	±	0.00634346	0.428665	0.00015	±	221.437	62.3455	±	3.10291	53.3433	±	6.39404	62.4	±	215.4	62.36	±	3.06	62.36	±	6.24	62.36	±	3.06	0	(Cc.)
	38	ST20YSK1-24	8.52413	50.8143	0.165823	0.15375	±	0.0069916	0.026594	±	0.00133754	0.568224	±	0.034041	0.839539	2401.7	±	55.4	169.196	±	8.39623	453.975	±	24.6703	147	±	242	146.89	±	6.34	146.89	±	15.28	146.89	±	6.34	0	(Cc.)
	39	ST20YSK1-25	760.763	579.334	1.29808	0.0733887	±	0.00215742	0.0108547	±	0.000406223	0.110705	±	0.00467295	0.886594	1041.6	±	39.4	69.5968	±	2.5903	105.816	±	4.77657	67.2	±	72.8	67.24	±	2.38	67.24	±	3.1	67.24	±	2.38	0	(Cc.)
	40	ST20YSK1-26	657.296	858.173	0.757123	0.0487781	±	0.00150995	0.00963379	±	0.000354787	0.0653048	±	0.00282093	0.852556	156.4	±	52.8	61.8062	±	2.26508	63.7456	±	2.97029	61.6	±	56	61.63	±	2.28	61.63	±	2.6	61.63	±	2.28	0	(Cc.)
	41	OD3	1273.39	802.582	1.56838	0.047813	±	0.0021303	0.00500661	±	0.000188531	0.0332669	±	0.0017725	0.70675	107.3	±	89.6	32.1942	±	1.20924	32.9724	±	1.89172	32.2	±	93.8	32.16	±	1.16	32.16	±	1.72	32.16	±	1.16	0	(Cc.)
	42	GJ1	36.7255	499.71	0.072649	0.0595725	±	0.000742643	0.0961768	±	0.00353545	0.79623	±	0.0269866	1.08459	605	±	#VALUE!	591.964	±	20.7746	591.162	±	17.3204															N/A (Error Corr. ≥1.00)
	43	NIST SRM 612	37.2034	12.1366	3.03017	0.909204	±	0.00915607	0.872867	±	0.0633276	110.289	±	7.75212	1.03218	5114	±	#VALUE!	4044.93	±	216.152	4776.69	±	72.3942															N/A (Error Corr. ≥1.00)
	44	NIST SRM 612	34.3709	12.6553	2.68471	0.909496	±	0.00908882	0.853564	±	0.0609561	107.885	±	7.45644	1.03326	5115	±	#VALUE!	3978.15	±	210.272	4754.52	±	71.2753															N/A (Error Corr. ≥1.00)
	45	NIST SRM 612	37.7788	11.835	3.15545	0.904999	±	0.00895646	0.937918	±	0.0686864	117.96	±	8.37464	1.03151	5108	±	#VALUE!	4265.04	±	226.482	4844.37	±	73.0692															N/A (Error Corr. ≥1.00)
	46	91500	53.7029	107.323	0.494636	0.0754099	±	0.00129082	0.177541	±	0.00736024	1.86059	±	0.0750033	1.0284	1095	±	#VALUE!	1053.53	±	40.2306	1062	±	29.3266															N/A (Error Corr. ≥1.00)
	47	91500	55.9424	112.402	0.49198	0.0751811	±	0.00126787	0.175558	±	0.00723315	1.83422	±	0.0732983	1.03101	1089	±	#VALUE!	1042.66	±	39.6036	1052.62	±	28.9654															N/A (Error Corr. ≥1.00)
	48	91500	50.4721	94.3539	0.528775	0.0745307	±	0.0013427	0.182847	±	0.00772065	1.89385	±	0.0784496	1.01934	1072	±	#VALUE!	1082.51	±	42.0084	1073.71	±	30.1969															N/A (Error Corr. ≥1.00)
	49	NIST SRM 612	37.7206	11.8099	3.15248	0.905196	±	0.0124085	0.884791	±	0.064486	111.335	±	7.6894	1.05527	5109	±	#VALUE!	4085.85	±	218.692	4785.9	±	73.2873															N/A (Error Corr. ≥1.00)
	50	NIST SRM 612	34.8487	12.3147	2.79308	0.905487	±	0.0123612	0.865225	±	0.0620801	108.908	±	7.39158	1.05717	5109	±	#VALUE!	4018.57	±	212.79	4763.72	±	72.1826															N/A (Error Corr. ≥1.00)
	51	NIST SRM 612	38.304	11.5164	3.28282	0.90101	±	0.0122366	0.95073	±	0.069937	119.079	±	8.30983	1.05412	5102	±	#VALUE!	4307.52	±	229.068	4853.58	±	73.9544															N/A (Error Corr. ≥1.00)
	52	91500	54.4494	104.434	0.5146	0.0750775	±	0.00146257	0.179966	±	0.00756472	1.87823	±	0.0716324	1.10215	1087	±	#VALUE!	1066.79	±	41.2616	1068.03	±	30.382															N/A (Error Corr. ≥1.00)
	53	91500	56.72	109.377	0.511837	0.0748496	±	0.00144151	0.177956	±	0.00743536	1.85161	±	0.0699318	1.10628	1081	±	#VALUE!	1055.8	±	40.6262	1058.63	±	30.0228															N/A (Error Corr. ≥1.00)
	54	91500	51.1737	91.8144	0.550118	0.0742021	±	0.0015044	0.185345	±	0.00793124	1.91181	±	0.075156	1.08853	1063	±	#VALUE!	1096.11	±	43.0615	1079.78	±	31.2379															N/A (Error Corr. ≥1.00)
	55	ST20YSK1-27	132.655	156.757	0.835249	0.0483679	±	0.00343592	0.00990292	±	0.000429431	0.0665836	±	0.0050303	0.573989	137.1	±	145.6	63.5243	±	2.74086	64.9367	±	5.22856	63.4	±	152.4	63.39	±	2.68	63.39	±	4.74	63.39	±	2.68	0	(Cc.)
	56	ST20YSK1-28	170.349	244.169	0.688601	0.0495738	±	0.00282986	0.00973731	±	0.000398335	0.0671025	±	0.0041972	0.654017	193.3	±	110	62.4671	±	2.54282	65.4268	±	4.44504	62.3	±	119.2	62.27	±	2.54	62.27	±	3.9	62.27	±	2.54	0	(Cc.)
	57	ST20YSK1-29	300.248	380.265	0.779317	0.0492273	±	0.00200863	0.0127373	±	0.000494812	0.0871629	±	0.00422128	0.802139	177.2	±	67.4	81.5916	±	3.14926	84.1949	±	4.54698	81.4	±	71.4	81.41	±	3.16	81.41	±	3.84	81.41	±	3.16	0	(Cc.)
	58	ST20YSK1-30	79.3003	141.202	0.55431	0.0711998	±	0.00438712	0.0102734	±	0.000451748	0.101681	±	0.00679881	0.657641	980.5	±	102.6	65.8886	±	2.88222	97.5644	±	7.02957	63.8	±	182.2	63.84	±	2.76	63.84	±	5.4	63.84	±	2.76	0	(Cc.)
	59	ST20YSK1-31	2098.34	1433.87	1.44439	0.0606622	±	0.00139864	0.0102191	±	0.000376408	0.0861741	±	0.00296402	1.07088	645	±	#VALUE!	65.542	±	2.40171	83.2778	±	3.47143															N/A (Error Corr. ≥1.00)
	60	ST20YSK1-32	242.712	263.422	0.909407	0.049328	±	0.00273362	0.00964175	±	0.000391345	0.0661144	±	0.00403398	0.665221	182.8	±	106.4	61.857	±	2.49844	64.4933	±	4.28784	61.7	±	114.4	61.65	±	2.54	61.65	±	3.76	61.65	±	2.54	0	(Cc.)
	61	ST20YSK1-33	2159.48	1684.04	1.26566	0.0481306	±	0.00115125	0.00985913	±	0.000362018	0.0659641	±	0.00230622	1.05027	125	±	#VALUE!	63.2448	±	2.31073	64.3512	±	2.7307															N/A (Error Corr. ≥1.00)
	62	ST20YSK1-34	472.634	462.805	1.00797	0.0462114	±	0.00199029	0.00989951	±	0.000382429	0.063593	±	0.00318487	0.771356	28	±	76.4	63.5025	±	2.4409	62.1075	±	3.48262	63.6	±	74.6	63.63	±	2.44	63.63	±	3.06	63.63	±	2.44	0	(Cc.)
	63	ST20YSK1-35	1703.05	1731.54	0.970771	0.0519925	±	0.00119211	0.0099093	±	0.00036364	0.0716193	±	0.00245605	1.07009	304	±	#VALUE!	63.565	±	2.32096	69.683	±	2.91203															N/A (Error Corr. ≥1.00)
	64	ST20YSK1-36	2898.58	1915.02	1.49393	0.0538428	±	0.00116893	0.0099703	±	0.000365167	0.0746247	±	0.00249927	1.09359	383	±	#VALUE!	63.9544	±	2.33057	72.5051	±	2.97719															N/A (Error Corr. ≥1.00)
	65	ST20YSK1-37	156.887	199.395	0.77659	0.0544237	±	0.00284162	0.0131461	±	0.000541903	0.0994567	±	0.00583383	0.702754	406.3	±	93.4	84.1933	±	3.44754	95.5276	±	6.05602	83.5	±	114	83.46	±	3.38	83.46	±	5.06	83.46	±	3.38	0	(Cc.)
	66	ST20YSK1-38	157.21	84.1016	1.84499	0.186461	±	0.00606011	0.0290844	±	0.00131177	0.753868	±	0.0343929	0.988606	2724.91	±	11.32	184.815	±	8.21459	566.911	±	24.0075	152.9	±	61.6	152.93	±	5.66	152.93	±	6.38	152.93	±	5.66	0	(Cc.)
	67	ST20YSK1-39	473.217	456.841	1.02239	0.0899069	±	0.00288456	0.0102902	±	0.000397371	0.128607	±	0.00528141	0.940342	1439.2	±	26.6	65.9961	±	2.53528	121.904	±	5.75897	62.4	±	63.8	62.4	±	2.28	62.4	±	2.72	62.4	±	2.28	0	(Cc.)
	68	OD3	2.09408	-0.335227	-6.16558	-0.256028	±	#VALUE!	-0.00395594	±	-0.00175867	0.140794	±	#VALUE!	#VALUE!		±	0	-25.5522	±	-11.3872	132.731	±	nan
	69	GJ1	-799.81	4.7389	-166.583	0.0613518	±	0.000923278	10.9603	±	1.16044	93.4751	±	9.70293	1.01999		±	0	15997.4	±	610.764	4610.1	±	104.683															N/A (Error Corr. ≥1.00)
	70	NIST SRM 612	36.168	13.0895	2.72723	0.90708	±	0.0124918	0.780468	±	0.0547677	98.4119	±	6.51467	1.06004	5111	±	#VALUE!	3718.78	±	196.784	4661.82	±	70.6324															N/A (Error Corr. ≥1.00)
	71	NIST SRM 612	40.8079	13.6295	2.95518	0.914865	±	0.0122851	0.843342	±	0.0582898	107.253	±	6.98014	1.06202	5124	±	#VALUE!	3942.5	±	202.253	4748.32	±	69.6202															N/A (Error Corr. ≥1.00)
	72	NIST SRM 612	35.5308	11.3521	3.08923	0.909923	±	0.0125674	0.886576	±	0.0655939	112.142	±	7.87521	1.05354	5116	±	#VALUE!	4091.95	±	222.208	4793.17	±	74.3623															N/A (Error Corr. ≥1.00)
	73	91500	52.5916	102.051	0.508649	0.0750906	±	0.00148673	0.176025	±	0.00742329	1.83741	±	0.0706014	1.09753	1087	±	#VALUE!	1045.22	±	40.6269	1053.57	±	30.3174															N/A (Error Corr. ≥1.00)
	74	91500	55.7777	109.283	0.503766	0.0754536	±	0.00144934	0.178123	±	0.00744313	1.86831	±	0.0705236	1.107	1097	±	#VALUE!	1056.71	±	40.6629	1064.54	±	30.1059															N/A (Error Corr. ≥1.00)
	75	91500	54.3148	102.697	0.522013	0.0750306	±	0.0014758	0.178265	±	0.00751064	1.8593	±	0.0712597	1.0993	1086	±	#VALUE!	1057.49	±	41.0262	1061.36	±	30.3843															N/A (Error Corr. ≥1.00)
	76	NIST SRM 612	33.9105	12.2033	2.75041	0.903273	±	0.0118494	0.77182	±	0.0595607	97.1903	±	7.54182	0.994466	5109.58	±	11.48	3687.4	±	214.899	4646.39	±	77.1767	2161.1	±	96	2161.1	±	73.2	2161.1	±	60.8	2161.1	±	96	0	(Cc.)
	77	NIST SRM 612	38.2608	12.7067	2.9803	0.911025	±	0.0116225	0.833997	±	0.0635596	105.921	±	8.11866	0.994295	5121.64	±	11.54	3909.73	±	221.496	4732.88	±	76.2678	2231.4	±	92.8	2231.4	±	71.2	2231.4	±	59.2	2231.4	±	92.8	0	(Cc.)
	78	NIST SRM 612	33.313	10.5835	3.11549	0.906104	±	0.0119247	0.876752	±	0.0707117	110.75	±	8.97755	0.994946	5114	±	11.54	4058.29	±	240.626	4777.72	±	80.6039	2290.6	±	88.8	2290.6	±	75.6	2290.6	±	58.8	2290.6	±	88.8	0	(Cc.)
	79	91500	49.309	95.1417	0.512974	0.0747754	±	0.00144694	0.174074	±	0.00922644	1.8146	±	0.10129	0.949546	1084.7	±	35.2	1034.52	±	50.5598	1043.54	±	36.463	1032.3	±	36.4	1032.3	±	50.4	1032.3	±	36.2	1032.3	±	36.4	0	(Cc.)
	80	91500	52.2962	101.884	0.508049	0.0751369	±	0.00140849	0.17615	±	0.00928251	1.84511	±	0.102137	0.951972	1094.3	±	34	1045.91	±	50.7768	1054.44	±	36.3604	1043.7	±	35	1043.7	±	50.6	1043.7	±	36.2	1043.7	±	35	0	(Cc.)
	81	91500	50.9246	95.7437	0.526451	0.0747157	±	0.00143586	0.176289	±	0.00933825	1.83622	±	0.102372	0.95013	1083	±	34.8	1046.67	±	51.0751	1051.28	±	36.5675	1045	±	35.8	1045	±	51	1045	±	36.4	1045	±	35.8	0	(Cc.)
	82	ST20YSK1-40	240.84	475.621	0.501196	0.0499525	±	0.00190043	0.0105836	±	0.000528981	0.0737017	±	0.0045216	0.814692	219.1	±	82.4	67.8676	±	3.37388	71.4419	±	4.32866	67.6	±	90.4	67.58	±	3.3	67.58	±	4.1	67.58	±	3.3	0	(Cc.)
	83	ST20YSK1-41	285.1	241.482	1.16856	0.0669968	±	0.00198213	0.0274279	±	0.00138985	0.256174	±	0.0147173	0.88203	860.4	±	56.2	174.43	±	8.71745	229.306	±	12.0085	170.5	±	86.6	170.5	±	8.28	170.5	±	9.72	170.5	±	8.28	0	(Cc.)
	84	ST20YSK1-42	771.24	734.856	1.03879	0.0499128	±	0.00161443	0.00973357	±	0.000480947	0.0677286	±	0.00392263	0.853139	217.4	±	70	62.4432	±	3.07013	65.8355	±	3.76116	62.2	±	76.8	62.17	±	3.04	62.17	±	3.54	62.17	±	3.04	0	(Cc.)
	85	ST20YSK1-43	441.997	377.098	1.16013	0.0476847	±	0.00216103	0.00963738	±	0.000487011	0.0640658	±	0.00423165	0.765061	109.3	±	100.6	61.8291	±	3.10913	62.3821	±	4.1028	61.8	±	103.6	61.77	±	3.06	61.77	±	4	61.77	±	3.06	0	(Cc.)
	86	ST20YSK1-44	154.373	198.47	0.769867	0.0989033	±	0.00426421	0.0104088	±	0.00054525	0.143516	±	0.00928585	0.809605	1623.9	±	70.6	66.7525	±	3.47823	134.773	±	8.54479	62.3	±	191.4	62.34	±	3	62.34	±	5.7	62.34	±	3	0	(Cc.)
	87	ST20YSK1-45	244.576	247.382	0.978559	0.0467911	±	0.0026033	0.00977086	±	0.000505022	0.0637358	±	0.00468721	0.702824	65.3	±	124.4	62.6813	±	3.22367	62.0705	±	4.56733	62.7	±	124.6	62.67	±	3.2	62.67	±	4.46	62.67	±	3.2	0	(Cc.)
	88	ST20YSK1-46	181.888	183.366	0.981803	0.059745	±	0.00342313	0.00987021	±	0.000521383	0.0822084	±	0.00615211	0.705867	618.3	±	114.6	63.3155	±	3.32777	79.3733	±	5.94131	62.3	±	161.6	62.27	±	3.22	62.27	±	5.16	62.27	±	3.22	0	(Cc.)
	89	ST20YSK1-47	680.944	870.318	0.774415	0.0580724	±	0.00160539	0.0101199	±	0.000497977	0.0819285	±	0.00454236	0.887536	556.6	±	55.6	64.9094	±	3.17761	79.1133	±	4.29119	64	±	75.6	63.98	±	3.1	63.98	±	3.58	63.98	±	3.1	0	(Cc.)
	90	ST20YSK1-48	332.011	322.9	1.01771	0.0591759	±	0.0025786	0.00998391	±	0.00050786	0.0823633	±	0.00534592	0.783708	598.3	±	87.2	64.0412	±	3.2411	79.5171	±	5.1164	63	±	121.4	63	±	3.1	63	±	4.38	63	±	3.1	0	(Cc.)
	91	ST20YSK1-49	271.713	398.089	0.675569	0.0487169	±	0.00208618	0.0100765	±	0.000507527	0.0684348	±	0.00440716	0.782111	159.1	±	93.8	64.6321	±	3.23869	66.4999	±	4.25104	64.5	±	99.4	64.5	±	3.18	64.5	±	4.08	64.5	±	3.18	0	(Cc.)
	92	ST20YSK1-50	344.978	423.503	0.806261	0.0473474	±	0.0020177	0.00982975	±	0.000494091	0.0648824	±	0.00416799	0.782463	92.8	±	94.6	63.0573	±	3.15372	63.153	±	4.03089	63	±	96.4	63.01	±	3.18	63.01	±	3.94	63.01	±	3.18	0	(Cc.)
	93	ST20YSK1-51	40.2213	79.1516	0.502964	0.163797	±	0.00840235	0.0117779	±	0.000678493	0.268942	±	0.0191107	0.810702	2513.5	±	70	75.4813	±	4.32221	239.486	±	16.3899	64.3	±	347	64.28	±	3.14	64.28	±	9.58	64.28	±	3.14	0	(Cc.)
	94	ST20YSK1-52	382.246	171.229	2.20956	0.048552	±	0.00191103	0.0280862	±	0.00145006	0.190102	±	0.0120613	0.81374	151.8	±	86.4	178.559	±	9.08913	174.937	±	10.406	178.7	±	85	178.73	±	9.16	178.73	±	10.36	178.73	±	9.16	0	(Cc.)
	95	OD3	899.166	491.13	1.81211	0.045375	±	0.00251035	0.00512552	±	0.000260188	0.0324222	±	0.00235874	0.697772	0.00015	±	123.823	32.9569	±	1.66862	32.049	±	2.36743	33	±	122.6	32.99	±	1.66	32.99	±	2.34	32.99	±	1.66	0	(Cc.)
	96	GJ1	40.7346	516.85	0.0780081	0.0598634	±	0.000853713	0.0990539	±	0.0048699	0.826649	±	0.0420384	0.966771	622.6	±	28	608.862	±	28.5324	606.702	±	23.2473	608.6	±	28.2	608.6	±	28.4	608.6	±	23.2	608.6	±	28.4	0	(Cc.)
	97	NIST SRM 612	40.4485	13.1226	3.05086	0.910722	±	0.0116694	0.792032	±	0.0597954	100.558	±	7.63607	0.994196	5121.18	±	11.54	3760.52	±	213.325	4680.63	±	75.5566	2178.4	±	96.2	2178.4	±	70.8	2178.4	±	60.2	2178.4	±	96.2	0	(Cc.)
	98	NIST SRM 612	35.8626	11.8421	2.99746	0.90133	±	0.0115248	0.890217	±	0.0692988	111.858	±	8.75571	0.994504	5106.53	±	11.58	4104.38	±	234.197	4787.74	±	77.8717	2313.8	±	87	2313.8	±	73.4	2313.8	±	57.6	2313.8	±	87	0	(Cc.)
	99	NIST SRM 612	41.5845	13.254	3.10547	0.911107	±	0.0114947	0.841462	±	0.0633276	106.879	±	8.09112	0.994127	5121.78	±	11.6	3935.92	±	219.807	4741.93	±	75.3419	2240.5	±	92.8	2240.5	±	70.4	2240.5	±	59	2240.5	±	92.8	0	(Cc.)
	100	91500	52.8515	101.063	0.517615	0.0738345	±	0.00138135	0.1814	±	0.00956438	1.86718	±	0.103402	0.952085	1059.2	±	34	1074.62	±	52.0835	1062.26	±	36.5211	1075.3	±	33.8	1075.3	±	52.2	1075.3	±	36.8	1075.3	±	33.8	0	(Cc.)
	101	91500	56.2594	106.995	0.520443	0.075196	±	0.00136102	0.18446	±	0.00968081	1.93368	±	0.106299	0.954695	1095.8	±	32.8	1091.29	±	52.5804	1085.45	±	36.6816	1091.1	±	32.8	1091.1	±	52.6	1091.1	±	36.8	1091.1	±	32.8	0	(Cc.)
	102	91500	53.104	99.3773	0.528908	0.0747371	±	0.00139579	0.183307	±	0.0096779	1.90986	±	0.105869	0.952439	1083.5	±	33.8	1085.01	±	52.6157	1077.21	±	36.844	1085.1	±	33.8	1085.1	±	52.8	1085.1	±	37	1085.1	±	33.8	0	(Cc.)
	103	NIST SRM 612	37.4873	12.0673	3.07315	0.910969	±	0.011783	0.779659	±	0.0474804	98.7458	±	6.37034	0.943986	5117.7	±	30	3715.85	±	170.85	4665.07	±	61.6314
	104	NIST SRM 612	33.2372	10.8898	3.01936	0.901574	±	0.0116375	0.87631	±	0.0558975	109.842	±	7.38679	0.948524	5103.1	±	30.2	4056.77	±	190.63	4772.17	±	64.4468
	105	NIST SRM 612	38.5402	12.1881	3.12815	0.911354	±	0.0116101	0.828316	±	0.0501999	104.953	±	6.74193	0.943444	5118.3	±	30	3889.74	±	175.795	4726.37	±	61.3474
	106	91500	48.9823	92.9353	0.521396	0.0738545	±	0.00138787	0.178566	±	0.00501565	1.83353	±	0.070113	0.734541	1054.2	±	52.2	1059.14	±	27.405	1052.09	±	22.0195	1059.4	±	52	1059.4	±	27.4	1059.4	±	25.2	1059.4	±	52	0	(Cc.)
	107	91500	52.1407	98.3902	0.524245	0.0752164	±	0.00136786	0.181578	±	0.00501679	1.89883	±	0.0714884	0.733861	1090.9	±	51.2	1075.59	±	27.3414	1075.16	±	21.8189	1074.9	±	51.8	1074.9	±	27.4	1074.9	±	25	1074.9	±	51.8	0	(Cc.)
	108	91500	49.2163	91.3853	0.532772	0.0747574	±	0.0014024	0.180443	±	0.00509236	1.87544	±	0.0718624	0.736515	1078.7	±	52	1069.39	±	27.7795	1066.96	±	22.255	1068.9	±	52.4	1068.9	±	27.8	1068.9	±	25.4	1068.9	±	52.4	0	(Cc.)
	109	ST20YSK1-53	236.879	183.445	1.27741	0.088173	±	0.00252432	0.0275237	±	0.000688953	0.337406	±	0.0137624	0.613677	1402.5	±	61.6	175.032	±	4.32159	293.082	±	9.65824	166.4	±	135.4	166.44	±	3.86	166.44	±	9.64	166.44	±	3.86	0	(Cc.)
	110	ST20YSK1-54	117.89	168.942	0.690315	0.0501781	±	0.00309662	0.00981156	±	0.000276866	0.0684482	±	0.00460211	0.419698	222.9	±	141	62.9411	±	1.76733	66.6873	±	4.37516	62.7	±	155.6	62.67	±	1.78	62.67	±	4.32	62.67	±	1.78	0	(Cc.)
	111	ST20YSK1-55	129.088	386.516	0.330392	0.0503454	±	0.00140751	0.0230908	±	0.000505501	0.161625	±	0.00634767	0.557414	230.3	±	75.2	147.16	±	3.18473	150.955	±	4.97468	146.8	±	79.2	146.83	±	3.14	146.83	±	5.5	146.83	±	3.14	0	(Cc.)
	112	ST20YSK1-56	66.1078	131.975	0.495529	0.0492122	±	0.00349903	0.0095768	±	0.000292521	0.0655244	±	0.00497476	0.402316	176.4	±	162.4	61.4423	±	1.86769	63.9266	±	4.78875	61.3	±	174.2	61.28	±	1.9	61.28	±	4.7	61.28	±	1.9	0	(Cc.)
	113	ST20YSK1-57	1228.13	955.51	1.27151	0.0528477	±	0.00134089	0.011162	±	0.000226132	0.082012	±	0.00301266	0.551502	341.5	±	69.6	71.5561	±	1.44157	79.3977	±	2.4782	71	±	82.2	71.02	±	1.38	71.02	±	2.74	71.02	±	1.38	0	(Cc.)
	114	ST20YSK1-58	228.028	300.585	0.750463	0.0759472	±	0.00288345	0.0103548	±	0.000250863	0.109337	±	0.00507465	0.521979	1111.3	±	79.2	66.4083	±	1.60049	104.53	±	4.46864	63.9	±	153	63.93	±	1.54	63.93	±	4.22	63.93	±	1.54	0	(Cc.)
	115	ST20YSK1-59	310.887	326.199	0.942819	0.0507999	±	0.00228059	0.00971011	±	0.000232707	0.06858	±	0.0035765	0.459541	250.9	±	106.6	62.2934	±	1.48561	66.8116	±	3.28792	62	±	119.8	61.98	±	1.52	61.98	±	3.34	61.98	±	1.52	0	(Cc.)
	116	ST20YSK1-60	420.916	632.924	0.657889	0.0479234	±	0.00161646	0.0097315	±	0.000208136	0.0648392	±	0.00278076	0.498704	115.5	±	87.6	62.43	±	1.32873	63.2785	±	2.44869	62.3	±	90.6	62.34	±	1.28	62.34	±	2.64	62.34	±	1.28	0	(Cc.)
	117	ST20YSK1-61	288.334	413.559	0.689711	0.0472351	±	0.00196237	0.00965626	±	0.000221034	0.0634138	±	0.00312501	0.464496	79.8	±	103.4	61.9497	±	1.41117	61.929	±	2.84772	61.9	±	104.6	61.95	±	1.4	61.95	±	2.98	61.95	±	1.4	0	(Cc.)
	118	NIST SRM 612	38.8833	12.8825	2.98587	0.904347	±	0.0113375	0.850102	±	0.0502353	106.885	±	6.7144	0.940692	5107.4	±	30.2	3966.1	±	173.86	4744.72	±	59.8732
	119	NIST SRM 612	35.8497	12.7416	2.78337	0.911188	±	0.0115758	0.80294	±	0.0476987	101.719	±	6.41926	0.941327	5118.1	±	30	3799.64	±	169.429	4694.89	±	60.1769
	120	NIST SRM 612	39.3824	12.9429	3.01009	0.904127	±	0.0113311	0.847589	±	0.0499818	106.543	±	6.68051	0.940463	5107.1	±	30.2	3957.33	±	173.222	4741.49	±	59.7521
	121	91500	56.968	106.2	0.530658	0.0744607	±	0.00133254	0.177624	±	0.00480622	1.83881	±	0.0682588	0.728925	1070.7	±	51	1053.98	±	26.2829	1053.98	±	21.1634	1053.2	±	51.6	1053.2	±	26.2	1053.2	±	24.4	1053.2	±	51.6	0	(Cc.)
	122	91500	49.692	96.3471	0.51022	0.0748396	±	0.00137807	0.179941	±	0.00500178	1.87228	±	0.070895	0.734092	1080.9	±	51.6	1066.65	±	27.2975	1065.85	±	21.8862	1066	±	52	1066	±	27.2	1066	±	25	1066	±	52	0	(Cc.)
	123	91500	56.4845	106.472	0.524811	0.076484	±	0.00135605	0.177528	±	0.00480033	1.88776	±	0.0699017	0.730238	1124.3	±	50.4	1053.45	±	26.2528	1071.29	±	21.2886	1050.2	±	53	1050.2	±	26.2	1050.2	±	24.6	1050.2	±	53	0	(Cc.)
	124	NIST SRM 612	39.8901	13.1062	3.00886	0.90823	±	0.0141272	0.849985	±	0.0499788	106.865	±	6.29754	0.997791	5107.35	±	5.52	3965.69	±	172.989	4748.89	±	60.2795	2264	±	43	2264	±	55.6	2264	±	34.8	2264	±	43	0	(Cc.)
	125	NIST SRM 612	36.778	12.9628	2.80479	0.9151	±	0.0143578	0.802829	±	0.0474576	101.7	±	6.02447	0.997895	5118	±	5.42	3799.24	±	168.588	4699.06	±	60.5809	2195.1	±	44.6	2195.1	±	55.6	2195.1	±	35.4	2195.1	±	44.6	0	(Cc.)
	126	NIST SRM 612	40.4021	13.1676	3.03326	0.908009	±	0.0141208	0.847473	±	0.0497255	106.523	±	6.26416	0.99778	5107.02	±	5.5	3956.93	±	172.351	4745.66	±	60.1593	2261.2	±	43	2261.2	±	55.4	2261.2	±	34.8	2261.2	±	43	0	(Cc.)
	127	91500	58.4431	108.044	0.534743	0.0747804	±	0.001505	0.177599	±	0.00469058	1.83847	±	0.0552912	0.878186	1070.6	±	29	1053.85	±	25.6516	1056.7	±	21.6909	1053.1	±	29.2	1053.1	±	25.6	1053.1	±	19.74	1053.1	±	29.2	0	(Cc.)
	128	91500	50.9787	98.02	0.514148	0.0751609	±	0.00154736	0.179916	±	0.00488777	1.87193	±	0.0580089	0.876671	1080.7	±	30	1066.52	±	26.6765	1068.58	±	22.4041	1065.9	±	30.2	1065.9	±	26.6	1065.9	±	20.4	1065.9	±	30.2	0	(Cc.)
	129	91500	57.9471	108.321	0.528852	0.0768124	±	0.00153457	0.177503	±	0.00468466	1.88741	±	0.056548	0.880889	1124.3	±	28.2	1053.32	±	25.6214	1074.03	±	21.8219	1050.1	±	29.6	1050.1	±	25.4	1050.05	±	19.72	1050.1	±	29.6	0	(Cc.)
	130	ST20YSK1-62	312.753	363.656	0.850205	0.0473997	±	0.00215202	0.00969117	±	0.000220749	0.0635889	±	0.00298705	0.484909	79.2	±	97.4	62.1725	±	1.4093	62.3562	±	3.06978	62.1	±	98.4	62.14	±	1.4	62.14	±	2.84	62.14	±	1.4	0	(Cc.)
	131	ST20YSK1-63	188.53	258.295	0.721571	0.0560117	±	0.00275746	0.0097835	±	0.000241079	0.075858	±	0.00384745	0.48584	462.5	±	98	62.762	±	1.53894	73.959	±	3.9231	62	±	125.4	62.03	±	1.5	62.03	±	3.5	62.03	±	1.5	0	(Cc.)
	132	ST20YSK1-64	251.173	325.699	0.762378	0.0487318	±	0.00224631	0.0101978	±	0.000236655	0.0687935	±	0.00328243	0.486364	143.7	±	97.8	65.4063	±	1.51009	67.2944	±	3.35753	65.3	±	102.6	65.29	±	1.52	65.29	±	3.1	65.29	±	1.52	0	(Cc.)
	133	ST20YSK1-65	65.6115	98.9313	0.655632	0.0465104	±	0.00398033	0.00955549	±	0.000318837	0.0615222	±	0.0053199	0.385873	32.5	±	191.2	61.3062	±	2.03574	60.3887	±	5.37809	61.4	±	187.8	61.42	±	2.04	61.42	±	5.1	61.42	±	2.04	0	(Cc.)
	134	ST20YSK1-66	817.204	676.823	1.19363	0.251956	±	0.00474492	0.0130586	±	0.000261867	0.455459	±	0.0103105	0.88584	3203.22	±	16.62	83.636	±	1.66623	379.833	±	8.69859	62	±	134.2	62.03	±	0.9	62.03	±	3.52	62.03	±	0.9	0	(Cc.)
	135	ST20YSK1-67	19.265	59.8585	0.318169	0.0490249	±	0.00330238	0.0246346	±	0.000867389	0.167182	±	0.011945	0.492801	158.7	±	145.4	156.88	±	5.45596	156.393	±	10.9872	156.8	±	145.6	156.84	±	5.42	156.84	±	10.38	156.84	±	5.42	0	(Cc.)
	136	ST20YSK1-68	87.2127	103.396	0.833856	0.0617464	±	0.00241257	0.0371752	±	0.00104711	0.317756	±	0.0140832	0.635528	673.6	±	73.2	235.3	±	6.50654	279.203	±	11.7238	232.1	±	96.4	232.1	±	6.28	232.1	±	10.4	232.1	±	6.28	0	(Cc.)
	137	ST20YSK1-69	199.283	249.939	0.788222	0.04639	±	0.00242897	0.0105705	±	0.000260209	0.0678811	±	0.00365689	0.456946	27.6	±	115	67.7842	±	1.65977	66.4305	±	3.71708	67.9	±	112.2	67.95	±	1.66	67.95	±	3.5	67.95	±	1.66	0	(Cc.)
	138	ST20YSK1-70	130.319	254.158	0.506895	0.0565807	±	0.00169766	0.0306419	±	0.000690997	0.240001	±	0.00814906	0.664149	484.1	±	56	194.565	±	4.3213	217.641	±	7.33947	192.9	±	67	192.91	±	4.3	192.91	±	6.4	192.91	±	4.3	0	(Cc.)
	139	ST20YSK1-71	681.748	858.128	0.78539	0.0731478	±	0.00191376	0.0102116	±	0.00020159	0.103401	±	0.00297742	0.685582	1026.4	±	42.4	65.4944	±	1.28633	99.5328	±	3.10505	63.3	±	77.6	63.33	±	1.2	63.33	±	2.32	63.33	±	1.2	0	(Cc.)
	140	ST20YSK1-72	493.226	654.388	0.745117	0.0475035	±	0.00165056	0.00983648	±	0.000201634	0.0646835	±	0.00237767	0.557658	83.1	±	72.4	63.1002	±	1.28709	63.3969	±	2.47785	63.1	±	73.4	63.09	±	1.28	63.09	±	2.26	63.09	±	1.28	0	(Cc.)
	141	ST20YSK1-73	326.809	332.682	0.971132	0.0481932	±	0.00226763	0.00964673	±	0.000224146	0.0643569	±	0.00312592	0.478374	117.5	±	100.4	61.8888	±	1.43105	63.0865	±	3.20732	61.8	±	103.8	61.82	±	1.4	61.82	±	2.96	61.82	±	1.4	0	(Cc.)
	142	ST20YSK1-74	163.953	153.721	1.05438	0.0485834	±	0.00325107	0.00980881	±	0.000280257	0.065968	±	0.00449033	0.419755	136.9	±	145.4	62.9236	±	1.78898	64.6166	±	4.55004	62.8	±	152.2	62.81	±	1.78	62.81	±	4.26	62.81	±	1.78	0	(Cc.)
	143	OD3	797.066	517.316	1.52318	0.0461151	±	0.00243497	0.00504431	±	0.000115368	0.0322013	±	0.00172276	0.427494	15.2	±	116	32.436	±	0.739953	32.0555	±	1.81493	32.4	±	114.8	32.44	±	0.78	32.44	±	1.7	32.44	±	0.78	0	(Cc.)
	144	GJ1	38.186	496.817	0.075984	0.0599843	±	0.00102288	0.0955262	±	0.00188452	0.793211	±	0.017832	0.877541	611.5	±	23.4	588.137	±	11.0843	591.207	±	11.6526	587.7	±	23.6	587.71	±	11.04	587.71	±	10.06	587.71	±	11.04	0	(Cc.)
	145	NIST SRM 612	34.8099	11.7649	2.92502	0.901954	±	0.0142468	0.848729	±	0.05244	105.97	±	6.56037	0.99804	5097.56	±	5.54	3961.31	±	181.571	4740.42	±	63.1546	2271.3	±	42.6	2271.3	±	58.8	2271.3	±	35.8	2271.3	±	42.6	0	(Cc.)
	146	NIST SRM 612	36.274	11.7137	3.06137	0.9116	±	0.0144064	0.845252	±	0.0523314	106.664	±	6.61639	0.998099	5112.59	±	5.4	3949.18	±	181.536	4746.99	±	63.279	2253.4	±	42.4	2253.4	±	58.2	2253.4	±	35.6	2253.4	±	42.4	0	(Cc.)
	147	NIST SRM 612	35.2259	10.9969	3.16668	0.898667	±	0.0142031	0.905819	±	0.0577224	112.686	±	7.19414	0.998144	5092.4	±	5.56	4157.37	±	193.782	4802.25	±	65.0237	2346	±	40.4	2346	±	60.8	2346	±	35.6	2346	±	40.4	0	(Cc.)
	148	91500	52.2428	97.0063	0.532402	0.0747364	±	0.00154154	0.18155	±	0.00494683	1.87827	±	0.058385	0.87657	1069.4	±	30	1075.44	±	26.9612	1070.82	±	22.4879	1075.7	±	30	1075.7	±	27	1075.7	±	20.6	1075.7	±	30	0	(Cc.)
	149	91500	56.475	105.116	0.531131	0.0752804	±	0.00152044	0.179161	±	0.00476875	1.86704	±	0.0565545	0.878716	1084	±	29	1062.39	±	26.0442	1066.85	±	21.9435	1061.4	±	29.4	1061.4	±	26	1061.4	±	19.98	1061.4	±	29.4	0	(Cc.)
	150	91500	50.4907	100.621	0.496064	0.0748093	±	0.00153036	0.179951	±	0.00485095	1.86354	±	0.0572777	0.877052	1071.4	±	29.6	1066.7	±	26.4749	1065.61	±	22.2084	1066.5	±	29.8	1066.5	±	26.6	1066.5	±	20.4	1066.5	±	29.8	0	(Cc.)
	151	NIST SRM 612	35.0737	11.9323	2.90713	0.901301	±	0.0162783	0.851588	±	0.0561589	106.399	±	6.67224	1.05161	5099	±	#VALUE!	3971.27	±	194.053	4743.08	±	67.6376															N/A (Error Corr. ≥1.00)
	152	NIST SRM 612	36.5489	11.8803	3.04264	0.91094	±	0.0164588	0.848099	±	0.0560287	107.096	±	6.72888	1.05146	5114	±	#VALUE!	3959.11	±	193.969	4749.65	±	67.7539															N/A (Error Corr. ≥1.00)
	153	NIST SRM 612	35.4928	11.1534	3.14731	0.898017	±	0.0162263	0.90887	±	0.0615894	113.142	±	7.31127	1.04866	5093	±	#VALUE!	4167.68	±	206.333	4804.91	±	69.3851															N/A (Error Corr. ≥1.00)
	154	91500	52.6387	98.3867	0.529145	0.0746824	±	0.00167353	0.182162	±	0.0065013	1.88587	±	0.0615783	1.09302	1071	±	#VALUE!	1078.77	±	35.4034	1072.56	±	27.7202															N/A (Error Corr. ≥1.00)
	155	91500	56.903	106.612	0.527882	0.075226	±	0.00165603	0.179764	±	0.00632962	1.87459	±	0.0597959	1.10385	1085	±	#VALUE!	1065.69	±	34.5397	1068.6	±	27.2615															N/A (Error Corr. ≥1.00)
	156	91500	50.8733	102.053	0.493029	0.0747552	±	0.0016635	0.180557	±	0.00640405	1.87108	±	0.060475	1.09738	1073	±	#VALUE!	1070.02	±	34.9219	1067.36	±	27.4685															N/A (Error Corr. ≥1.00)
	157	ST20YSK1-75	129.211	142.138	0.899069	0.0697596	±	0.00418768	0.00989295	±	0.000369684	0.095668	±	0.00588582	0.607385	933	±	100.2	63.4607	±	2.35957	92.2941	±	6.22881	61.6	±	172.8	61.62	±	2.16	61.62	±	4.86	61.62	±	2.16	0	(Cc.)
	158	ST20YSK1-76	178.544	244.513	0.722188	0.0802439	±	0.00349506	0.0103218	±	0.000350437	0.114817	±	0.00523345	0.744852	1214	±	60	66.1977	±	2.23579	109.801	±	5.73924	63.4	±	123.8	63.41	±	2.1	63.41	±	3.74	63.41	±	2.1	0	(Cc.)
	159	ST20YSK1-77	233.222	357.241	0.645677	0.080097	±	0.00301068	0.0100368	±	0.000325827	0.111442	±	0.00443676	0.815405	1209.3	±	45.4	64.3791	±	2.07938	106.738	±	5.02588	61.7	±	93.6	61.71	±	1.88	61.71	±	3.02	61.71	±	1.88	0	(Cc.)
	160	ST20YSK1-78	551.505	798.621	0.682991	0.0526323	±	0.00170077	0.00970618	±	0.000296289	0.070817	±	0.00246325	0.877597	324.4	±	37.8	62.2684	±	1.8915	69.1143	±	2.96791	61.9	±	44.4	61.85	±	1.88	61.85	±	2.14	61.85	±	1.88	0	(Cc.)
	161	ST20YSK1-79	205.5	260.828	0.77923	0.0497041	±	0.00261073	0.00988124	±	0.000333465	0.0680833	±	0.00368658	0.623241	193.9	±	98.2	63.3859	±	2.12845	66.5318	±	4.01661	63.2	±	106.4	63.16	±	2.16	63.16	±	3.42	63.16	±	2.16	0	(Cc.)
	162	ST20YSK1-80	294.277	437.807	0.664782	0.0479108	±	0.00205331	0.00964785	±	0.000307555	0.0640767	±	0.00286827	0.712151	107.2	±	74	61.896	±	1.96353	62.7349	±	3.24684	61.8	±	76.2	61.84	±	1.92	61.84	±	2.7	61.84	±	1.92	0	(Cc.)
	163	ST20YSK1-81	232.271	395.26	0.58119	0.0501921	±	0.00213325	0.0104287	±	0.000334479	0.0725607	±	0.00322986	0.72054	216	±	71.2	66.8795	±	2.13376	70.7581	±	3.63601	66.6	±	78	66.63	±	2.16	66.63	±	2.94	66.63	±	2.16	0	(Cc.)
	164	ST20YSK1-82	233.263	223.888	1.03043	0.050725	±	0.00287244	0.00958025	±	0.000331219	0.0673651	±	0.00391409	0.595035	241	±	107.8	61.4643	±	2.11474	65.8523	±	4.22607	61.2	±	120.4	61.17	±	2.16	61.17	±	3.62	61.17	±	2.16	0	(Cc.)	YSG Age
	165	ST20YSK1-83	329.746	328.413	0.993037	0.0472902	±	0.00227495	0.0100009	±	0.000327737	0.0655614	±	0.00326935	0.657161	76.9	±	89	64.1499	±	2.09164	64.1435	±	3.61493	64.1	±	89.8	64.12	±	2.04	64.12	±	3.1	64.12	±	2.04	0	(Cc.)
	166	ST20YSK1-84	2134.67	864.576	2.44194	0.0736383	±	0.00162578	0.0223286	±	0.00066915	0.22793	±	0.00593887	1.15016	1042	±	#VALUE!	142.356	±	4.21872	207.477	±	6.97298															N/A (Error Corr. ≥1.00)
	167	ST20YSK1-85	126.583	106.497	1.17555	0.064049	±	0.00281179	0.0286073	±	0.00104978	0.253995	±	0.0123237	0.756317	754.4	±	67	181.826	±	6.57742	228.713	±	11.6836	178.5	±	96	178.53	±	6.28	178.53	±	8.96	178.53	±	6.28	0	(Cc.)
	168	ST20YSK1-86	251.811	332.12	0.74987	0.0447889	±	0.00223349	0.00960523	±	0.000315071	0.0596368	±	0.00307251	0.63668	0.00015	±	92.8721	61.6238	±	2.0116	58.5108	±	3.39086	61.7	±	90.4	61.65	±	2.04	61.65	±	3	61.65	±	2.04	0	(Cc.)
	169	ST10YSK1-87	553.303	369.869	1.47952	0.0536495	±	0.00129307	0.0498788	±	0.00154808	0.370952	±	0.0107237	1.07362	368	±	#VALUE!	313.777	±	9.50193	318.885	±	10.7257															N/A (Error Corr. ≥1.00)
	170	OD3	520.438	372.06	1.38344	0.0469806	±	0.0029521	0.00495192	±	0.000167995	0.0322499	±	0.0020433	0.535451	62	±	127.4	31.8434	±	1.07758	32.059	±	2.25231	31.8	±	129.6	31.81	±	1.02	31.81	±	2	31.81	±	1.02	0	(Cc.)
	171	GJ1	33.268	470.063	0.0699965	0.0610432	±	0.00117654	0.0975469	±	0.00296976	0.825444	±	0.0204674	1.22781	652	±	#VALUE!	600.017	±	17.431	608.616	±	16.4288															N/A (Error Corr. ≥1.00)
	172	NIST SRM 612	41.9255	14.1027	2.94023	0.914063	±	0.0162514	0.834776	±	0.0515131	105.775	±	6.16034	1.05956	5118	±	#VALUE!	3912.47	±	179.731	4737.16	±	63.587															N/A (Error Corr. ≥1.00)
	173	NIST SRM 612	35.122	11.9011	2.91876	0.91557	±	0.0164754	0.877226	±	0.0579035	111.337	±	6.98879	1.05155	5121	±	#VALUE!	4059.92	±	197.324	4788.72	±	67.7058															N/A (Error Corr. ≥1.00)
	174	NIST SRM 612	39.217	12.7423	3.04392	0.903669	±	0.0162481	0.83063	±	0.0533553	104.053	±	6.3377	1.05461	5102	±	#VALUE!	3897.89	±	186.531	4720.66	±	65.9975															N/A (Error Corr. ≥1.00)
	175	91500	55.2505	106.352	0.513803	0.0760815	±	0.00167589	0.177897	±	0.00626694	1.87622	±	0.0598854	1.1037	1108	±	#VALUE!	1055.47	±	34.2523	1069.17	±	27.2838															N/A (Error Corr. ≥1.00)
	176	91500	54.6137	105.76	0.510724	0.0746717	±	0.00164806	0.180475	±	0.00636291	1.86814	±	0.0597524	1.10228	1070	±	#VALUE!	1069.57	±	34.7002	1066.32	±	27.2736															N/A (Error Corr. ≥1.00)
	177	91500	51.091	93.5265	0.540276	0.0755424	±	0.00172768	0.174826	±	0.006298	1.83076	±	0.0609115	1.08276	1094	±	#VALUE!	1038.64	±	34.5117	1053.03	±	27.7774															N/A (Error Corr. ≥1.00)
	178	NIST SRM 612	40.4034	13.4962	2.95866	0.91323	±	0.0128587	0.840766	±	0.0519619	106.29	±	6.74068	0.974541	5115.1	±	20	3933.48	±	180.7	4743.44	±	62.7791	5097.6	±	20.4	5098	±	312	5097.6	±	90.6	5097.6	±	20.4	-0.00784683	(Cc.)
	179	NIST SRM 612	33.8468	11.3893	2.93705	0.914736	±	0.0131278	0.883521	±	0.0583968	111.88	±	7.56338	0.977704	5117.5	±	20	4081.5	±	198.332	4795	±	66.9495	5100.5	±	20.4	5100	±	318	5100.5	±	92.2	5100.5	±	20.4	0.00980296	(Cc.)
	180	NIST SRM 612	37.7932	12.1943	3.063	0.902846	±	0.0129407	0.83659	±	0.0538138	104.56	±	6.88806	0.976449	5099	±	20.2	3918.84	±	187.516	4726.93	±	65.2214	5088.9	±	20.2	5089	±	326	5088.9	±	94.4	5088.9	±	20.2	-0.00196506	(Cc.)
	181	91500	53.2445	101.778	0.517023	0.0760122	±	0.00145691	0.179173	±	0.0063414	1.88536	±	0.0765526	0.871661	1103.4	±	39.8	1062.46	±	34.6212	1073.3	±	26.4937	1060.6	±	41	1060.6	±	34.6	1060.6	±	26.8	1060.6	±	41	0	(Cc.)
	182	91500	52.6308	101.211	0.513925	0.0746036	±	0.00143362	0.18177	±	0.00643846	1.87725	±	0.0763216	0.871231	1065.9	±	40.2	1076.64	±	35.0733	1070.44	±	26.4859	1077.1	±	39.8	1077.1	±	35.2	1077.1	±	27	1077.1	±	39.8	0	(Cc.)
	183	91500	49.236	89.504	0.543662	0.0754735	±	0.00151927	0.17608	±	0.00637154	1.83969	±	0.0766699	0.868267	1089.2	±	41.4	1045.52	±	34.8769	1057.12	±	27.0196	1043.6	±	42.6	1043.6	±	34.8	1043.6	±	27.2	1043.6	±	42.6	0	(Cc.)
	184	ST20YSK1-88	141.866	169.318	0.828063	0.173912	±	0.00592579	0.0117789	±	0.000418563	0.283577	±	0.0130588	0.771661	2602.2	±	48.8	75.4878	±	2.66655	252.595	±	10.9798	63.4	±	257.6	63.42	±	1.88	63.42	±	6.9	63.42	±	1.88	0	(Cc.)
	185	ST20YSK1-89	176.995	250.743	0.697623	0.0621865	±	0.00289769	0.00988568	±	0.000335256	0.0851024	±	0.00473144	0.609983	688.1	±	94.2	63.4143	±	2.13987	82.6127	±	4.56741	62.2	±	138.8	62.23	±	2.08	62.23	±	4.04	62.23	±	2.08	0	(Cc.)
	186	ST20YSK1-90	457.48	467.218	0.967701	0.052452	±	0.00196717	0.00996384	±	0.000316121	0.0723481	±	0.00348697	0.658274	315.2	±	82.4	63.9131	±	2.01759	70.6517	±	3.34993	63.5	±	96	63.46	±	2.02	63.46	±	3.14	63.46	±	2.02	0	(Cc.)
	187	ST20YSK1-91	144.127	283.231	0.502913	0.0472894	±	0.00227743	0.0105384	±	0.000350552	0.0689883	±	0.00393071	0.583827	73.1	±	110.2	67.5792	±	2.23604	67.4773	±	3.81753	67.6	±	110.6	67.58	±	2.3	67.58	±	3.74	67.58	±	2.3	0	(Cc.)
	188	ST20YSK1-92	90.6182	135.508	0.660903	0.0482617	±	0.00337766	0.00990323	±	0.000372113	0.0661635	±	0.00505002	0.492292	122.2	±	156.8	63.5263	±	2.37505	64.8006	±	4.98053	63.4	±	162.6	63.41	±	2.42	63.41	±	4.78	63.41	±	2.42	0	(Cc.)
	189	ST20YSK1-93	411.74	756.044	0.538226	0.0480109	±	0.00151663	0.00986945	±	0.000303248	0.0655952	±	0.00286809	0.702723	109.3	±	73.2	63.3107	±	1.93561	64.2612	±	2.74225	63.2	±	75.4	63.24	±	1.92	63.24	±	2.7	63.24	±	1.92	0	(Cc.)
	190	ST20YSK1-94	276.213	341.777	0.79871	0.0500494	±	0.00224556	0.00963105	±	0.000315169	0.0667285	±	0.00361049	0.604804	206.9	±	100.2	61.7887	±	2.01217	65.3365	±	3.51102	61.5	±	109.6	61.55	±	2.02	61.55	±	3.36	61.55	±	2.02	0	(Cc.)
	191	ST20YSK1-95	93.5779	107.741	0.858384	0.0953773	±	0.00526701	0.0108883	±	0.000425523	0.143761	±	0.00910697	0.616926	1542.7	±	93.6	69.8109	±	2.71326	135.879	±	8.58586	65.6	±	240	65.58	±	2.36	65.58	±	6.82	65.58	±	2.36	0	(Cc.)
	192	ST20YSK1-96	487.575	672.284	0.716765	0.0483028	±	0.00159667	0.00994089	±	0.000307434	0.0664716	±	0.00297813	0.69027	123.7	±	76.4	63.7667	±	1.96219	65.0929	±	2.85209	63.7	±	79.2	63.66	±	1.9	63.66	±	2.8	63.66	±	1.9	0	(Cc.)
	193	ST20YSK1-97	267.38	273.899	0.964778	0.0632972	±	0.00276376	0.0102355	±	0.000342445	0.0896873	±	0.00477133	0.62889	725.8	±	87.8	65.6466	±	2.18499	86.8783	±	4.57506	64.3	±	132.6	64.34	±	2.08	64.34	±	4.04	64.34	±	2.08	0	(Cc.)
	194	ST20YSK1-98	356.056	403.176	0.872795	0.0563038	±	0.00217714	0.0101009	±	0.000324416	0.0787295	±	0.00386791	0.653734	473.4	±	82	64.7881	±	2.07024	76.6538	±	3.70788	64	±	105.6	64.03	±	2	64.03	±	3.38	64.03	±	2	0	(Cc.)
	195	ST20YSK1-99	207.797	262.142	0.783413	0.097815	±	0.00293184	0.0167464	±	0.000549825	0.226759	±	0.00982295	0.757926	1590	±	52.8	107.06	±	3.48555	206.77	±	8.29976	100.4	±	136.6	100.37	±	3	100.37	±	6.28	100.37	±	3	0	(Cc.)
	196	ST20YSK1-100	148.508	159.012	0.923014	0.0446666	±	0.00294837	0.0102432	±	0.00037212	0.0633369	±	0.0046067	0.499477	0.00015	±	146.247	65.6959	±	2.3743	62.1152	±	4.53473	65.7	±	142	65.68	±	2.42	65.68	±	4.44	65.68	±	2.42	0	(Cc.)
	197	OD3	684.34	487.104	1.38848	0.0477265	±	0.00248285	0.00515951	±	0.000168862	0.0340885	±	0.00203141	0.549203	95.1	±	118.4	33.1749	±	1.08292	33.9023	±	2.04824	33.1	±	123	33.13	±	1.02	33.13	±	1.98	33.13	±	1.02	0	(Cc.)
	198	GJ1	33.5439	462.676	0.0716514	0.0602456	±	0.000956767	0.097819	±	0.00299243	0.815807	±	0.0287394	0.868381	621	±	37.6	601.615	±	17.5596	603.883	±	15.6291	601.2	±	38.2	601.23	±	17.6	601.23	±	16.02	601.23	±	17.6	0	(Cc.)
	199	NIST SRM 612	36.8921	13.198	2.76257	0.905429	±	0.0128473	0.821615	±	0.0512286	102.982	±	6.58592	0.974966	5103	±	20	3866.07	±	180.027	4711.64	±	63.305	5090.7	±	20.2	5091	±	322	5090.7	±	93.2	5090.7	±	20.2	-0.0058931	(Cc.)
	200	NIST SRM 612	36.5581	11.6675	3.09665	0.904431	±	0.0129336	0.885981	±	0.0579922	110.927	±	7.43	0.977227	5101.5	±	20	4089.91	±	196.713	4786.4	±	66.3247	5091.4	±	20.2	5091	±	312	5091.4	±	90.8	5091.4	±	20.2	0.00785639	(Cc.)
	201	NIST SRM 612	37.8864	11.7669	3.18207	0.902889	±	0.0129069	0.881126	±	0.0574797	110.131	±	7.35296	0.97707	5099	±	20	4073.3	±	195.487	4779.15	±	66.1092	5089.9	±	20.2	5090	±	314	5089.9	±	91	5089.9	±	20.2	-0.00196468	(Cc.)
	202	91500	49.0651	90.8556	0.533715	0.0753556	±	0.00149199	0.182715	±	0.00659189	1.90602	±	0.0790078	0.870352	1086.1	±	41	1081.79	±	35.8793	1080.53	±	27.1866	1081.6	±	41	1081.6	±	36	1081.6	±	27.6	1081.6	±	41	0	(Cc.)
	203	91500	49.5623	93.9961	0.52111	0.0744833	±	0.00147894	0.176936	±	0.00634737	1.82438	±	0.0753515	0.868559	1062.6	±	41.2	1050.21	±	34.7196	1051.64	±	26.6783	1049.7	±	41.6	1049.7	±	34.6	1049.7	±	27	1049.7	±	41.6	0	(Cc.)
	204	91500	46.8434	87.4269	0.529531	0.0756235	±	0.00152491	0.179006	±	0.00650385	1.87397	±	0.078363	0.868871	1093.1	±	41.4	1061.54	±	35.512	1069.29	±	27.2893	1060.1	±	42.4	1060.1	±	35.4	1060.1	±	27.6	1060.1	±	42.4	0	(Cc.)
	3. Mukaiengaru Unit (ST24MG2)
	1	ST24MG2-1	232.024	221.562	1.0365	0.114993	±	0.00132875	0.325139	±	0.00884392	5.1944	±	0.140347	1.00672	1893	±	#VALUE!	1814.78	±	42.9514	1845.24	±	24.9782															N/A (Error Corr. ≥1.00)
	2	ST24MG2-2	329.303	326.007	0.99977	0.0766598	±	0.00320733	0.00873111	±	0.000250162	0.0929894	±	0.00430024	0.619572	1127.8	±	72.4	56.0401	±	1.59859	89.6312	±	4.34561	53.9	±	142.2	53.91	±	1.54	53.91	±	3.42	53.91	±	1.54	0	(Cc.)
	3	ST24MG2-3	152.919	228.016	0.663786	0.0862217	±	0.00389804	0.00954074	±	0.000290241	0.114286	±	0.00564944	0.615412	1358	±	75	61.212	±	1.8532	109.091	±	5.62857	58.2	±	170.8	58.15	±	1.72	58.15	±	4.34	58.15	±	1.72	0	(Cc.)
	4	ST24MG2-4	561.401	594.398	0.934819	0.0488617	±	0.00174275	0.0102006	±	0.000265996	0.0692457	±	0.00283753	0.636355	159.3	±	74	65.4245	±	1.6973	67.4863	±	2.88276	65.3	±	78.4	65.26	±	1.66	65.26	±	2.66	65.26	±	1.66	0	(Cc.)
	5	ST24MG2-5	169.425	212.56	0.788912	0.0577418	±	0.00342093	0.00844454	±	0.00026453	0.0677427	±	0.00422071	0.502777	537.7	±	117.8	54.2084	±	1.69088	66.0681	±	4.2822	53.4	±	158.8	53.42	±	1.62	53.42	±	3.82	53.42	±	1.62	0	(Cc.)
	6	ST24MG2-6	451.183	731.685	0.610323	0.0460485	±	0.00135922	0.013246	±	0.000334992	0.0847412	±	0.00304466	0.703894	17.6	±	61.2	84.8283	±	2.13109	81.993	±	3.05946	85.6	±	58.8	85.55	±	2.2	85.55	±	2.92	85.55	±	2.2	0	(Cc.)
	7	ST24MG2-7	36.655	40.2372	0.901647	0.112269	±	0.00210501	0.317255	±	0.0129384	4.94838	±	0.210878	0.95698	1850.2	±	22.4	1776.31	±	63.1633	1804.14	±	37.5173	1767.3	±	23.6	1767.3	±	62.6	1767.3	±	35.6	1767.3	±	23.6	0	(Cc.)
	8	ST24MG2-8	290.812	362.183	0.794722	0.051102	±	0.00190007	0.0146827	±	0.00039871	0.104242	±	0.00445578	0.635284	263.3	±	75.8	93.9628	±	2.53281	99.9594	±	4.37835	93.5	±	84.2	93.52	±	2.52	93.52	±	4	93.52	±	2.52	0	(Cc.)
	9	ST24MG2-9	112.556	161.121	0.691428	0.0479201	±	0.00298413	0.0119768	±	0.000384518	0.0797361	±	0.00524847	0.48775	112.7	±	135.4	76.7488	±	2.44919	77.3299	±	5.21003	76.7	±	138.4	76.7	±	2.42	76.7	±	4.92	76.7	±	2.42	0	(Cc.)
	10	ST24MG2-10	579.389	662.268	0.8659	0.0466211	±	0.00174807	0.00859806	±	0.00022371	0.0556902	±	0.00236323	0.613138	47.5	±	80	55.1897	±	1.42975	54.6236	±	2.42561	55.2	±	79.6	55.21	±	1.4	55.21	±	2.28	55.21	±	1.4	0	(Cc.)
	11	ST24MG2-11	486.851	633.171	0.761037	0.083996	±	0.00230732	0.0103191	±	0.000267172	0.120419	±	0.00410515	0.759481	1307	±	43	66.1801	±	1.7046	114.627	±	4.08752	63.1	±	94.4	63.08	±	1.5	63.08	±	2.88	63.08	±	1.5	0	(Cc.)
	12	ST24MG2-12	355.572	381.109	0.923442	0.0685107	±	0.00224376	0.0139732	±	0.000377858	0.133	±	0.00517043	0.695595	900.2	±	57.8	89.4538	±	2.40204	125.889	±	5.02232	87	±	96	87.05	±	2.28	87.05	±	4.02	87.05	±	2.28	0	(Cc.)
	13	ST24MG2-13	235.834	360.087	0.648231	0.0473115	±	0.00188909	0.0136454	±	0.000372383	0.0896913	±	0.00404407	0.60525	82.2	±	85.2	87.3693	±	2.368	86.5839	±	4.00998	87.4	±	84.8	87.41	±	2.42	87.41	±	3.76	87.41	±	2.42	0	(Cc.)
	14	OD3	712.289	490.75	1.43657	0.0493368	±	0.00267934	0.00506753	±	0.000143095	0.0347347	±	0.00198633	0.493787	180.1	±	115.6	32.5849	±	0.917765	34.4127	±	2.07004	32.5	±	126.4	32.48	±	0.9	32.48	±	1.92	32.48	±	0.9	0	(Cc.)
	15	NIST SRM 612	37.7732	12.0059	3.11402	0.906866	±	0.0116431	0.85644	±	0.0557993	107.904	±	6.98864	1.00595	5110	±	#VALUE!	3988.14	±	192.319	4754.99	±	65.728															N/A (Error Corr. ≥1.00)
	16	NIST SRM 612	40.2137	13.5521	2.93696	0.913213	±	0.0113562	0.871548	±	0.0538738	110.576	±	6.79074	1.00653	5120	±	#VALUE!	4040.39	±	184.242	4779.59	±	62.4733															N/A (Error Corr. ≥1.00)
	17	NIST SRM 612	34.5501	11.8478	2.88631	0.908718	±	0.0117494	0.841521	±	0.0551508	106.241	±	6.92178	1.00591	5113	±	#VALUE!	3936.13	±	191.629	4739.36	±	66.103															N/A (Error Corr. ≥1.00)
	18	91500	45.8678	98.1912	0.462346	0.0760298	±	0.00144913	0.176241	±	0.00559665	1.8616	±	0.0642368	0.920288	1111	±	27	1046.4	±	30.6361	1062.55	±	24.2543	1043.5	±	28.2	1043.5	±	30.6	1043.5	±	22.6	1043.5	±	28.2	0	(Cc.)
	19	91500	52.342	100.026	0.517926	0.0751102	±	0.00142063	0.178532	±	0.00564406	1.86299	±	0.0639327	0.921222	1086.7	±	26.8	1058.95	±	30.8354	1063.04	±	24.1324	1057.7	±	27.2	1057.7	±	30.8	1057.7	±	22.6	1057.7	±	27.2	0	(Cc.)
	20	91500	45.7289	92.8996	0.487202	0.0749675	±	0.00145763	0.179087	±	0.00576137	1.86523	±	0.065416	0.917299	1082.8	±	28	1061.98	±	31.4607	1063.83	±	24.6313	1061.1	±	28.4	1061.1	±	31.4	1061.1	±	23.2	1061.1	±	28.4	0	(Cc.)
	21	NIST SRM 612	39.1547	12.144	3.18919	0.904459	±	0.0107003	0.858609	±	0.0580388	107.831	±	7.54922	0.965529	5105.8	±	25.8	3995.67	±	199.747	4754.86	±	67.8872	5093.1	±	26	5093	±	334	5093.1	±	97.4	5093.1	±	26	0.00196344	(Cc.)
	22	NIST SRM 612	41.6845	13.7081	3.00785	0.910789	±	0.0103753	0.873755	±	0.0562562	110.501	±	7.39454	0.962137	5115.7	±	25.8	4047.99	±	192.104	4779.47	±	64.7473	5099.1	±	26	5099	±	314	5099.1	±	91.6	5099.1	±	26	0.00196113	(Cc.)
	23	NIST SRM 612	35.8137	11.9841	2.95598	0.906306	±	0.0108114	0.843652	±	0.0573404	106.169	±	7.47065	0.965912	5108.7	±	25.8	3943.58	±	198.95	4739.23	±	68.2491	5094.2	±	26	5094	±	342	5094.2	±	99.6	5094.2	±	26	0.00392603	(Cc.)
	24	91500	47.5454	99.3209	0.473506	0.075828	±	0.00139493	0.176687	±	0.00645044	1.86035	±	0.081031	0.838162	1104.6	±	47.4	1048.85	±	35.29	1062.46	±	26.7539	1046.3	±	49.4	1046.3	±	35.2	1046.3	±	28.6	1046.3	±	49.4	0	(Cc.)
	25	91500	54.2563	101.177	0.530429	0.0749109	±	0.00136671	0.178984	±	0.00651221	1.86174	±	0.0808131	0.838208	1080.3	±	47.6	1061.42	±	35.5582	1062.96	±	26.6449	1060.5	±	48.2	1060.5	±	35.6	1060.5	±	28.6	1060.5	±	48.2	0	(Cc.)
	26	91500	47.4014	93.9684	0.498962	0.0747685	±	0.00140513	0.17954	±	0.00661954	1.86398	±	0.0820259	0.83783	1076.4	±	48.2	1064.46	±	36.1264	1063.75	±	27.0987	1063.9	±	48.6	1063.9	±	36.2	1063.9	±	29	1063.9	±	48.6	0	(Cc.)
	27	GJ1	32.3085	448.612	0.0712366	0.0602688	±	0.000855609	0.0959872	±	0.00298786	0.803278	±	0.0303318	0.824355	628.4	±	46	590.849	±	17.5621	595.496	±	15.3558	590.1	±	47.2	590.13	±	17.48	590.13	±	16.98	590.13	±	17.48	0	(Cc.)
	28	ST24MG2-14	260.922	250.513	1.03024	0.0494145	±	0.00292879	0.00831647	±	0.000293576	0.0570628	±	0.00387735	0.519517	182.9	±	135.4	53.3897	±	1.87677	55.963	±	3.75272	53.2	±	146.4	53.23	±	1.9	53.23	±	3.66	53.23	±	1.9	0	(Cc.)
	29	ST24MG2-15	215.714	162.252	1.31507	0.0550284	±	0.00229484	0.023895	±	0.000843552	0.18258	±	0.0100611	0.640641	429.6	±	94.4	152.225	±	5.30989	169.177	±	8.49683	151	±	112	150.99	±	5.2	150.99	±	8.32	150.99	±	5.2	0	(Cc.)
	30	ST24MG2-16	159.603	187.332	0.842727	0.0505411	±	0.00320909	0.00946544	±	0.000346831	0.0664271	±	0.00477128	0.510138	235.2	±	142.8	60.7312	±	2.21466	64.8592	±	4.60087	60.5	±	159	60.48	±	2.16	60.48	±	4.46	60.48	±	2.16	0	(Cc.)
	31	ST24MG2-17	578.081	451.88	1.26539	0.0504095	±	0.00218631	0.00858631	±	0.000280894	0.0601007	±	0.00329327	0.597018	229.2	±	101.8	55.1146	±	1.79522	58.8576	±	3.10418	54.9	±	113.2	54.89	±	1.78	54.89	±	3.08	54.89	±	1.78	0	(Cc.)
	32	ST24MG2-18	48.1444	52.2116	0.912089	0.0546223	±	0.00384242	0.025654	±	0.00115797	0.194574	±	0.0158216	0.555106	412.9	±	151.2	163.291	±	7.27597	179.363	±	13.6957	162.1	±	176.4	162.11	±	7.18	162.11	±	13.16	162.11	±	7.18	0	(Cc.)
	33	ST24MG2-19	455.296	639.462	0.704268	0.0488127	±	0.00183455	0.00842482	±	0.000267736	0.0571023	±	0.00287589	0.630997	156.6	±	91.6	54.0824	±	1.71141	56.0006	±	2.67986	53.9	±	97.6	53.91	±	1.66	53.91	±	2.72	53.91	±	1.66	0	(Cc.)
	34	ST24MG2-20	346.406	219.982	1.5576	0.0585927	±	0.00130677	0.0641274	±	0.00211995	0.521732	±	0.0221607	0.7783	567.3	±	58	400.677	±	12.8361	423.861	±	13.7717	398.6	±	64.6	398.61	±	12.7	398.61	±	14.4	398.61	±	12.7	0	(Cc.)
	35	ST24MG2-21	207.322	271.464	0.755425	0.0502878	±	0.00281976	0.008453	±	0.000294424	0.0590247	±	0.00384963	0.534044	225.3	±	127.2	54.2625	±	1.88193	57.8333	±	3.70749	54	±	141.2	54	±	1.9	54	±	3.6	54	±	1.9	0	(Cc.)
	36	ST24MG2-22	79.2171	269.031	0.291256	0.0500521	±	0.00159725	0.027627	±	0.00090944	0.192006	±	0.00912888	0.692371	213.5	±	79.4	175.679	±	5.70375	177.191	±	7.44079	175.5	±	81.2	175.52	±	5.64	175.52	±	7.72	175.52	±	5.64	0	(Cc.)
	37	ST24MG2-23	880.205	573.862	1.51717	0.0470849	±	0.00188271	0.00853364	±	0.00027334	0.0557926	±	0.00291125	0.613857	71.2	±	98.2	54.778	±	1.74704	54.7503	±	2.7289	54.7	±	99.2	54.73	±	1.78	54.73	±	2.8	54.73	±	1.78	0	(Cc.)
	38	ST24MG2-24	186.514	254.204	0.725751	0.0510753	±	0.00295634	0.0083383	±	0.000293619	0.0591356	±	0.00394724	0.527548	260.1	±	130	53.5293	±	1.877	57.9389	±	3.81198	53.2	±	147.6	53.25	±	1.9	53.25	±	3.68	53.25	±	1.9	0	(Cc.)
	39	ST24MG2-25	560.739	644.71	0.860309	0.0499565	±	0.00183547	0.00857396	±	0.000272123	0.0594749	±	0.00295909	0.63791	210.2	±	88.8	55.0357	±	1.73919	58.262	±	2.74722	54.8	±	97.8	54.79	±	1.78	54.79	±	2.76	54.79	±	1.78	0	(Cc.)
	40	ST24MG2-26	832.205	626.338	1.31426	0.0488375	±	0.00157884	0.0118128	±	0.000371576	0.080106	±	0.00375093	0.671772	157.2	±	81.4	75.7037	±	2.36715	77.7159	±	3.37188	75.5	±	85.6	75.53	±	2.42	75.53	±	3.48	75.53	±	2.42	0	(Cc.)
	41	OD3	1673.47	890.6	1.85863	0.045369	±	0.00190427	0.00514863	±	0.000163173	0.0324347	±	0.00173214	0.593449	0.00015	±	102.205	33.105	±	1.04645	32.1869	±	1.66561	33.1	±	101.2	33.11	±	1.02	33.11	±	1.72	33.11	±	1.02	0	(Cc.)
	42	NIST SRM 612	33.825	12.1788	2.74722	0.912711	±	0.010854	0.836791	±	0.0565051	106.05	±	7.41695	0.965508	5118.6	±	25.8	3919.55	±	196.801	4738.1	±	67.8198	5099.2	±	26	5099	±	342	5099.2	±	99.8	5099.2	±	26	0.00392218	(Cc.)
	43	NIST SRM 612	37.7739	12.6654	2.95007	0.904416	±	0.0105324	0.872443	±	0.0579759	109.563	±	7.54983	0.964359	5105.7	±	25.8	4043.47	±	198.069	4770.89	±	66.7692	5093.5	±	26	5093	±	322	5093.5	±	94.4	5093.5	±	26	0.00981643	(Cc.)
	44	NIST SRM 612	35.1281	11.0318	3.14968	0.904878	±	0.011033	0.849138	±	0.0597046	106.691	±	7.74899	0.968084	5106.5	±	25.8	3962.74	±	206.478	4744.16	±	70.542	5093.2	±	26	5093	±	350	5093.2	±	102.2	5093.2	±	26	0.0039268	(Cc.)
	45	91500	45.4887	92.592	0.485947	0.0740209	±	0.00141428	0.176657	±	0.00653202	1.8157	±	0.0802744	0.836345	1056.2	±	48.8	1048.68	±	35.7367	1046.53	±	27.0032	1048.4	±	49	1048.4	±	35.8	1048.4	±	29	1048.4	±	49	0	(Cc.)
	46	91500	48.6278	92.6198	0.519325	0.076144	±	0.00142809	0.180038	±	0.00665546	1.90353	±	0.0838784	0.838927	1112.9	±	47.8	1067.18	±	36.3069	1077.64	±	27.3421	1065.1	±	49.4	1065.1	±	36.2	1065.1	±	29.2	1065.1	±	49.4	0	(Cc.)
	47	91500	49.2352	98.2435	0.495713	0.0745109	±	0.00136378	0.183774	±	0.0067198	1.90136	±	0.0828654	0.839002	1069.6	±	47.6	1087.56	±	36.5418	1076.88	±	26.9633	1088.4	±	47	1088.4	±	36.6	1088.4	±	29	1088.4	±	47	0	(Cc.)
	48	NIST SRM 612	35.8867	12.5626	2.83053	0.909514	±	0.0130904	0.83161	±	0.0547918	105.589	±	7.60777	0.914444	5121.3	±	41.2	3901.34	±	191.414	4728.32	±	66.719
	49	NIST SRM 612	40.0763	13.0645	3.03954	0.901248	±	0.0127885	0.867041	±	0.0561718	109.087	±	7.75081	0.911813	5108.4	±	41.2	4024.85	±	192.503	4761.11	±	65.6497
	50	NIST SRM 612	37.2692	11.3795	3.2452	0.901708	±	0.0132031	0.843881	±	0.0580074	106.228	±	7.93163	0.920614	5109.1	±	41.2	3944.38	±	201.222	4734.39	±	69.486
	51	91500	48.2613	95.5103	0.500684	0.0737616	±	0.00153096	0.175563	±	0.00594967	1.80781	±	0.0858393	0.713719	1060	±	67	1042.69	±	32.5849	1040.19	±	25.7018	1041.9	±	67.8	1041.9	±	32.6	1041.9	±	31	1041.9	±	67.8	0	(Cc.)
	52	91500	51.5917	95.539	0.535074	0.0758773	±	0.00155036	0.178923	±	0.00606182	1.89526	±	0.0897328	0.715573	1116.7	±	66	1061.09	±	33.1038	1071.2	±	26.017	1058.5	±	68.6	1058.5	±	33	1058.5	±	31.6	1058.5	±	68.6	0	(Cc.)
	53	91500	52.2362	101.34	0.510747	0.0742498	±	0.00148636	0.182636	±	0.00610754	1.8931	±	0.0887811	0.713069	1073.2	±	66	1081.36	±	33.2486	1070.44	±	25.6218	1081.8	±	65.6	1081.8	±	33.2	1081.8	±	31.2	1081.8	±	65.6	0	(Cc.)
	54	GJ1	30.0163	439.146	0.067727	0.0599537	±	0.000991095	0.0965064	±	0.0026534	0.807722	±	0.0336607	0.65976	628.6	±	67.4	593.903	±	15.59	595.565	±	14.4041	593.2	±	69	593.24	±	15.6	593.24	±	18.88	593.24	±	15.6	0	(Cc.)
	55	ST24MG2-27	358.802	455.158	0.781101	0.0480368	±	0.00179719	0.0130358	±	0.000372582	0.0874183	±	0.00462146	0.540639	129.6	±	104.6	83.4912	±	2.37069	84.0884	±	3.79591	83.4	±	107.6	83.42	±	2.42	83.42	±	4.28	83.42	±	2.42	0	(Cc.)
	56	ST24MG2-28	277.174	271.215	1.01264	0.0463377	±	0.00242893	0.010984	±	0.000340308	0.0710536	±	0.00456995	0.48171	45.7	±	134.4	70.4215	±	2.16975	68.8677	±	4.05023	70.5	±	132.4	70.46	±	2.18	70.46	±	4.34	70.46	±	2.18	0	(Cc.)
	57	ST24MG2-29	480.906	621.419	0.766814	0.0428814	±	0.00178415	0.00843021	±	0.000238421	0.0504659	±	0.00280494	0.508838	0.00015	±	107.448	54.1169	±	1.52402	49.3894	±	2.42381	54.1	±	105	54.12	±	1.54	54.12	±	2.76	54.12	±	1.54	0	(Cc.)
	58	ST24MG2-30	250.918	293.665	0.846629	0.0583507	±	0.00297977	0.00863634	±	0.000269403	0.0703503	±	0.00442578	0.495849	569.1	±	118.8	55.4344	±	1.7217	68.2085	±	3.94371	54.6	±	163.2	54.62	±	1.62	54.62	±	4	54.62	±	1.62	0	(Cc.)
	59	ST24MG2-31	425.442	456.198	0.924064	0.0479513	±	0.00182667	0.0125211	±	0.000358457	0.0838169	±	0.0044692	0.536905	126.4	±	105.6	80.2147	±	2.28198	80.7583	±	3.6959	80.1	±	108.6	80.11	±	2.28	80.11	±	4.16	80.11	±	2.28	0	(Cc.)
	60	ST24MG2-32	1557.4	933.183	1.65367	0.0549465	±	0.00157092	0.0103454	±	0.000280706	0.0793556	±	0.00371341	0.579841	436.9	±	85	66.3481	±	1.7909	76.6178	±	2.90675	65.7	±	106.8	65.69	±	1.74	65.69	±	3.32	65.69	±	1.74	0	(Cc.)
	61	ST24MG2-33	2571.42	1767.59	1.44148	0.0648821	±	0.00146199	0.00850493	±	0.000224449	0.0770346	±	0.00333425	0.609726	797.7	±	72	54.5945	±	1.43461	74.4571	±	2.48978	53.3	±	114.6	53.28	±	1.34	53.28	±	2.84	53.28	±	1.34	0	(Cc.)
	62	ST24MG2-34	151.424	184.431	0.813533	0.0526074	±	0.00353314	0.00856939	±	0.000293376	0.0629342	±	0.00481224	0.447729	339.8	±	155.2	55.0065	±	1.87502	61.2305	±	4.47439	54.6	±	184.8	54.58	±	1.88	54.58	±	4.5	54.58	±	1.88	0	(Cc.)
	63	ST24MG2-35	430.564	429.975	0.992222	0.0469425	±	0.00222639	0.00845202	±	0.00024935	0.0553882	±	0.00332462	0.4915	76.5	±	124	54.2562	±	1.59384	54.0805	±	2.93951	54.2	±	125.8	54.21	±	1.54	54.21	±	3.18	54.21	±	1.54	0	(Cc.)
	64	ST24MG2-36	628.15	549.88	1.13191	0.0487056	±	0.00183777	0.0104534	±	0.000296024	0.0710767	±	0.00376037	0.535262	163.6	±	104.4	67.0373	±	1.88841	68.8894	±	3.13976	66.8	±	110.8	66.85	±	1.9	66.85	±	3.52	66.85	±	1.9	0	(Cc.)
	65	ST24MG2-37	515.676	980.457	0.52115	0.046251	±	0.00135898	0.0108497	±	0.000293058	0.0700532	±	0.00331374	0.571013	40.3	±	93	69.5648	±	1.86876	67.9298	±	2.62079	69.7	±	91.4	69.65	±	1.92	69.65	±	3.16	69.65	±	1.92	0	(Cc.)
	66	ST24MG2-38	274.859	204.099	1.33439	0.0459959	±	0.00243527	0.0143928	±	0.000459153	0.0924174	±	0.00602194	0.489588	27.8	±	136.2	92.1204	±	2.91756	88.6929	±	5.24304	92.6	±	131	92.6	±	2.96	92.6	±	5.66	92.6	±	2.96	0	(Cc.)
	67	ST24MG2-39	412.985	699.641	0.584889	0.044783	±	0.00173065	0.00843799	±	0.000235963	0.0527524	±	0.00281765	0.523552	0.00015	±	106.971	54.1666	±	1.5083	51.5713	±	2.3972	54.2	±	104.6	54.18	±	1.54	54.18	±	2.74	54.18	±	1.54	0	(Cc.)
	68	OD3	682.395	430.097	1.57211	0.0488331	±	0.00290504	0.00506295	±	0.000156247	0.034515	±	0.00239384	0.444961	169.9	±	145.4	32.5555	±	1.00212	34.0368	±	2.24202	32.4	±	158.2	32.42	±	1.02	32.42	±	2.32	32.42	±	1.02	0	(Cc.)
	69	NIST SRM 612	29.914	10.813	2.74121	0.906318	±	0.0134508	0.829329	±	0.0582887	104.93	±	7.98374	0.923738	5116.3	±	41.2	3893.31	±	203.786	4722.02	±	70.9866
	70	NIST SRM 612	40.7829	12.7634	3.16611	0.914233	±	0.0130592	0.850258	±	0.0556376	108.517	±	7.77414	0.913405	5128.6	±	41.2	3966.64	±	192.402	4755.84	±	66.2851
	71	NIST SRM 612	39.451	13.1291	2.97741	0.910539	±	0.0129131	0.861433	±	0.0556939	109.499	±	7.76651	0.911529	5122.9	±	41.2	4005.46	±	191.447	4764.9	±	65.5236
	72	91500	51.3047	102.745	0.494777	0.0751276	±	0.00150045	0.179439	±	0.00598421	1.88195	±	0.0880946	0.712439	1096.8	±	65.8	1063.91	±	32.6663	1066.54	±	25.5027	1062.4	±	67.2	1062.4	±	32.6	1062.4	±	31	1062.4	±	67.2	0	(Cc.)
	73	91500	42.9751	74.3001	0.573115	0.075219	±	0.00168334	0.17998	±	0.00647065	1.88991	±	0.0936449	0.725574	1099.2	±	68.2	1066.86	±	35.3018	1069.33	±	27.8083	1065.4	±	69.8	1065.4	±	35.4	1065.4	±	33	1065.4	±	69.8	0	(Cc.)
	74	91500	47.3405	94.8864	0.49436	0.0735219	±	0.00152031	0.179139	±	0.00607825	1.83864	±	0.0873092	0.714538	1053.4	±	67	1062.27	±	33.1874	1051.23	±	25.8533	1062.7	±	66.6	1062.7	±	33.2	1062.7	±	31.2	1062.7	±	66.6	0	(Cc.)
	75	NIST SRM 612	28.9065	10.5845	2.70859	0.904578	±	0.0105344	0.830808	±	0.0552437	105.063	±	7.336	0.952299	5115.6	±	30	3898.52	±	193.065	4721.88	±	66.7792
	76	NIST SRM 612	39.4093	12.4936	3.12845	0.912478	±	0.00997082	0.851774	±	0.0522539	108.655	±	7.0572	0.944523	5127.9	±	30.2	3971.92	±	180.636	4755.69	±	61.7383
	77	NIST SRM 612	38.1223	12.8515	2.94198	0.908791	±	0.00980839	0.862969	±	0.0522188	109.638	±	7.03485	0.943061	5122.1	±	30.2	4010.77	±	179.438	4764.76	±	60.9164
	78	91500	49.5768	100.573	0.488891	0.0749834	±	0.00132923	0.179759	±	0.0043803	1.88434	±	0.0673507	0.681758	1095.8	±	52.4	1065.66	±	23.9125	1066.45	±	19.7962	1064.3	±	53.4	1064.3	±	23.8	1064.3	±	23.8	1064.3	±	53.4	0	(Cc.)
	79	91500	41.5277	72.7295	0.566297	0.0750746	±	0.00153157	0.1803	±	0.00501659	1.89231	±	0.074296	0.708662	1098.2	±	55.4	1068.62	±	27.3699	1069.23	±	22.683	1067.2	±	56.6	1067.2	±	27.4	1067.2	±	26.2	1067.2	±	56.6	0	(Cc.)
	80	91500	45.7461	92.8807	0.488479	0.0733807	±	0.00135894	0.179458	±	0.00451459	1.84098	±	0.0674212	0.686922	1052.4	±	53.6	1064.01	±	24.6512	1051.14	±	20.3514	1064.6	±	53.2	1064.6	±	24.8	1064.6	±	24	1064.6	±	53.2	0	(Cc.)
	81	GJ1	42.9237	563.439	0.0755555	0.0600304	±	0.00074593	0.0963349	±	0.00139692	0.808459	±	0.0223816	0.523788	634.6	±	50.8	592.894	±	8.21124	595.34	±	8.58387	592	±	52.2	592.04	±	8.2	592.04	±	12.6	592.04	±	8.2	0	(Cc.)
	82	ST24MG2-40	374.446	482.189	0.770173	0.0476359	±	0.00207614	0.00831624	±	0.000149855	0.0553816	±	0.00272667	0.365997	112.8	±	107.8	53.3883	±	0.958024	54	±	2.47868	53.3	±	111.8	53.33	±	0.9	53.33	±	2.6	53.33	±	0.9	0	(Cc.)
	83	ST24MG2-41	1059.13	840.916	1.24915	0.0465488	±	0.00155328	0.00845518	±	0.000130268	0.0550218	±	0.00223209	0.379784	57.7	±	89.8	54.2764	±	0.832691	53.6582	±	1.92004	54.3	±	90	54.3	±	0.9	54.3	±	2.16	54.3	±	0.9	0	(Cc.)
	84	ST24MG2-42	517.859	770.461	0.666619	0.050868	±	0.000914231	0.0325384	±	0.000458094	0.23139	±	0.00695785	0.468196	266.5	±	61	206.415	±	2.85969	208.723	±	4.30278	206.1	±	63.2	206.09	±	2.86	206.09	±	5.72	206.09	±	2.86	0	(Cc.)
	85	ST24MG2-43	244.437	216.062	1.12203	0.0677222	±	0.00362641	0.00879215	±	0.000208195	0.0832396	±	0.00484341	0.406963	889.2	±	109.8	56.4301	±	1.33035	80.1146	±	4.50546	54.9	±	184.8	54.89	±	1.2	54.89	±	4.32	54.89	±	1.2	0	(Cc.)
	86	ST24MG2-44	329.443	358.039	0.912571	0.0592438	±	0.0026674	0.00854647	±	0.000168974	0.0707837	±	0.0035745	0.391517	605	±	100.8	54.86	±	1.08	68.5211	±	3.25566	54	±	141.6	53.99	±	0.98	53.99	±	3.28	53.99	±	0.98	0	(Cc.)
	87	ST24MG2-45	1480.18	811.423	1.80919	0.0663343	±	0.00165999	0.0115704	±	0.000173321	0.107298	±	0.00367851	0.436941	845.9	±	64.2	74.1596	±	1.10447	102.139	±	2.83202	72.3	±	104	72.31	±	1.1	72.31	±	3.22	72.31	±	1.1	0	(Cc.)
	88	ST24MG2-46	138.463	175.331	0.783233	0.0482211	±	0.00332421	0.00891054	±	0.000228706	0.0600681	±	0.0043603	0.35359	142.9	±	159.4	57.1866	±	1.46123	58.4405	±	4.17323	57.1	±	167.8	57.06	±	1.4	57.06	±	4.16	57.06	±	1.4	0	(Cc.)
	89	ST24MG2-47	423.992	512.216	0.82096	0.0486173	±	0.0019742	0.00887913	±	0.000155407	0.0603482	±	0.00281823	0.37479	161.7	±	101.4	56.9859	±	0.992962	58.7052	±	2.52067	56.8	±	108	56.84	±	1.02	56.84	±	2.68	56.84	±	1.02	0	(Cc.)
	90	ST24MG2-48	168.598	234.206	0.713955	0.049243	±	0.00267031	0.0106312	±	0.00023534	0.0731861	±	0.00432806	0.374327	192	±	127.2	68.1711	±	1.50105	70.7676	±	3.99988	67.9	±	137.4	67.94	±	1.52	67.94	±	4.06	67.94	±	1.52	0	(Cc.)
	91	ST24MG2-49	231.419	235.679	0.973853	0.04911	±	0.0029964	0.00833969	±	0.000193022	0.0572563	±	0.00372445	0.355809	185.4	±	141.4	53.5381	±	1.23395	55.7786	±	3.53866	53.4	±	153.2	53.36	±	1.26	53.36	±	3.54	53.36	±	1.26	0	(Cc.)
	92	ST24MG2-50	125.703	558.968	0.223036	0.0512115	±	0.00187691	0.00957216	±	0.000161476	0.0685301	±	0.00297315	0.388831	282.6	±	91.6	61.4126	±	1.03103	66.4093	±	2.59196	61	±	105	61.04	±	1	61.04	±	2.8	61.04	±	1	0	(Cc.)
	93	ST24MG2-51	348.598	321.534	1.07526	0.0471017	±	0.0023627	0.00946055	±	0.000190628	0.0622954	±	0.00344183	0.364701	87.6	±	122	60.6999	±	1.21729	60.5441	±	3.17471	60.7	±	124	60.66	±	1.28	60.66	±	3.28	60.66	±	1.28	0	(Cc.)
	94	ST24MG2-52	421.864	579.274	0.72228	0.0488078	±	0.00147168	0.0145106	±	0.000230371	0.0990096	±	0.00380259	0.413372	171.1	±	81.6	92.869	±	1.46375	94.6053	±	3.07588	92.7	±	85.6	92.68	±	1.52	92.68	±	3.5	92.68	±	1.52	0	(Cc.)
	95	OD3	558.486	397.633	1.39299	0.0427292	±	0.00275846	0.00502844	±	0.000107164	0.0300373	±	0.00203773	0.314144	0.00015	±	144.722	32.3342	±	0.687347	29.6438	±	1.98519	32.3	±	143.4	32.34	±	0.64	32.34	±	2.02	32.34	±	0.64	0	(Cc.)
	96	NIST SRM 612	39.0831	13.399	2.89289	0.905254	±	0.0098359	0.811601	±	0.0481474	102.711	±	6.47554	0.940959	5116.6	±	30.2	3830.53	±	170.2	4699.11	±	59.7521
	97	NIST SRM 612	36.3204	11.5952	3.10663	0.905152	±	0.0101623	0.846583	±	0.0538487	107.126	±	7.18678	0.948127	5116.5	±	30.2	3953.82	±	186.628	4741.44	±	63.9514
	98	NIST SRM 612	41.5385	12.7884	3.22145	0.907307	±	0.00992649	0.831067	±	0.0504187	105.413	±	6.77913	0.943356	5119.8	±	30.2	3899.43	±	176.292	4725.22	±	61.0705
	99	91500	45.1918	88.178	0.508295	0.0742041	±	0.00140642	0.177455	±	0.00456028	1.84085	±	0.0684242	0.691373	1074.9	±	54	1053.05	±	24.9428	1051.09	±	20.8005	1052	±	54.8	1052	±	25	1052	±	24.4	1052	±	54.8	0	(Cc.)
	100	91500	49.1506	91.7155	0.531499	0.0749333	±	0.0013829	0.179722	±	0.00454421	1.8827	±	0.0690389	0.689513	1094.5	±	53.2	1065.46	±	24.8072	1065.87	±	20.5547	1064.1	±	54.2	1064.1	±	24.8	1064.1	±	24.4	1064.1	±	54.2	0	(Cc.)
	101	91500	51.2592	93.9545	0.541091	0.0745538	±	0.00136672	0.178986	±	0.00448215	1.86549	±	0.0680075	0.686915	1084.2	±	53.2	1061.43	±	24.4841	1059.82	±	20.314	1060.4	±	54	1060.4	±	24.4	1060.4	±	24.2	1060.4	±	54	0	(Cc.)
	102	NIST SRM 612	39.0431	13.5526	2.85098	0.904519	±	0.00919327	0.8181	±	0.0502598	103.382	±	7.22137	0.879508	5114.6	±	47	3853.61	±	176.985	4706.31	±	61.6682
	103	NIST SRM 612	36.2832	11.7281	3.06162	0.904417	±	0.00954125	0.853362	±	0.0559637	107.826	±	7.92727	0.892016	5114.4	±	47	3977.44	±	193.2	4748.64	±	65.7416
	104	NIST SRM 612	41.496	12.9349	3.17477	0.90657	±	0.00928702	0.837721	±	0.0525529	106.101	±	7.53261	0.883636	5117.8	±	47	3922.81	±	183.041	4732.43	±	62.9457
	105	91500	45.1455	89.1886	0.50093	0.0741438	±	0.00137611	0.178875	±	0.00541171	1.85288	±	0.0885897	0.632772	1071.8	±	74.4	1060.83	±	29.5588	1055.79	±	23.1659	1060.4	±	75	1060.4	±	29.6	1060.4	±	31.6	1060.4	±	75	0	(Cc.)
	106	91500	49.1003	92.7667	0.523798	0.0748724	±	0.00135152	0.181161	±	0.00541736	1.89499	±	0.0898693	0.630549	1091.5	±	73.8	1073.32	±	29.5324	1070.6	±	22.9793	1072.5	±	74.6	1072.5	±	29.6	1072.5	±	31.6	1072.5	±	74.6	0	(Cc.)
	107	91500	51.2067	95.0314	0.533251	0.0744933	±	0.00133529	0.180419	±	0.00535818	1.87767	±	0.0887366	0.628424	1081.3	±	73.8	1069.26	±	29.2286	1064.54	±	22.7492	1068.7	±	74.4	1068.7	±	29.2	1068.7	±	31.4	1068.7	±	74.4	0	(Cc.)
	108	GJ1	37.6983	515.651	0.0723498	0.0604939	±	0.000745785	0.0957791	±	0.00208646	0.809475	±	0.0332828	0.529814	649.6	±	74.8	589.625	±	12.2687	596.199	±	11.2558	588.4	±	77.8	588.45	±	12.18	588.45	±	18.74	588.45	±	12.18	0	(Cc.)
	109	ST24MG2-53	741.243	672.83	1.09025	0.0476067	±	0.00152751	0.0112696	±	0.000252928	0.0749547	±	0.00374603	0.449071	110.7	±	105.2	72.2424	±	1.61221	72.4636	±	2.73669	72.2	±	107.8	72.17	±	1.66	72.17	±	3.52	72.17	±	1.66	0	(Cc.)
	110	ST24MG2-54	1236.72	1170.48	1.04563	0.056853	±	0.00149057	0.00833852	±	0.000179199	0.0662314	±	0.00306384	0.464561	514.4	±	89.8	53.5307	±	1.14558	64.2913	±	2.11082	52.8	±	119.4	52.83	±	1.12	52.83	±	2.8	52.83	±	1.12	0	(Cc.)
	111	ST24MG2-55	1249.61	960.338	1.28772	0.0684224	±	0.00178107	0.00869329	±	0.000190077	0.0831005	±	0.0038361	0.473651	909.3	±	83.8	55.7984	±	1.2147	80.036	±	2.61466	54.2	±	143	54.22	±	1.2	54.22	±	3.34	54.22	±	1.2	0	(Cc.)
	112	ST24MG2-56	701.112	662.763	1.04689	0.0475348	±	0.00169031	0.00927793	±	0.000211251	0.0616147	±	0.00321342	0.43658	106.7	±	111.2	59.5336	±	1.34922	59.9395	±	2.45617	59.5	±	114.4	59.48	±	1.4	59.48	±	3.06	59.48	±	1.4	0	(Cc.)
	113	ST24MG2-57	667.934	579.843	1.13997	0.0579136	±	0.00211723	0.00832991	±	0.000195007	0.0673972	±	0.00355488	0.443841	555.4	±	103.2	53.4756	±	1.24665	65.3873	±	2.74724	52.7	±	140.8	52.69	±	1.24	52.69	±	3.26	52.69	±	1.24	0	(Cc.)
	114	ST24MG2-58	695.574	739.684	0.930612	0.0709751	±	0.00186996	0.0106422	±	0.000236878	0.105526	±	0.00490259	0.479099	984.1	±	83	68.2417	±	1.51084	100.596	±	3.30056	66.1	±	147.4	66.12	±	1.44	66.12	±	4.2	66.12	±	1.44	0	(Cc.)
	115	ST24MG2-59	369.712	324.971	1.12587	0.0468884	±	0.00213237	0.011612	±	0.000292711	0.0760665	±	0.00453183	0.423108	75.5	±	128.6	74.4246	±	1.86514	73.5005	±	3.68338	74.4	±	128.6	74.41	±	1.92	74.41	±	4.28	74.41	±	1.92	0	(Cc.)
	116	ST24MG2-60	99.2878	127.433	0.771058	0.205675	±	0.00615402	0.019012	±	0.000576126	0.546296	±	0.0274654	0.602744	2893.3	±	65	121.408	±	3.64414	437.863	±	15.0907	97	±	412.6	97.03	±	2.34	97.03	±	16.28	97.03	±	2.34	0	(Cc.)
	117	ST24MG2-61	323.776	450.437	0.711348	0.0455501	±	0.00199632	0.00928032	±	0.000224449	0.0590572	±	0.00343068	0.41634	5.86	±	127.52	59.5489	±	1.43351	57.5206	±	2.79737	60.4	±	123.4	60.37	±	1.44	60.37	±	3.36	60.37	±	1.44	0	(Cc.)
	118	ST24MG2-62	482.914	410.702	1.16363	0.0468372	±	0.0021688	0.00886726	±	0.000219091	0.0580231	±	0.00347746	0.412261	71.5	±	130	56.9101	±	1.39986	56.541	±	2.88437	56.9	±	131.2	56.91	±	1.4	56.91	±	3.34	56.91	±	1.4	0	(Cc.)
	119	ST24MG2-63	415.133	526.747	0.779931	0.0485648	±	0.00200858	0.00840525	±	0.000199676	0.0570287	±	0.00320358	0.422895	156.5	±	119	53.9573	±	1.2764	55.598	±	2.57887	53.8	±	126.8	53.85	±	1.28	53.85	±	3.04	53.85	±	1.28	0	(Cc.)
	120	ST24MG2-64	166.714	214.839	0.767943	0.0481535	±	0.0022073	0.0168571	±	0.000449848	0.113404	±	0.00685065	0.441756	137.3	±	127.4	107.762	±	2.85152	107.721	±	5.41376	107.7	±	129.8	107.7	±	2.78	107.7	±	6.24	107.7	±	2.78	0	(Cc.)
	121	ST24MG2-65	260.781	356.57	0.723774	0.0510973	±	0.00250284	0.00839836	±	0.000214733	0.0599533	±	0.00371387	0.412754	274.9	±	129.4	53.9132	±	1.37266	58.3688	±	3.13173	53.6	±	148.2	53.61	±	1.38	53.61	±	3.5	53.61	±	1.38	0	(Cc.)
	122	OD3	703.633	439.859	1.58309	0.050774	±	0.00291373	0.00497294	±	0.000130109	0.0352757	±	0.00240604	0.383589	262.6	±	144.4	31.9782	±	0.83456	34.7483	±	2.15332	31.8	±	166.2	31.76	±	0.88	31.76	±	2.32	31.76	±	0.88	0	(Cc.)
	123	NIST SRM 612	37.1443	12.0617	3.04757	0.910105	±	0.00946283	0.860791	±	0.0557316	109.449	±	7.96511	0.889656	5123.3	±	47	4003.23	±	191.642	4763.67	±	64.9232
	124	NIST SRM 612	32.7834	11.7991	2.74965	0.908972	±	0.00962629	0.837508	±	0.0547784	106.356	±	7.80249	0.891555	5121.5	±	47	3922.06	±	190.758	4734.83	±	65.5725
	125	NIST SRM 612	36.6301	11.6358	3.11541	0.908977	±	0.00948712	0.883562	±	0.0581432	112.205	±	8.27174	0.892639	5121.5	±	47	4081.64	±	197.473	4788.69	±	65.9645
	126	91500	44.4721	93.789	0.469253	0.0734479	±	0.00134622	0.176341	±	0.00525868	1.80948	±	0.0858963	0.628207	1052.9	±	74.4	1046.95	±	28.7857	1040.3	±	22.6569	1046.7	±	74.8	1046.7	±	28.8	1046.7	±	31	1046.7	±	74.8	0	(Cc.)
	127	91500	45.7779	93.0223	0.487013	0.0766374	±	0.00137733	0.178586	±	0.00533724	1.91209	±	0.0905894	0.630814	1138	±	73.2	1059.25	±	29.1597	1076.55	±	23.0142	1055.6	±	77.2	1055.6	±	29	1055.6	±	31.8	1055.6	±	77.2	0	(Cc.)
	128	91500	44.6997	88.5497	0.499561	0.0738238	±	0.00137219	0.180298	±	0.00546565	1.85955	±	0.0890005	0.633383	1063.2	±	74.4	1068.6	±	29.8171	1058.15	±	23.2379	1068.9	±	74.2	1068.9	±	29.8	1068.9	±	31.6	1068.9	±	74.2	0	(Cc.)
	129	NIST SRM 612	36.4598	11.9444	3.02111	0.907484	±	0.0139238	0.869863	±	0.0580562	109.841	±	8.12355	0.902437	5113.5	±	45	4034.59	±	198.613	4771.32	±	67.7599
	130	NIST SRM 612	32.1792	11.6843	2.72578	0.906354	±	0.0140254	0.846334	±	0.0570294	106.737	±	7.95568	0.904055	5111.8	±	45	3952.96	±	197.594	4742.48	±	68.3797
	131	NIST SRM 612	35.9551	11.5226	3.08836	0.906359	±	0.0139309	0.892874	±	0.0605112	112.607	±	8.43286	0.904975	5111.8	±	45	4113.43	±	204.449	4796.34	±	68.7574
	132	91500	43.6525	92.8766	0.465179	0.0732364	±	0.00157629	0.178199	±	0.006048	1.81597	±	0.0894612	0.688937	1039	±	72	1057.13	±	33.0487	1045.25	±	26.0622	1058	±	71.2	1058	±	33	1058	±	32.2	1058	±	71.2	0	(Cc.)
	133	91500	44.9343	92.1173	0.482785	0.0764167	±	0.00162158	0.180468	±	0.00613531	1.91895	±	0.0943624	0.691355	1124.3	±	70.8	1069.53	±	33.4608	1081.6	±	26.494	1067	±	73.4	1067	±	33.4	1067	±	33	1067	±	73.4	0	(Cc.)
	134	91500	43.8759	87.6883	0.495224	0.0736112	±	0.00160059	0.182198	±	0.00626286	1.86622	±	0.0926403	0.692455	1049.3	±	72.2	1078.97	±	34.1056	1063.15	±	26.6291	1080.4	±	70.8	1080.4	±	34.2	1080.4	±	32.8	1080.4	±	70.8	0	(Cc.)
	135	GJ1	82.122	129.427	0.627989	0.0477658	±	0.00350205	0.0111716	±	0.000402254	0.0742519	±	0.00617698	0.43283	109.6	±	177.2	71.6174	±	2.56419	72.0868	±	5.67608	71.5	±	181.4	71.54	±	2.54	71.54	±	5.82	71.54	±	2.54	0	(Cc.)
	136	ST24MG2-66	610.739	641.109	0.942846	0.0601887	±	0.00188144	0.0115577	±	0.000320789	0.0967971	±	0.00483284	0.555915	629.7	±	89.6	74.0786	±	2.04415	92.9989	±	3.71152	72.9	±	126.4	72.86	±	1.98	72.86	±	4.2	72.86	±	1.98	0	(Cc.)
	137	ST24MG2-67	245.628	311.862	0.779529	0.0513145	±	0.00272713	0.00847935	±	0.00026177	0.0605449	±	0.00397285	0.470471	275.6	±	132.8	54.4309	±	1.67318	59.1589	±	3.52902	54.1	±	152.2	54.11	±	1.64	54.11	±	3.74	54.11	±	1.64	0	(Cc.)
	138	ST24MG2-68	506.68	518.396	0.967362	0.0490721	±	0.00172609	0.0131316	±	0.000369631	0.0896658	±	0.00471422	0.535388	173.1	±	103.8	84.1005	±	2.35169	86.4306	±	3.72923	83.9	±	109.6	83.9	±	2.28	83.9	±	4.36	83.9	±	2.28	0	(Cc.)
	139	ST24MG2-69	968.57	973.478	0.98474	0.0540992	±	0.00149235	0.0114118	±	0.000307553	0.0859054	±	0.0040953	0.565328	396.2	±	88.2	73.1486	±	1.96009	82.95	±	3.06948	72.5	±	107.8	72.48	±	1.88	72.48	±	3.68	72.48	±	1.88	0	(Cc.)
	140	ST24MG2-70	296.124	327.764	0.89419	0.0498559	±	0.00148822	0.0301068	±	0.000863462	0.20886	±	0.0104197	0.574884	209.3	±	94.6	191.216	±	5.40242	190.997	±	7.19456	191.1	±	95.6	191.14	±	5.38	191.14	±	8.74	191.14	±	5.38	0	(Cc.)
	141	ST24MG2-71	950.826	730.963	1.28743	0.0531587	±	0.0018814	0.0085193	±	0.000236885	0.0630164	±	0.0033035	0.530412	356.2	±	100.2	54.6863	±	1.51407	61.5022	±	2.68418	54.2	±	120.6	54.24	±	1.5	54.24	±	3.04	54.24	±	1.5	0	(Cc.)
	142	ST24MG2-72	199.655	290.448	0.680345	0.0487995	±	0.00275621	0.00839382	±	0.000262497	0.0569967	±	0.00389405	0.457734	160.9	±	142.2	53.8842	±	1.67797	55.7855	±	3.50135	53.7	±	151.8	53.71	±	1.66	53.71	±	3.7	53.71	±	1.66	0	(Cc.)
	143	ST24MG2-73	168.175	238.037	0.699252	0.257619	±	0.00737156	0.0111805	±	0.000352987	0.400788	±	0.0194122	0.651834	3246.7	±	57.8	71.6741	±	2.25014	339.57	±	12.2609	52.5	±	484.6	52.47	±	1.24	52.47	±	10.44	52.47	±	1.24	0	(Cc.)	YSG Age
	144	ST24MG2-74	69.8713	119.964	0.576454	0.0506023	±	0.00376573	0.011072	±	0.000407006	0.0779604	±	0.00656131	0.436774	244.3	±	174.4	70.9828	±	2.59474	75.5564	±	6.03471	70.6	±	194	70.64	±	2.52	70.64	±	6.1	70.64	±	2.52	0	(Cc.)
	145	ST24MG2-75	33651.5	9416.41	3.537	0.0515454	±	0.000801723	0.00873544	±	0.000222728	0.0626542	±	0.00261864	0.610046	284.9	±	75.8	56.0678	±	1.42328	61.1591	±	1.77192	55.8	±	87.2	55.75	±	1.38	55.75	±	2.42	55.75	±	1.38	0	(Cc.)
	146	ST24MG2-76	346.221	326.724	1.04879	0.0481245	±	0.00224364	0.01137	±	0.000340694	0.0761378	±	0.00462937	0.492815	127	±	124.2	72.8819	±	2.17138	73.8528	±	3.94383	72.8	±	128.4	72.78	±	2.16	72.78	±	4.34	72.78	±	2.16	0	(Cc.)
	147	ST24MG2-77	434.285	508.568	0.845167	0.0480516	±	0.00210862	0.00833994	±	0.000240799	0.055763	±	0.0032585	0.494106	123.3	±	119.8	53.5398	±	1.53936	54.6098	±	2.79092	53.4	±	125	53.45	±	1.52	53.45	±	3.12	53.45	±	1.52	0	(Cc.)
	148	OD3	634.318	451.567	1.39028	0.0479237	±	0.00281184	0.00506959	±	0.000154978	0.0338064	±	0.00235507	0.438824	117.2	±	148	32.5981	±	0.993972	33.4565	±	2.17623	32.5	±	155.8	32.53	±	1.02	32.53	±	2.3	32.53	±	1.02	0	(Cc.)
	149	OD3	nan	nan	nan	nan	±	nan	nan	±	nan	nan	±	nan			±		nan	±	nan	nan	±	nan
	150	NIST SRM 612	39.1002	13.0763	2.95946	0.910521	±	0.0137377	0.880099	±	0.0565173	111.506	±	7.99395	0.895746	5118.2	±	45	4069.78	±	192.342	4786.45	±	65.3177
	151	NIST SRM 612	38.7603	11.9022	3.22312	0.915003	±	0.0140247	0.87504	±	0.0584885	111.41	±	8.24938	0.902708	5125.2	±	45	4052.41	±	199.532	4785.59	±	67.8592
	152	NIST SRM 612	40.9253	13.5824	2.98216	0.897838	±	0.0136172	0.825045	±	0.0521574	103.074	±	7.29761	0.892913	5098.4	±	45	3878.19	±	182.926	4707.36	±	64.3414
	153	91500	45.8558	94.2334	0.481622	0.0751337	±	0.00160299	0.176221	±	0.00596248	1.84233	±	0.09048	0.688945	1090.4	±	71.4	1046.3	±	32.6367	1054.68	±	26.073	1044.3	±	73.4	1044.3	±	32.6	1044.3	±	32.4	1044.3	±	73.4	0	(Cc.)
	154	91500	50.525	102.107	0.48974	0.0752425	±	0.00155943	0.177676	±	0.00590803	1.86023	±	0.0902108	0.685682	1093.3	±	70.6	1054.26	±	32.2992	1061.03	±	25.6297	1052.5	±	72.6	1052.5	±	32.2	1052.5	±	32.2	1052.5	±	72.6	0	(Cc.)
	155	91500	50.2438	104.427	0.476195	0.0755916	±	0.00154471	0.180918	±	0.00598644	1.90296	±	0.0918745	0.685366	1102.6	±	70.4	1071.99	±	32.6375	1076.04	±	25.6417	1070.6	±	71.8	1070.6	±	32.6	1070.6	±	32.2	1070.6	±	71.8	0	(Cc.)
	156	NIST SRM 612	39.7287	13.2353	2.9818	0.909187	±	0.014083	0.886419	±	0.0559033	111.359	±	7.55272	0.929864	5106.3	±	35.2	4091.41	±	189.636	4792.17	±	64.3222
	157	NIST SRM 612	39.3833	12.047	3.24745	0.913663	±	0.0143658	0.881324	±	0.0579351	111.264	±	7.8226	0.934993	5113.2	±	35.2	4073.98	±	197.004	4791.32	±	66.9036
	158	NIST SRM 612	41.5831	13.7476	3.00468	0.896524	±	0.0139558	0.83097	±	0.0515605	102.939	±	6.88456	0.927759	5086.4	±	35.2	3899.09	±	180.266	4713.08	±	63.3314
	159	91500	46.5928	95.3796	0.485258	0.0750237	±	0.00162211	0.177487	±	0.00560808	1.83991	±	0.0796141	0.730221	1073.4	±	59.4	1053.23	±	30.6662	1058.42	±	25.0129	1052.3	±	60.2	1052.3	±	30.6	1052.3	±	28.4	1052.3	±	60.2	0	(Cc.)
	160	91500	51.337	103.349	0.493438	0.0751323	±	0.00157927	0.178952	±	0.00554243	1.85778	±	0.0790838	0.727564	1076.4	±	58.6	1061.24	±	30.27	1064.78	±	24.5399	1060.5	±	59.2	1060.5	±	30.2	1060.5	±	28.2	1060.5	±	59.2	0	(Cc.)
	161	91500	51.0513	105.697	0.47979	0.0754809	±	0.00156499	0.182217	±	0.00561176	1.90046	±	0.0804353	0.727648	1085.6	±	58.2	1079.07	±	30.5637	1079.82	±	24.5331	1078.8	±	58.4	1078.8	±	30.6	1078.8	±	28.2	1078.8	±	58.4	0	(Cc.)
	162	GJ1	39.9947	535.802	0.0741493	0.0602159	±	0.00101833	0.0985438	±	0.00238787	0.819922	±	0.0297458	0.667924	616	±	58.2	605.87	±	14.0047	607.025	±	13.4569	605.6	±	58.6	605.64	±	13.96	605.64	±	16.58	605.64	±	13.96	0	(Cc.)
	163	ST24MG2-79	1102.61	727.857	1.50483	0.065851	±	0.00190923	0.0116512	±	0.000287699	0.106014	±	0.00450193	0.581479	806.3	±	72.2	74.6744	±	1.83314	102.105	±	3.69599	72.9	±	114.2	72.93	±	1.7	72.93	±	3.78	72.93	±	1.7	0	(Cc.)
	164	ST24MG2-80	555.696	399.521	1.38168	0.0498761	±	0.00208448	0.011701	±	0.000310654	0.0806394	±	0.00420347	0.509323	194.4	±	104.2	74.9916	±	1.97929	78.5837	±	3.74072	74.8	±	112.2	74.75	±	2.02	74.75	±	3.9	74.75	±	2.02	0	(Cc.)
	165	ST24MG2-81	149.702	188.055	0.790771	0.0522026	±	0.00252758	0.0172753	±	0.000511275	0.124609	±	0.00726645	0.507525	298.6	±	114.6	110.413	±	3.23952	119.001	±	6.36233	109.9	±	128.6	109.88	±	3.26	109.88	±	6.44	109.88	±	3.26	0	(Cc.)
	166	ST24MG2-82	839.693	547.266	1.52416	0.0760901	±	0.00262777	0.00890859	±	0.000230602	0.0936631	±	0.0043292	0.560035	1101.3	±	76.4	57.1741	±	1.47335	90.7239	±	3.74229	55.1	±	147.6	55.09	±	1.42	55.09	±	3.56	55.09	±	1.42	0	(Cc.)
	167	ST24MG2-83	592.968	578.518	1.01818	0.0486924	±	0.00200529	0.00853909	±	0.000220092	0.0574519	±	0.00294995	0.501975	137.8	±	104	54.8128	±	1.40671	56.6034	±	2.67298	54.7	±	109.4	54.7	±	1.4	54.7	±	2.8	54.7	±	1.4	0	(Cc.)
	168	ST24MG2-84	243.529	916.225	0.264032	0.0609186	±	0.00103518	0.0556996	±	0.0013088	0.46885	±	0.0167956	0.655933	641	±	58.2	349.42	±	7.98944	389.7	±	9.3631	346.2	±	70	346.19	±	7.8	346.19	±	11.36	346.19	±	7.8	0	(Cc.)
	169	ST24MG2-85	383.604	738.509	0.515984	0.0523004	±	0.00149407	0.0147596	±	0.000360605	0.106663	±	0.00451244	0.577508	303.3	±	78.8	94.4513	±	2.2906	102.698	±	3.6683	93.9	±	89.6	93.92	±	2.26	93.92	±	4.04	93.92	±	2.26	0	(Cc.)
	170	ST24MG2-86	390.489	367.956	1.0542	0.05585	±	0.00228272	0.0120091	±	0.000322303	0.0926754	±	0.00476645	0.521824	451.1	±	97.2	76.9543	±	2.05288	89.8082	±	4.19834	76.1	±	122.6	76.15	±	2	76.15	±	4.26	76.15	±	2	0	(Cc.)
	171	ST24MG2-87	307.205	320.117	0.9533	0.0650469	±	0.00305887	0.00881207	±	0.000248793	0.079202	±	0.00444259	0.503338	780.8	±	101.8	56.5574	±	1.58971	77.2349	±	4.07513	55.3	±	160	55.26	±	1.46	55.26	±	3.9	55.26	±	1.46	0	(Cc.)
	172	ST24MG2-88	-601.924	-465.933	1.2833	0.0617681	±	nan	0.00886902	±	nan	0.0756958	±	nan			±		56.9213	±	nan	73.9372	±	nan
	173	ST24MG2-89	198.445	234.856	0.83936	0.0457393	±	0.00292006	0.00872122	±	0.000263034	0.0551186	±	0.00389806	0.426466	0.00015	±	152.011	55.9769	±	1.68086	54.365	±	3.73417	56	±	148.4	55.97	±	1.66	55.97	±	3.76	55.97	±	1.66	0	(Cc.)
	174	ST24MG2-90	392.038	409.868	0.950153	0.102386	±	0.00339534	0.0100287	±	0.000268226	0.141879	±	0.00643012	0.590142	1671.6	±	67.8	64.3271	±	1.71182	134.446	±	5.35779	59.9	±	189.8	59.86	±	1.44	59.86	±	4.86	59.86	±	1.44	0	(Cc.)
	175	ST24MG2-91	831.014	472.913	1.74556	0.050241	±	0.00220672	0.00879979	±	0.00023268	0.0610889	±	0.00327268	0.493565	211.1	±	108.2	56.4789	±	1.48678	60.0826	±	2.98872	56.3	±	119	56.25	±	1.52	56.25	±	3.08	56.25	±	1.52	0	(Cc.)
	176	OD3	891.79	521.35	1.69919	0.0491122	±	0.00266702	0.00516326	±	0.000141388	0.0350384	±	0.00216593	0.442987	159.8	±	129.2	33.1989	±	0.906735	34.8948	±	2.08511	33.1	±	139.6	33.07	±	0.9	33.07	±	2.1	33.07	±	0.9	0	(Cc.)
	177	NIST SRM 612	25.9106	9.57781	2.68733	0.905665	±	0.0149	0.856828	±	0.0624348	107.224	±	8.25675	0.946273	5100.8	±	35.2	3989.49	±	214.955	4754.11	±	73.7912
	178	NIST SRM 612	38.9292	12.9293	2.99094	0.910516	±	0.014153	0.885846	±	0.0564434	111.449	±	7.62616	0.931165	5108.3	±	35.2	4089.45	±	191.512	4792.99	±	64.9511
	179	NIST SRM 612	37.8452	12.1751	3.0878	0.908005	±	0.014237	0.890181	±	0.0582412	111.686	±	7.82019	0.9344	5104.4	±	35.2	4104.25	±	197.116	4795.13	±	66.602
	180	91500	48.9805	96.5039	0.504183	0.0755269	±	0.00161732	0.179727	±	0.00566117	1.87563	±	0.0808591	0.730653	1086.8	±	59	1065.48	±	30.8974	1071.1	±	25.0513	1064.5	±	59.8	1064.5	±	30.8	1064.5	±	28.6	1064.5	±	59.8	0	(Cc.)
	181	91500	43.8017	92.4835	0.470475	0.0748491	±	0.00163763	0.176794	±	0.00563057	1.82846	±	0.0796504	0.73111	1068.8	±	59.8	1049.44	±	30.8071	1054.32	±	25.1866	1048.5	±	60.6	1048.5	±	30.8	1048.5	±	28.6	1048.5	±	60.6	0	(Cc.)
	182	91500	47.8954	99.7273	0.477077	0.0763567	±	0.00161115	0.180503	±	0.00563894	1.90443	±	0.0814875	0.730104	1108.8	±	58.4	1069.72	±	30.756	1081.21	±	24.9268	1067.9	±	60	1067.9	±	30.6	1067.9	±	28.6	1067.9	±	60	0	(Cc.)
	183	NIST SRM 612	27.4191	9.97853	2.72987	0.90567	±	0.00983411	0.849757	±	0.0628712	106.504	±	8.05568	0.978188	5103	±	22.2	3964.89	±	217.266	4745.78	±	73.8617	5091.3	±	22.4	5091	±	368	5091.3	±	106.8	5091.3	±	22.4	0.0058924	(Cc.)
	184	NIST SRM 612	41.1957	13.4703	3.03829	0.910521	±	0.0085826	0.878535	±	0.0571003	110.701	±	7.40419	0.971747	5110.5	±	22.4	4064.41	±	194.472	4784.66	±	65.0334	5096.4	±	22.6	5096	±	314	5096.4	±	91.4	5096.4	±	22.6	0.00784868	(Cc.)
	185	NIST SRM 612	40.0486	12.6844	3.13668	0.90801	±	0.00876035	0.882834	±	0.0588598	110.936	±	7.60054	0.973122	5106.6	±	22.2	4079.15	±	199.964	4786.79	±	66.6819	5094.3	±	22.6	5094	±	320	5094.3	±	93.2	5094.3	±	22.6	0.00588893	(Cc.)
	186	91500	51.8322	100.541	0.512164	0.0755274	±	0.00132074	0.178244	±	0.00606199	1.86304	±	0.0756718	0.837314	1090	±	44.4	1057.37	±	33.1238	1065.63	±	25.0795	1055.9	±	45.4	1055.9	±	33	1055.9	±	26.8	1055.9	±	45.4	0	(Cc.)
	187	91500	46.3519	96.3529	0.477923	0.0748496	±	0.00135131	0.175335	±	0.00601985	1.81619	±	0.0746377	0.835448	1071.8	±	45.4	1041.44	±	32.9752	1048.9	±	25.2109	1040.1	±	46.4	1040.1	±	33	1040.1	±	26.8	1040.1	±	46.4	0	(Cc.)
	188	91500	50.6839	103.9	0.48463	0.0763571	±	0.00130582	0.179014	±	0.00604531	1.89164	±	0.0761871	0.838474	1111.9	±	43.8	1061.58	±	33.0113	1075.71	±	24.9576	1059.2	±	45.4	1059.2	±	32.8	1059.2	±	26.6	1059.2	±	45.4	0	(Cc.)
	189	GJ1	40.6852	563.379	0.0717448	0.0604607	±	0.000696154	0.0970158	±	0.0026584	0.811743	±	0.026996	0.823943	628	±	40.6	596.897	±	15.6121	601.756	±	13.4497	596.3	±	41.4	596.31	±	15.6	596.31	±	15.06	596.31	±	15.6	0	(Cc.)
	190	ST24MG2-92	570.691	606.155	0.935345	0.0475399	±	0.00188027	0.00849542	±	0.00024439	0.0558915	±	0.00276601	0.581287	83.8	±	95.4	54.5337	±	1.56207	55.0242	±	2.61775	54.5	±	97	54.52	±	1.54	54.52	±	2.64	54.52	±	1.54	0	(Cc.)
	191	ST24MG2-93	117.055	139.121	0.835894	0.0411321	±	0.00355552	0.00881305	±	0.000327705	0.050166	±	0.00457806	0.40746	0.00015	±	178.402	56.5637	±	2.0939	49.5227	±	4.54318	56.5	±	174.2	56.54	±	2.04	56.54	±	4.5	56.54	±	2.04	0	(Cc.)
	192	ST24MG2-94	115.427	187.183	0.612625	0.0474172	±	0.00257184	0.0145938	±	0.00048043	0.0957646	±	0.00599681	0.525712	79.5	±	126.6	93.3975	±	3.05214	92.5326	±	5.60364	93.4	±	125.6	93.41	±	3.06	93.41	±	5.56	93.41	±	3.06	0	(Cc.)
	193	ST24MG2-95	247.385	392.514	0.626142	0.0508241	±	0.00194665	0.0131478	±	0.000387808	0.0924752	±	0.00452534	0.602749	241.1	±	90	84.2038	±	2.46729	89.4901	±	4.13683	83.9	±	99	83.87	±	2.4	83.87	±	4.1	83.87	±	2.4	0	(Cc.)
	194	ST24MG2-96	963.49	894.428	1.07018	0.0464424	±	0.00153674	0.00844616	±	0.000234865	0.0542846	±	0.00241766	0.624368	28.2	±	83.6	54.2188	±	1.50127	53.4832	±	2.25058	54.3	±	82.2	54.31	±	1.54	54.31	±	2.34	54.31	±	1.54	0	(Cc.)
	195	ST24MG2-97	146.195	201.157	0.722024	0.0475378	±	0.00297227	0.0101809	±	0.000341257	0.0669775	±	0.00464696	0.483119	85.4	±	143.8	65.2987	±	2.17753	65.5925	±	4.50119	65.3	±	145.6	65.26	±	2.16	65.26	±	4.4	65.26	±	2.16	0	(Cc.)
	196	ST24MG2-98	140.35	234.08	0.595667	0.0481591	±	0.00288834	0.00939652	±	0.000308016	0.0626251	±	0.00419355	0.489522	115.1	±	138	60.291	±	1.96696	61.4565	±	4.07178	60.2	±	142.6	60.23	±	1.92	60.23	±	4	60.23	±	1.92	0	(Cc.)
	197	ST24MG2-99	143.754	145.986	0.978279	0.0784072	±	0.00423134	0.0118706	±	0.000420444	0.128804	±	0.00800695	0.56977	1164.6	±	101.2	76.0721	±	2.67828	122.596	±	7.441	73.1	±	201.2	73.09	±	2.48	73.09	±	6.44	73.09	±	2.48	0	(Cc.)
	198	ST24MG2-100	380.023	446.625	0.84532	0.0486952	±	0.0020081	0.0103606	±	0.000304863	0.0698188	±	0.00356221	0.576731	142	±	97.8	66.4449	±	1.94497	68.2836	±	3.34274	66.3	±	102.4	66.31	±	1.9	66.31	±	3.34	66.31	±	1.9	0	(Cc.)
	199	ST24MG2-101	96.6389	174.876	0.549004	0.0505167	±	0.00313414	0.0112346	±	0.000384078	0.0785407	±	0.00542974	0.494514	228.3	±	138.6	72.019	±	2.44819	76.4998	±	5.21324	71.7	±	152.4	71.69	±	2.4	71.69	±	5.02	71.69	±	2.4	0	(Cc.)
	200	ST24MG2-102	237.366	838.122	0.281362	0.0489609	±	0.00116169	0.0169181	±	0.000462626	0.114631	±	0.00441624	0.709789	154.3	±	63.6	108.149	±	2.93233	109.809	±	3.76459	108	±	65.4	108.03	±	2.9	108.03	±	3.98	108.03	±	2.9	0	(Cc.)
	201	ST24MG2-103	183.53	184.714	0.987099	0.0532665	±	0.00144405	0.0539661	±	0.00167404	0.397812	±	0.0170767	0.722633	348.3	±	67.2	338.825	±	10.2349	338.996	±	11.8389	338.8	±	67.6	338.76	±	10.26	338.76	±	12.4	338.76	±	10.26	0	(Cc.)
	202	ST24MG2-104	306.868	309.549	0.984864	0.0548959	±	0.0019691	0.0177149	±	0.000530587	0.13458	±	0.00638672	0.631134	416.8	±	82.2	113.198	±	3.36041	127.762	±	5.60228	112.2	±	99.2	112.2	±	3.36	112.2	±	5.46	112.2	±	3.36	0	(Cc.)
	203	OD3	1604.89	817.283	1.95087	0.0473171	±	0.00208534	0.00508683	±	0.00014647	0.0333095	±	0.00175788	0.545604	72.6	±	105.4	32.7087	±	0.939391	33.1504	±	1.71626	32.7	±	108	32.7	±	0.9	32.7	±	1.72	32.7	±	0.9	0	(Cc.)
	204	NIST SRM 612	41.1337	12.8179	3.18813	0.906983	±	0.00878867	0.864942	±	0.0574161	108.565	±	7.40743	0.9729	5105	±	22.2	4017.6	±	196.954	4765.05	±	66.3957	5092.9	±	22.4	5093	±	326	5092.9	±	94.6	5092.9	±	22.4	-0.00196352	(Cc.)
	205	NIST SRM 612	37.2299	12.7141	2.90911	0.906635	±	0.00903649	0.815133	±	0.0543133	102.274	±	7.00269	0.973143	5104.5	±	22.2	3843.09	±	191.464	4705.01	±	66.6387	5091.3	±	22.6	5091	±	346	5091.3	±	100.4	5091.3	±	22.6	0.0058924	(Cc.)
	206	NIST SRM 612	36.353	12.0469	2.99792	0.90574	±	0.00895024	0.87854	±	0.0598809	110.12	±	7.70398	0.974269	5103.1	±	22.2	4064.43	±	203.867	4779.37	±	68.1437	5092.1	±	22.4	5092	±	328	5092.1	±	95.6	5092.1	±	22.4	0.00196383	(Cc.)
	207	91500	54.3789	106.094	0.509206	0.074602	±	0.00127122	0.180427	±	0.00606581	1.86275	±	0.0747726	0.837528	1065.2	±	44.2	1069.31	±	33.0834	1065.53	±	24.7191	1069.5	±	44	1069.5	±	33.2	1069.5	±	26.6	1069.5	±	44	0	(Cc.)
	208	91500	56.9463	109.289	0.517657	0.0751096	±	0.0012553	0.181373	±	0.00605992	1.88526	±	0.0751273	0.838431	1078.9	±	43.6	1074.47	±	33.0249	1073.47	±	24.6044	1074.3	±	43.8	1074.3	±	33	1074.3	±	26.4	1074.3	±	43.8	0	(Cc.)
	209	91500	50.4958	102.565	0.489112	0.075246	±	0.00129514	0.181287	±	0.00613805	1.88779	±	0.0762597	0.838149	1082.5	±	44.2	1074	±	33.4526	1074.36	±	25.0243	1073.6	±	44.4	1073.6	±	33.4	1073.6	±	26.8	1073.6	±	44.4	0	(Cc.)
	210	NIST SRM 612	40.6909	12.7397	3.16143	0.906585	±	0.011054	0.866126	±	0.0573024	108.361	±	7.24759	0.989171	5100.41	±	13.86	4021.69	±	196.443	4765.99	±	66.5799	5090.35	±	13.96	5090	±	324	5090.3	±	93.2	5090.35	±	13.96	0.00687576	(Cc.)
	211	NIST SRM 612	36.8292	12.6366	2.88476	0.906237	±	0.0112504	0.81625	±	0.0542071	102.082	±	6.85255	0.989302	5099.87	±	13.84	3847.05	±	190.976	4705.95	±	66.822	5088.97	±	13.96	5089	±	344	5089	±	99.2	5088.97	±	13.96	-0.00058951	(Cc.)
	212	NIST SRM 612	35.9617	11.9734	2.97282	0.905342	±	0.0111773	0.879743	±	0.0597726	109.914	±	7.54522	0.989752	5098.49	±	13.82	4068.56	±	203.372	4780.3	±	68.323	5089.57	±	13.92	5090	±	326	5089.6	±	94.2	5089.57	±	13.92	-0.00844865	(Cc.)
	213	91500	53.7936	105.447	0.504942	0.0745692	±	0.00138534	0.180674	±	0.0059945	1.85926	±	0.0702916	0.877592	1058.7	±	36.4	1070.66	±	32.6882	1066.14	±	24.9453	1071.2	±	36.2	1071.2	±	32.8	1071.2	±	25	1071.2	±	36.2	0	(Cc.)
	214	91500	56.3334	108.623	0.513323	0.0750766	±	0.00137228	0.181622	±	0.00598768	1.88172	±	0.0705591	0.879212	1072.3	±	35.8	1075.83	±	32.6249	1074.09	±	24.8334	1076	±	35.8	1076	±	32.6	1076	±	24.8	1076	±	35.8	0	(Cc.)
	215	91500	49.9522	101.94	0.485017	0.0752129	±	0.00140917	0.181535	±	0.00606703	1.88424	±	0.0717471	0.877704	1075.9	±	36.6	1075.36	±	33.0591	1074.97	±	25.2498	1075.4	±	36.6	1075.4	±	33	1075.4	±	25.2	1075.4	±	36.6	0	(Cc.)
	216	GJ1	42.3435	586.109	0.071508	0.0596647	±	0.000808667	0.0969588	±	0.00259677	0.798341	±	0.0241752	0.884432	593.3	±	30.6	596.562	±	15.2512	595.496	±	13.4788	596.6	±	30.6	596.63	±	15.28	596.63	±	13.66	596.63	±	15.28	0	(Cc.)
	4. Middle Member of Saroma Group (ST17MSR1)
	1	ST17MSR1-1	58.1503	85.2508	0.675149	0.0701962	±	0.00289237	0.0398179	±	0.00144672	0.385723	±	0.0203185	0.689746	935.8	±	78.2	251.704	±	8.96591	330.991	±	15.4579	245.8	±	120.8	245.81	±	8.52	245.81	±	13.82	245.81	±	8.52	0	(Cc.)
	2	ST17MSR1-2	120.297	84.9856	1.40106	0.052998	±	0.00297609	0.0273432	±	0.00101771	0.199982	±	0.0129119	0.576473	330.9	±	119.8	173.899	±	6.38441	184.963	±	11.36	173.1	±	132	173.12	±	6.34	173.12	±	10.76	173.12	±	6.34	0	(Cc.)
	3	ST17MSR1-3	208.616	272.206	0.758572	0.0509101	±	0.00245145	0.0121556	±	0.000373336	0.0854012	±	0.00468676	0.559648	237.9	±	104.8	77.8876	±	2.37756	83.1401	±	4.55411	77.6	±	115.6	77.59	±	2.4	77.59	±	4.28	77.59	±	2.4	0	(Cc.)
	4	ST17MSR1-4	2815.19	912.059	3.05514	0.0984658	±	0.00180813	0.0167576	±	0.000446793	0.227709	±	0.00727007	0.835096	1596.7	±	32.8	107.131	±	2.83243	208.14	±	6.08342	100.4	±	85.4	100.38	±	2.44	100.38	±	4.22	100.38	±	2.44	0	(Cc.)
	5	ST17MSR1-5	105.563	113.751	0.91855	0.119928	±	0.00151406	0.340104	±	0.0110503	5.62882	±	0.196875	0.928946	1956.7	±	23.2	1887.17	±	53.047	1919.76	±	29.8302	1877.4	±	24.4	1877.4	±	52.6	1877.4	±	30	1877.4	±	24.4	0	(Cc.)
	6	ST17MSR1-6	71.6143	110.576	0.641043	0.0528456	±	0.00273726	0.0248665	±	0.000870536	0.181346	±	0.010882	0.583404	323.9	±	110.6	158.339	±	5.47451	169.081	±	9.71417	157.6	±	122.6	157.64	±	5.48	157.64	±	9.18	157.64	±	5.48	0	(Cc.)
	7	ST17MSR1-7	398.368	184.258	2.13995	0.116063	±	0.00131922	0.327689	±	0.00978958	5.24853	±	0.169151	0.92697	1898	±	21.8	1827.17	±	47.4446	1859.78	±	27.0763	1818	±	23	1818	±	47	1818	±	27.4	1818	±	23	0	(Cc.)
	8	ST17MSR1-8	34.2282	30.8878	1.09684	0.114145	±	0.00228116	0.352389	±	0.0165289	5.55087	±	0.280086	0.929587	1868	±	33.6	1946	±	78.5482	1907.76	±	43.3939	1957.9	±	31.6	1957.9	±	79.8	1957.9	±	43.8	1957.9	±	31.6	0	(Cc.)
	9	ST17MSR1-9	73.5862	116.507	0.625159	0.114889	±	0.00156758	0.26462	±	0.0085703	4.19552	±	0.147574	0.920768	1879.7	±	24.8	1513.44	±	43.6133	1672.42	±	28.6089	1478	±	32.4	1478	±	41.8	1478	±	28	1478	±	32.4	0	(Cc.)
	10	ST17MSR1-10	32.6372	58.3567	0.553565	0.113428	±	0.00184546	0.31781	±	0.0121552	4.97473	±	0.205689	0.925024	1856.6	±	28.4	1779.03	±	59.3235	1814.29	±	34.8336	1769.5	±	30	1769.5	±	58.8	1769.5	±	34.8	1769.5	±	30	0	(Cc.)
	11	ST17MSR1-11	530.518	674.683	0.7783	0.0474361	±	0.00152846	0.0121775	±	0.000334695	0.0797172	±	0.00329864	0.664212	72.9	±	73.6	78.0274	±	2.13145	77.8131	±	3.1699	78.1	±	73.4	78.05	±	2.16	78.05	±	3.1	78.05	±	2.16	0	(Cc.)
	12	ST17MSR1-12	210.599	323.865	0.643634	0.0528158	±	0.00148189	0.0309719	±	0.000887392	0.225743	±	0.00887996	0.728369	323	±	61.2	196.628	±	5.54745	206.514	±	7.47991	195.9	±	66.2	195.93	±	5.46	195.93	±	7.18	195.93	±	5.46	0	(Cc.)
	13	ST17MSR1-13	89.1771	185.629	0.475504	0.125327	±	0.00143587	0.294002	±	0.00877793	5.08484	±	0.163824	0.926704	2035	±	21.4	1661.5	±	43.6556	1832.83	±	26.9514	1617.6	±	28.4	1617.6	±	41.4	1617.6	±	26.4	1617.6	±	28.4	0	(Cc.)
	14	OD3	952.323	563.584	1.67252	0.0468162	±	0.00251792	0.00506013	±	0.000149789	0.032692	±	0.00192671	0.502277	41.9	±	121.6	32.5374	±	0.960705	32.6355	±	1.97073	32.5	±	122.2	32.53	±	0.9	32.53	±	1.88	32.53	±	0.9	0	(Cc.)
	15	NIST SRM 612	39.1929	13.1008	2.96113	0.914956	±	0.0111561	0.838735	±	0.0548402	105.903	±	7.00173	0.988957	5113.4	±	13.82	3926.37	±	190.844	4742.91	±	65.824	2244.6	±	109.4	2244.6	±	61.6	2244.6	±	64.4	2244.6	±	109.4	0	(Cc.)
	16	NIST SRM 612	33.7628	11.7303	2.8489	0.905467	±	0.0112128	0.887819	±	0.0608563	110.938	±	7.68163	0.989938	5098.67	±	13.88	4096.2	±	206.152	4789.64	±	68.912	5089.85	±	13.96	5090	±	326	5089.9	±	94.2	5089.85	±	13.96	-0.00294704	(Cc.)
	17	NIST SRM 612	36.9424	11.5313	3.17097	0.904973	±	0.0112658	0.885959	±	0.0611815	110.645	±	7.71723	0.990096	5097.9	±	13.84	4089.84	±	207.447	4786.98	±	69.4108	5089.37	±	13.92	5089	±	330	5089.4	±	95	5089.37	±	13.92	0.00727006	(Cc.)
	18	91500	40.3289	88.2645	0.452248	0.0778745	±	0.00154405	0.176611	±	0.00610123	1.898	±	0.0749415	0.874931	1145.4	±	38	1048.43	±	33.3842	1079.8	±	26.3092	1044	±	40.6	1044	±	33.2	1044	±	26	1044	±	40.6	0	(Cc.)
	19	91500	52.0388	106.096	0.485486	0.0756069	±	0.00140301	0.177837	±	0.00589368	1.85553	±	0.0700582	0.877752	1086.4	±	36.2	1055.15	±	32.2164	1064.82	±	24.8997	1053.7	±	37	1053.7	±	32.2	1053.7	±	24.8	1053.7	±	37	0	(Cc.)
	20	91500	49.0542	98.7937	0.491466	0.074665	±	0.00143362	0.1774	±	0.00597159	1.82791	±	0.0703418	0.874736	1061.3	±	37.6	1052.76	±	32.6538	1054.95	±	25.2686	1052.4	±	37.8	1052.4	±	32.8	1052.4	±	25.2	1052.4	±	37.8	0	(Cc.)
	21	NIST SRM 612	37.5261	12.6721	2.93173	0.90911	±	0.015465	0.84721	±	0.0516402	106.661	±	7.12699	0.912208	5109.3	±	38.6	3956.01	±	178.966	4746.57	±	62.6792
	22	NIST SRM 612	32.3269	11.3465	2.82061	0.899682	±	0.0154279	0.89679	±	0.057693	111.731	±	7.81181	0.920145	5094.5	±	38.8	4126.76	±	194.599	4793.3	±	65.9194
	23	NIST SRM 612	35.3712	11.154	3.13948	0.89919	±	0.0154619	0.894911	±	0.0580591	111.437	±	7.84693	0.921337	5093.8	±	38.8	4120.37	±	196.017	4790.64	±	66.4419
	24	91500	38.6137	85.3765	0.447758	0.0773769	±	0.00178778	0.178396	±	0.00449053	1.91158	±	0.0777128	0.619173	1139.6	±	63.4	1058.2	±	24.5421	1082.23	±	22.6172	1054.5	±	67	1054.5	±	24.4	1054.5	±	27.4	1054.5	±	67	0	(Cc.)
	25	91500	49.8257	102.624	0.480666	0.0751238	±	0.00165453	0.179634	±	0.0041685	1.8688	±	0.0728415	0.595353	1080.6	±	62.8	1064.98	±	22.7598	1067.22	±	21.0202	1064.2	±	63.4	1064.2	±	22.8	1064.2	±	25.8	1064.2	±	63.4	0	(Cc.)
	26	91500	46.9679	95.5612	0.486586	0.074188	±	0.00167437	0.179193	±	0.00429049	1.84098	±	0.073052	0.603398	1055.4	±	63.8	1062.56	±	23.4339	1057.34	±	21.5025	1062.9	±	63.4	1062.9	±	23.6	1062.9	±	26	1062.9	±	63.4	0	(Cc.)
	27	GJ1	40.4329	534.225	0.0749291	0.0602029	±	0.00109432	0.0972876	±	0.00124193	0.811094	±	0.0259178	0.399496	620.2	±	63.2	598.494	±	7.29412	601.086	±	10.0514	598.1	±	64.2	598.08	±	7.28	598.08	±	14.56	598.08	±	7.28	0	(Cc.)
	28	ST17MSR1-14	349.564	172.649	2.00449	0.0515537	±	0.00215494	0.0269259	±	0.000559323	0.192232	±	0.0096642	0.413193	275.3	±	104.8	171.28	±	3.51061	177.819	±	7.59967	170.8	±	111.8	170.82	±	3.5	170.82	±	8.2	170.82	±	3.5	0	(Cc.)
	29	ST17MSR1-15	49.1228	40.1545	1.21112	0.0486691	±	0.0033565	0.0412902	±	0.00158936	0.278289	±	0.021969	0.487596	142.2	±	161.6	260.825	±	9.83562	248.337	±	17.3253	262.4	±	150.2	262.38	±	9.9	262.38	±	17.58	262.38	±	9.9	0	(Cc.)
	30	ST17MSR1-16	158.411	112.438	1.3948	0.0609261	±	0.00298205	0.0248847	±	0.00062864	0.209958	±	0.011974	0.442958	646.4	±	110	158.453	±	3.95347	192.75	±	9.6469	156.1	±	149	156.06	±	3.78	156.06	±	9.9	156.06	±	3.78	0	(Cc.)
	31	ST17MSR1-17	278.118	128.824	2.13734	0.115522	±	0.00197943	0.325251	±	0.00677668	5.20331	±	0.184051	0.589032	1895.9	±	51.4	1815.32	±	32.9217	1849.44	±	22.8304	1805	±	54.6	1805	±	32.6	1805	±	30.8	1805	±	54.6	0	(Cc.)
	32	ST17MSR1-18	635.957	693.496	0.907871	0.0469654	±	0.00155657	0.0126681	±	0.000173023	0.0823918	±	0.00342324	0.328731	57.5	±	93.4	81.1506	±	1.10138	80.0547	±	2.75763	81.2	±	92.2	81.23	±	1.14	81.23	±	3.22	81.23	±	1.14	0	(Cc.)
	33	ST17MSR1-19	44.6343	199.183	0.221848	0.053033	±	0.00210638	0.0255532	±	0.000503175	0.187667	±	0.00906065	0.407851	340.4	±	99.8	162.657	±	3.16246	173.938	±	7.07429	161.8	±	111.4	161.83	±	3.12	161.83	±	7.7	161.83	±	3.12	0	(Cc.)
	34	ST17MSR1-20	342.595	144.218	2.3518	0.0567421	±	0.00165234	0.0711206	±	0.00147463	0.558852	±	0.0232718	0.497913	491.2	±	79.6	442.904	±	8.87183	449.193	±	12.935	442.2	±	82.2	442.24	±	8.88	442.24	±	15.18	442.24	±	8.88	0	(Cc.)
	35	ST17MSR1-21	384.836	437.502	0.870834	0.0489498	±	0.00144173	0.0261145	±	0.000381185	0.177022	±	0.00696004	0.371253	156	±	85.4	166.184	±	2.39452	164.83	±	4.9952	166.2	±	85	166.2	±	2.38	166.2	±	6	166.2	±	2.38	0	(Cc.)
	36	ST17MSR1-22	201.049	95.155	2.09175	0.0510962	±	0.00284147	0.0262601	±	0.000710243	0.185815	±	0.0117572	0.427452	255.3	±	131.6	167.099	±	4.46059	172.36	±	9.77933	166.7	±	138.8	166.7	±	4.5	166.7	±	10.04	166.7	±	4.5	0	(Cc.)
	37	ST17MSR1-23	208.295	129.733	1.58954	0.0548151	±	0.001748	0.0645211	±	0.00140666	0.489777	±	0.0215074	0.496475	414.5	±	85.2	403.063	±	8.51549	403.304	±	12.8168	402.9	±	85.8	402.92	±	8.48	402.92	±	14.66	402.92	±	8.48	0	(Cc.)
	38	ST17MSR1-24	215.096	290.993	0.731797	0.0490693	±	0.00238035	0.011998	±	0.000226539	0.0815298	±	0.00446054	0.345113	161	±	120	76.8841	±	1.44297	79.2489	±	3.96455	76.7	±	126.4	76.73	±	1.4	76.73	±	4.18	76.73	±	1.4	0	(Cc.)
	39	ST17MSR1-25	51.2681	60.3957	0.840391	0.0497967	±	0.003967	0.0199043	±	0.000690936	0.13726	±	0.0117567	0.405275	196.2	±	182	127.051	±	4.36639	130.067	±	10.581	126.8	±	190	126.79	±	4.4	126.79	±	10.46	126.79	±	4.4	0	(Cc.)
	40	ST17MSR1-26	402.552	559.457	0.712354	0.154521	±	0.00230632	0.426777	±	0.00526557	9.13239	±	0.276465	0.407558	2404	±	47	2291.17	±	23.7688	2347.37	±	17.6377	2264.8	±	51.8	2264.8	±	23.2	2264.8	±	29.4	2264.8	±	51.8	0	(Cc.)
	41	OD3	373.438	280.659	1.31729	0.0503803	±	0.00366883	0.00510473	±	0.000119754	0.0356147	±	0.00270318	0.309081	224.5	±	166.8	32.8235	±	0.768043	35.3815	±	2.65861	32.6	±	187.4	32.63	±	0.76	32.63	±	2.62	32.63	±	0.76	0	(Cc.)
	42	NIST SRM 612	41.5898	13.7486	2.9948	0.908248	±	0.015312	0.836665	±	0.0490022	105.233	±	6.80388	0.905856	5107.9	±	38.6	3919.11	±	170.853	4733.02	±	60.3921
	43	NIST SRM 612	42.0346	12.4354	3.34647	0.915743	±	0.0155175	0.885944	±	0.0544896	112.351	±	7.5637	0.913584	5119.5	±	38.6	4089.79	±	184.92	4798.87	±	63.2096
	44	NIST SRM 612	34.5313	12.3555	2.7669	0.911587	±	0.0155807	0.83821	±	0.0517334	105.815	±	7.14418	0.914139	5113.1	±	38.6	3924.53	±	180.159	4738.57	±	63.415
	45	91500	50.319	106.266	0.468788	0.0756112	±	0.00164928	0.178506	±	0.00408052	1.86911	±	0.0722804	0.591122	1093.5	±	62.4	1058.81	±	22.3011	1067.33	±	20.7622	1057.2	±	64	1057.2	±	22.2	1057.2	±	25.6	1057.2	±	64	0	(Cc.)
	46	91500	51.4955	106.632	0.478104	0.0739162	±	0.00161729	0.179602	±	0.00409889	1.83843	±	0.0711344	0.589824	1048	±	63	1064.8	±	22.3806	1056.43	±	20.6552	1065.6	±	62.2	1065.6	±	22.4	1065.6	±	25.4	1065.6	±	62.2	0	(Cc.)
	47	91500	51.446	97.5763	0.521972	0.075185	±	0.00167758	0.180349	±	0.00427809	1.87776	±	0.0740205	0.601763	1082.2	±	63.2	1068.88	±	23.3434	1070.38	±	21.4303	1068.3	±	63.8	1068.3	±	23.4	1068.3	±	26.2	1068.3	±	63.8	0	(Cc.)
	48	NIST SRM 612	41.0107	13.6622	2.97063	0.90741	±	0.0147825	0.837228	±	0.0505826	105.939	±	6.50237	0.984331	5116.42	±	15.3	3921.08	±	176.272	4732.77	±	61.9808	2240.1	±	121.8	2240.1	±	56.8	2240.1	±	69.2	2240.1	±	121.8	0	(Cc.)
	49	NIST SRM 612	41.4493	12.3572	3.31946	0.914899	±	0.0149864	0.88654	±	0.0560888	113.104	±	7.25922	0.985751	5128.02	±	15.22	4091.82	±	190.248	4798.61	±	64.7279	2289	±	118.2	2289	±	58.6	2289	±	68.4	2289	±	118.2	0	(Cc.)
	50	NIST SRM 612	34.0505	12.2778	2.74457	0.910746	±	0.0150565	0.838774	±	0.0532416	106.525	±	6.85856	0.985879	5121.61	±	15.22	3926.5	±	185.317	4738.31	±	64.9266	2237.4	±	121.8	2237.4	±	59.4	2237.4	±	69.6	2237.4	±	121.8	0	(Cc.)
	51	91500	49.6183	105.598	0.465004	0.0755414	±	0.00161483	0.178626	±	0.00486726	1.88165	±	0.0619073	0.828202	1105.5	±	36.8	1059.47	±	26.5937	1067.17	±	22.7443	1057.4	±	38	1057.4	±	26.4	1057.4	±	21.8	1057.4	±	38	0	(Cc.)
	52	91500	50.7784	105.961	0.474245	0.073848	±	0.00158371	0.179723	±	0.00489154	1.85076	±	0.0609389	0.826604	1060.1	±	37.2	1065.46	±	26.7014	1056.27	±	22.6248	1065.7	±	37.2	1065.7	±	26.8	1065.7	±	21.8	1065.7	±	37.2	0	(Cc.)
	53	91500	50.7296	96.9628	0.517759	0.0751156	±	0.00164404	0.18047	±	0.00504871	1.89035	±	0.063851	0.82823	1094.3	±	38	1069.54	±	27.541	1070.22	±	23.3608	1068.4	±	38.6	1068.4	±	27.4	1068.4	±	22.4	1068.4	±	38.6	0	(Cc.)
	54	GJ1	38.5736	540.132	0.0706742	0.0603652	±	0.00106163	0.0972375	±	0.00189869	0.818518	±	0.0201238	0.794216	641	±	32.2	598.199	±	11.1502	602.074	±	11.9005	597.4	±	33	597.36	±	11.14	597.36	±	11.18	597.36	±	11.14	0	(Cc.)
	55	ST17MSR1-27	72.7801	52.5154	1.3715	0.597083	±	0.0130454	0.0687373	±	0.00245795	5.72315	±	0.216837	0.943807	4517.27	±	18.18	428.544	±	14.8174	1925.11	±	35.8416	132	±	366	132.4	±	1.42	132.4	±	19.32	132.4	±	1.42	0	(Cc.)
	56	ST17MSR1-28	50.5249	52.47	0.952939	0.108316	±	0.00220361	0.311393	±	0.0107029	4.70338	±	0.18038	0.896215	1791.9	±	31	1747.56	±	52.5051	1758.39	±	33.1065	1742.4	±	32	1742.4	±	52.2	1742.4	±	32	1742.4	±	32	0	(Cc.)
	57	ST17MSR1-29	76.9718	72.8271	1.04595	0.0488767	±	0.00344483	0.0214432	±	0.000743662	0.14615	±	0.0108579	0.466808	168.7	±	153.4	136.771	±	4.69246	137.052	±	10.0456	136.6	±	156.6	136.64	±	4.66	136.64	±	9.6	136.64	±	4.66	0	(Cc.)
	58	ST17MSR1-30	66.7849	102.931	0.642097	0.0534971	±	0.00276663	0.0268215	±	0.000802002	0.200088	±	0.0112666	0.531032	375.6	±	107.4	170.624	±	5.03401	183.297	±	9.99367	169.6	±	121.8	169.63	±	4.96	169.63	±	9.38	169.63	±	4.96	0	(Cc.)
	59	ST17MSR1-31	129.593	88.475	1.44954	0.053196	±	0.00257394	0.036235	±	0.00111289	0.268791	±	0.014555	0.567184	363	±	100.6	229.453	±	6.9214	239.307	±	12.1819	228.6	±	109.4	228.55	±	6.92	228.55	±	11.54	228.55	±	6.92	0	(Cc.)
	60	ST17MSR1-32	143.182	193.109	0.733764	0.0509646	±	0.00202755	0.0267098	±	0.00066061	0.189823	±	0.00838111	0.56017	265.2	±	84	169.923	±	4.14711	174.656	±	7.50285	169.5	±	89	169.49	±	4.12	169.49	±	7.08	169.49	±	4.12	0	(Cc.)
	61	ST17MSR1-33	80.6858	69.3321	1.15169	0.0460952	±	0.00304578	0.0272302	±	0.000936919	0.175031	±	0.0123762	0.486606	29.8	±	148.2	173.19	±	5.87832	162.075	±	11.1293	177.1	±	135.4	177.09	±	6.16	177.09	±	11.04	177.09	±	6.16	0	(Cc.)
	62	ST17MSR1-34	309.954	221.931	1.38213	0.0526923	±	0.00146197	0.0542584	±	0.0012501	0.398678	±	0.0135572	0.677535	341.2	±	56.6	340.613	±	7.64166	337.432	±	10.3275	340.6	±	56.6	340.62	±	7.7	340.62	±	9.84	340.62	±	7.7	0	(Cc.)
	63	ST17MSR1-35	354.757	210.754	1.66581	0.0512469	±	0.00166191	0.0394	±	0.00093126	0.28156	±	0.010655	0.624586	277.9	±	67.8	249.113	±	5.77443	249.385	±	8.85399	248.9	±	69	248.91	±	5.82	248.91	±	8.42	248.91	±	5.82	0	(Cc.)
	64	ST17MSR1-36	154.08	160.462	0.950264	0.0539125	±	0.00171176	0.0519892	±	0.00130067	0.39085	±	0.0149152	0.655591	392.8	±	64.6	326.723	±	7.96781	331.78	±	11.4086	326.1	±	67.4	326.1	±	7.94	326.1	±	10.82	326.1	±	7.94	0	(Cc.)
	65	ST17MSR1-37	166.967	121.961	1.35482	0.0524585	±	0.00253022	0.0268162	±	0.000758312	0.196165	±	0.0103418	0.536385	330.9	±	100.8	170.591	±	4.75985	180.004	±	9.20171	169.9	±	111.4	169.86	±	4.72	169.86	±	8.66	169.86	±	4.72	0	(Cc.)
	66	ST17MSR1-38	568.661	292.171	1.92614	0.0557974	±	0.00178252	0.0272367	±	0.00060966	0.211922	±	0.00775352	0.611801	469.1	±	64.2	173.23	±	3.82535	193.167	±	6.85008	171.8	±	77	171.77	±	3.7	171.77	±	6.3	171.77	±	3.7	0	(Cc.)
	67	ST17MSR1-39	207.062	250.912	0.816675	0.0511938	±	0.00261883	0.0117378	±	0.000293154	0.083794	±	0.00448375	0.466745	275	±	108.4	75.2263	±	1.86773	80.8234	±	4.41782	74.8	±	122.4	74.84	±	1.9	74.84	±	4.12	74.84	±	1.9	0	(Cc.)
	68	OD3	490.793	349.361	1.39026	0.048888	±	0.0032087	0.00518543	±	0.000134154	0.0353504	±	0.00234665	0.38973	166.8	±	142.4	33.341	±	0.860321	34.8848	±	2.41784	33.3	±	154.6	33.26	±	0.9	33.26	±	2.28	33.26	±	0.9	0	(Cc.)
	69	NIST SRM 612	37.5306	12.9813	2.86112	0.896611	±	0.0146817	0.853816	±	0.0528103	106.752	±	6.70332	0.98501	5099.5	±	15.32	3979.02	±	182.346	4740.46	±	63.3587	5089.57	±	15.42	5090	±	306	5089.6	±	88.6	5089.57	±	15.42	-0.00844865	(Cc.)
	70	NIST SRM 612	31.1942	10.8594	2.84276	0.909606	±	0.0152291	0.873018	±	0.0586663	110.735	±	7.536	0.987437	5119.83	±	15.2	4045.45	±	200.348	4777.31	±	68.5137	2280.7	±	118.2	2280.7	±	62.8	2280.7	±	69	2280.7	±	118.2	0	(Cc.)
	71	NIST SRM 612	38.1447	11.5743	3.26146	0.904288	±	0.0149239	0.903176	±	0.0589018	113.89	±	7.52865	0.986566	5111.55	±	15.24	4148.42	±	197.984	4805.58	±	66.6015	2324.3	±	114.2	2324.3	±	61.2	2324.3	±	67.2	2324.3	±	114.2	0	(Cc.)
	72	91500	50.5347	101.831	0.491113	0.0747787	±	0.00162566	0.176505	±	0.0048645	1.84053	±	0.0613975	0.826178	1085.3	±	37.6	1047.85	±	26.6265	1052.63	±	22.8732	1046.1	±	38.6	1046.1	±	26.6	1046.1	±	21.8	1046.1	±	38.6	0	(Cc.)
	73	91500	51.1488	103.783	0.487733	0.0748029	±	0.00160815	0.179831	±	0.00492568	1.87582	±	0.0620702	0.827769	1085.9	±	37.2	1066.05	±	26.8851	1065.12	±	22.8418	1065.1	±	37.8	1065.1	±	26.8	1065.1	±	21.8	1065.1	±	37.8	0	(Cc.)
	74	91500	44.2243	94.4613	0.463317	0.0741869	±	0.00164198	0.180525	±	0.00509227	1.86755	±	0.0637013	0.826986	1069.2	±	38.6	1069.84	±	27.7771	1062.21	±	23.4805	1069.9	±	38.6	1069.9	±	27.8	1069.9	±	22.6	1069.9	±	38.6	0	(Cc.)
	75	NIST SRM 612	40.1838	14.2588	2.78996	0.901964	±	0.0121888	0.848176	±	0.0571047	106.527	±	7.23134	0.991802	5105.88	±	12.26	3959.38	±	197.658	4739.78	±	67.9222	2263.1	±	95.4	2263.1	±	63.8	2263.1	±	58.6	2263.1	±	95.4	0	(Cc.)
	76	NIST SRM 612	33.3995	11.9281	2.77205	0.915037	±	0.0127712	0.867251	±	0.0626761	110.501	±	8.04193	0.993032	5126.21	±	12.14	4025.58	±	214.585	4776.63	±	72.7421	2267.9	±	95.6	2267.9	±	67.2	2267.9	±	59.4	2267.9	±	95.6	0	(Cc.)
	77	NIST SRM 612	40.8413	12.7133	3.18034	0.909688	±	0.0124349	0.89721	±	0.0631902	113.65	±	8.06424	0.99257	5117.93	±	12.16	4128.18	±	212.942	4804.91	±	70.9519	2311.1	±	92.4	2311.1	±	65.8	2311.1	±	58	2311.1	±	92.4	0	(Cc.)
	78	91500	54.1072	111.852	0.478897	0.0752252	±	0.00148004	0.175339	±	0.00671512	1.83664	±	0.0774419	0.908289	1094.3	±	35.4	1041.46	±	36.7781	1052.19	±	28.0138	1039.1	±	36.6	1039.1	±	36.6	1039.1	±	27.6	1039.1	±	36.6	0	(Cc.)
	79	91500	54.7647	113.996	0.475601	0.0752495	±	0.00146045	0.178643	±	0.00681991	1.87186	±	0.0785291	0.909985	1095	±	34.8	1059.56	±	37.2466	1064.67	±	28.0512	1057.9	±	35.6	1057.9	±	37.2	1057.9	±	27.6	1057.9	±	35.6	0	(Cc.)
	80	91500	47.3507	103.757	0.451793	0.0746299	±	0.0015007	0.179333	±	0.00695216	1.86361	±	0.0796907	0.906583	1078.4	±	36.2	1063.33	±	37.9457	1061.76	±	28.5571	1062.6	±	36.6	1062.6	±	38	1062.6	±	28.2	1062.6	±	36.6	0	(Cc.)
	81	GJ1	45.1624	601.962	0.0742744	0.0605623	±	0.000902181	0.0969954	±	0.00319802	0.817968	±	0.0291112	0.926418	644.9	±	28.8	596.777	±	18.7793	602.423	±	16.3733	595.8	±	29.8	595.85	±	18.74	595.85	±	16.08	595.85	±	18.74	0	(Cc.)
	82	ST17MSR1-40	33.0551	218.195	0.149977	0.0931853	±	0.0028847	0.0243774	±	0.000884819	0.316313	±	0.0143703	0.798946	1510.1	±	51.6	155.262	±	5.56697	276.666	±	11.5203	146.6	±	123.2	146.57	±	4.94	146.57	±	8.58	146.57	±	4.94	0	(Cc.)
	83	ST17MSR1-41	1928.54	864.229	2.20918	0.0564455	±	0.00119366	0.0243358	±	0.000798657	0.191275	±	0.0072878	0.861342	491.4	±	42.6	155	±	5.02518	176.116	±	6.30276	153.5	±	52.6	153.51	±	4.94	153.51	±	5.62	153.51	±	4.94	0	(Cc.)
	84	ST17MSR1-42	187.444	178.846	1.03759	0.0753804	±	0.00198054	0.0525392	±	0.00191409	0.551473	±	0.0239537	0.838748	1098.4	±	47.4	330.092	±	11.7178	442.415	±	16.0452	320.8	±	77.4	320.76	±	11.1	320.76	±	13.5	320.76	±	11.1	0	(Cc.)
	85	ST17MSR1-43	55.5893	72.1541	0.762713	0.106293	±	0.00180826	0.306504	±	0.0126712	4.53651	±	0.199207	0.94145	1754.9	±	27	1723.48	±	62.3697	1729.5	±	36.7917	1719.9	±	27.8	1719.9	±	62.4	1719.9	±	36.4	1719.9	±	27.8	0	(Cc.)
	86	ST17MSR1-44	86.9431	120.352	0.715173	0.0474614	±	0.00248678	0.0264906	±	0.00104813	0.175071	±	0.011037	0.627608	95.9	±	116.2	168.547	±	6.58066	162.326	±	9.82569	169.1	±	111.2	169.11	±	6.58	169.11	±	9.66	169.11	±	6.58	0	(Cc.)
	87	ST17MSR1-45	150.872	200.508	0.744914	0.0515629	±	0.00228867	0.0208318	±	0.00076911	0.14957	±	0.00828791	0.66629	288.8	±	94.4	132.911	±	4.85591	140.236	±	7.54809	132.3	±	103.8	132.34	±	4.76	132.34	±	7.12	132.34	±	4.76	0	(Cc.)
	88	ST17MSR1-46	338.337	367.601	0.911179	0.0498326	±	0.00153239	0.026068	±	0.000896649	0.180885	±	0.00808918	0.769155	210	±	66.2	165.892	±	5.63209	167.295	±	7.10392	165.7	±	68	165.71	±	5.64	165.71	±	6.88	165.71	±	5.64	0	(Cc.)
	89	ST17MSR1-47	292.35	488.265	0.592759	0.0477491	±	0.00183173	0.0125536	±	0.000431004	0.0834673	±	0.00414255	0.691769	110.9	±	84.6	80.4221	±	2.74369	80.632	±	3.98662	80.3	±	86.2	80.34	±	2.8	80.34	±	3.86	80.34	±	2.8	0	(Cc.)
	90	ST17MSR1-48	191.985	217.921	0.872165	0.0501372	±	0.00229695	0.0184056	±	0.000675798	0.128497	±	0.00723974	0.651684	223.7	±	98.8	117.571	±	4.27703	121.611	±	6.71782	117.3	±	105.4	117.27	±	4.28	117.27	±	6.4	117.27	±	4.28	0	(Cc.)
	91	ST17MSR1-49	82.9038	152.609	0.537804	0.0501391	±	0.00200539	0.0350707	±	0.00131927	0.244852	±	0.0129659	0.710377	224.3	±	86.2	222.206	±	8.21377	220.425	±	10.8503	222.2	±	86.2	222.19	±	8.22	222.19	±	10.56	222.19	±	8.22	0	(Cc.)
	92	ST17MSR1-50	93.3203	107.303	0.860987	0.0518327	±	0.0027577	0.0264972	±	0.00107133	0.191244	±	0.0122325	0.632114	300.3	±	113.2	168.588	±	6.72621	176.09	±	10.7745	168	±	122.6	168	±	6.74	168	±	10.24	168	±	6.74	0	(Cc.)
	93	ST17MSR1-51	280.942	195.535	1.4224	0.0490249	±	0.00206288	0.0250836	±	0.000922246	0.171234	±	0.00921299	0.683353	172.4	±	91.8	159.705	±	5.7984	159.032	±	8.20886	159.6	±	92.4	159.63	±	5.78	159.63	±	7.98	159.63	±	5.78	0	(Cc.)
	94	ST17MSR1-52	116.971	192.22	0.602438	0.168584	±	0.00197251	0.476907	±	0.016932	11.1952	±	0.413044	0.962301	2560.13	±	16.8	2513.78	±	73.694	2530.33	±	34.5213	2499.71	±	17.52	2499.7	±	73.2	2499.7	±	34.2	2499.71	±	17.52	0.000400046	(Cc.)
	95	OD3	1108.1	620.284	1.76856	0.0473249	±	0.0024891	0.00511315	±	0.000179505	0.0336946	±	0.00203867	0.580231	90.2	±	116.8	32.8775	±	1.15122	33.3245	±	2.07205	32.8	±	121	32.81	±	1.16	32.81	±	1.98	32.81	±	1.16	0	(Cc.)
	96	NIST SRM 612	26.0724	8.68741	2.97113	0.906921	±	0.0138305	0.835497	±	0.0689084	105.511	±	8.74712	0.994854	5113.62	±	11.82	3915.01	±	239.768	4730.14	±	82.6517	2240.4	±	93.8	2240.4	±	77.6	2240.4	±	61.6	2240.4	±	93.8	0	(Cc.)
	97	NIST SRM 612	42.647	13.6606	3.09066	0.906602	±	0.0122987	0.867028	±	0.0593571	109.454	±	7.55294	0.992102	5113.13	±	12.22	4024.8	±	203.334	4767.05	±	69.0306	2279.7	±	94.6	2279.7	±	64.4	2279.7	±	58.4	2279.7	±	94.6	0	(Cc.)
	98	NIST SRM 612	40.236	12.464	3.19586	0.903347	±	0.0123908	0.903458	±	0.0641349	113.644	±	8.12694	0.99267	5108.05	±	12.18	4149.38	±	215.395	4804.85	±	71.4934	2328	±	90.8	2328	±	66.8	2328	±	57.6	2328	±	90.8	0	(Cc.)
	99	91500	37.8772	79.3708	0.472441	0.0745628	±	0.00165135	0.1819	±	0.0074071	1.88858	±	0.0856053	0.898363	1076.6	±	40	1077.34	±	40.3372	1070.55	±	30.4383	1077.4	±	40	1077.4	±	40.4	1077.4	±	30	1077.4	±	40	0	(Cc.)
	100	91500	35.1321	77.6134	0.448125	0.0741765	±	0.00167659	0.177459	±	0.00726078	1.83294	±	0.0837466	0.8955	1066.1	±	40.8	1053.08	±	39.6906	1050.87	±	30.3733	1052.5	±	41.2	1052.5	±	39.8	1052.5	±	30	1052.5	±	41.2	0	(Cc.)
	101	91500	50.6003	102.155	0.49037	0.0750714	±	0.001504	0.183007	±	0.00711206	1.91304	±	0.081909	0.907654	1090.2	±	36	1083.38	±	38.6968	1079.08	±	28.8502	1083.1	±	36.2	1083.1	±	38.8	1083.1	±	28.6	1083.1	±	36.2	0	(Cc.)
	102	NIST SRM 612	42.3415	13.4409	3.11091	0.910595	±	0.0181274	0.838001	±	0.0564258	106.107	±	7.23111	0.98804	5117.36	±	14.86	3923.79	±	196.399	4737.22	±	69.4236	2240.2	±	118.6	2240.2	±	63.2	2240.2	±	68.8	2240.2	±	118.6	0	(Cc.)
	103	NIST SRM 612	31.171	10.0145	3.07375	0.92021	±	0.0187769	0.880147	±	0.0665405	112.621	±	8.59444	0.990675	5132.19	±	14.66	4069.94	±	226.151	4797.16	±	77.3151	2277.6	±	115.2	2277.6	±	69.8	2277.6	±	69	2277.6	±	115.2	0	(Cc.)
	104	NIST SRM 612	32.6474	10.5319	3.06118	0.901009	±	0.0183262	0.869623	±	0.0644231	108.952	±	8.15135	0.990187	5102.42	±	14.76	4033.76	±	220.237	4763.83	±	75.8549	2292.7	±	112.2	2292.7	±	70.2	2292.7	±	68	2292.7	±	112.2	0	(Cc.)
	105	91500	38.4541	76.3221	0.497555	0.0754747	±	0.00199614	0.174149	±	0.00719913	1.82767	±	0.0844458	0.894704	1098.1	±	41.2	1034.93	±	39.4648	1049.9	±	31.8602	1032.1	±	43	1032.1	±	39.4	1032.1	±	30	1032.1	±	43	0	(Cc.)
	106	91500	40.5934	74.0686	0.541216	0.0757593	±	0.00199508	0.181716	±	0.00755119	1.91428	±	0.0887116	0.896699	1105.6	±	41	1076.34	±	41.1271	1080.44	±	32.4564	1075	±	41.8	1075	±	41.2	1075	±	30.8	1075	±	41.8	0	(Cc.)
	107	91500	51.744	100.352	0.509191	0.0743581	±	0.00183274	0.177585	±	0.00700493	1.83616	±	0.0801884	0.903227	1068.3	±	37.6	1053.77	±	38.2899	1052.93	±	30.2583	1053.1	±	38	1053.1	±	38.2	1053.1	±	28.6	1053.1	±	38	0	(Cc.)
	108	GJ1	10.7184	131.063	0.0807608	0.0600282	±	0.00171102	0.0962896	±	0.00367805	0.803731	±	0.0358928	0.855344	622.9	±	50	592.628	±	21.6096	595.112	±	21.3502	592	±	50.8	592	±	21.6	592	±	20.2	592	±	21.6	0	(Cc.)
	109	ST17MSR1-53	34.5361	44.7148	0.762732	0.0519655	±	0.00622169	0.0112881	±	0.000618238	0.0815666	±	0.0100995	0.442332	303	±	254	72.3602	±	3.94033	78.9714	±	9.97874	71.9	±	291.6	71.92	±	3.9	71.92	±	9.32	71.92	±	3.9	0	(Cc.)	YSG Age
	110	ST17MSR1-54	455.088	367.319	1.22349	0.0613903	±	0.00195043	0.0240033	±	0.000848275	0.204903	±	0.00904841	0.800276	671.3	±	56.6	152.908	±	5.33904	187.81	±	8.13194	150.4	±	78.2	150.44	±	5.12	150.44	±	6.74	150.44	±	5.12	0	(Cc.)
	111	ST17MSR1-55	71.182	68.4921	1.02631	0.0477837	±	0.00327157	0.0255933	±	0.00114528	0.170052	±	0.013136	0.579301	108.9	±	148.8	162.909	±	7.19671	158.22	±	11.9482	163.2	±	143.8	163.23	±	7.2	163.23	±	11.48	163.23	±	7.2	0	(Cc.)
	112	ST17MSR1-56	121.188	124.279	0.962964	0.412457	±	0.0103048	0.0343406	±	0.00135137	1.96953	±	0.082505	0.939397	3967.8	±	21.6	217.657	±	8.41953	1099.46	±	31.0631	118	±	292	117.87	±	2.48	117.87	±	13.9	117.87	±	2.48	0	(Cc.)
	113	ST17MSR1-57	83.5178	311.129	0.265086	0.186853	±	0.00343126	0.500371	±	0.0174984	13.0007	±	0.477509	0.952122	2728.6	±	18.5	2615.39	±	74.9645	2671.73	±	36.8826	2575.1	±	20.6	2575.1	±	72.8	2575.1	±	34	2575.1	±	20.6	0	(Cc.)
	114	ST17MSR1-58	145.568	203.844	0.70521	0.0626417	±	0.00269341	0.0191067	±	0.000718561	0.166428	±	0.00884543	0.707594	713.8	±	79.8	122.008	±	4.5445	155.093	±	8.19943	119.8	±	115.4	119.79	±	4.38	119.79	±	6.92	119.79	±	4.38	0	(Cc.)
	115	ST17MSR1-59	259.825	406.147	0.631753	0.0484233	±	0.00214602	0.0113341	±	0.00040614	0.0763161	±	0.00407107	0.671734	140.9	±	93	72.6531	±	2.58854	74.0687	±	4.06698	72.5	±	97	72.5	±	2.54	72.5	±	3.8	72.5	±	2.54	0	(Cc.)
	116	ST17MSR1-60	213.455	130.615	1.61386	0.0516242	±	0.00213924	0.0390652	±	0.00151965	0.280427	±	0.0149635	0.729025	287.9	±	83.4	247.036	±	9.42457	249.121	±	12.5173	246.8	±	85.6	246.79	±	9.4	246.79	±	11.78	246.79	±	9.4	0	(Cc.)
	117	ST17MSR1-61	93.3622	542.211	0.17004	0.159952	±	0.00293388	0.344055	±	0.0117155	7.65233	±	0.274394	0.949627	2469.48	±	18.98	1906.15	±	56.0684	2183.43	±	34.4061	1809.4	±	29.8	1809.4	±	50.6	1809.4	±	30.4	1809.4	±	29.8	0	(Cc.)
	118	ST17MSR1-62	138.345	141.124	0.968088	0.0484227	±	0.00242713	0.0244519	±	0.000956315	0.164641	±	0.00984231	0.654228	140	±	106.2	155.731	±	6.01626	153.547	±	9.0396	155.8	±	105.2	155.79	±	6.04	155.79	±	8.6	155.79	±	6.04	0	(Cc.)
	119	ST17MSR1-63	214.822	110.815	1.91437	0.0643871	±	0.00318536	0.0246119	±	0.00100083	0.220353	±	0.0131531	0.681247	772.3	±	92	156.737	±	6.29523	200.658	±	11.6267	153.6	±	135.4	153.65	±	6.04	153.65	±	10.02	153.65	±	6.04	0	(Cc.)
	120	ST17MSR1-64	74.6077	79.599	0.925604	0.050208	±	0.00313792	0.0256067	±	0.00110809	0.178774	±	0.0128021	0.604286	223.9	±	132	162.993	±	6.96297	165.706	±	11.5893	162.7	±	137	162.75	±	6.9	162.75	±	10.94	162.75	±	6.9	0	(Cc.)
	121	ST17MSR1-65	17.5899	34.7347	0.500091	0.195561	±	0.0129668	0.0156354	±	0.000888837	0.425174	±	0.0322455	0.749566	2802.9	±	82	100.013	±	5.64037	357.189	±	26.1311	81.3	±	493.2	81.29	±	3.68	81.29	±	16.66	81.29	±	3.68	0	(Cc.)
	122	OD3	2106.39	945.679	2.1996	0.045162	±	0.00200263	0.00519103	±	0.000180817	0.0325989	±	0.00172172	0.659516	0.00015	±	93.611	33.377	±	1.15955	32.3022	±	1.792	33.4	±	92.6	33.37	±	1.16	33.37	±	1.7	33.37	±	1.16	0	(Cc.)
	123	NIST SRM 612	38.0621	12.3141	3.05238	0.896609	±	0.0179567	0.864985	±	0.0602344	107.842	±	7.59488	0.988788	5095.5	±	14.86	4017.75	±	206.54	4753.53	±	71.6144	5087.6	±	14.94	5088	±	340	5087.6	±	98.2	5087.6	±	14.94	-0.00786225	(Cc.)
	124	NIST SRM 612	41.0255	13.9353	2.90728	0.90719	±	0.0179694	0.855432	±	0.056809	107.909	±	7.25579	0.987657	5112.07	±	14.86	3984.64	±	195.879	4754.16	±	68.5453	2266.5	±	115.8	2266.5	±	62.4	2266.5	±	67.8	2266.5	±	115.8	0	(Cc.)
	125	NIST SRM 612	38.1325	13.4754	2.7945	0.907947	±	0.0180104	0.870155	±	0.058524	109.858	±	7.47868	0.987975	5113.24	±	14.86	4035.59	±	200.17	4772.17	±	69.3544	2283.4	±	114.6	2283.4	±	63.2	2283.4	±	67.4	2283.4	±	114.6	0	(Cc.)
	126	91500	40.6338	88.9582	0.451077	0.0749376	±	0.00189246	0.179831	±	0.00723259	1.87388	±	0.0836612	0.900835	1083.8	±	38.8	1066.05	±	39.4573	1066.31	±	31.1094	1065.2	±	39.4	1065.2	±	39.4	1065.2	±	29.4	1065.2	±	39.4	0	(Cc.)
	127	91500	52.1258	98.0414	0.52504	0.0747507	±	0.00184083	0.181567	±	0.0071869	1.88725	±	0.0826294	0.904062	1078.8	±	37.6	1075.53	±	39.1509	1071.01	±	30.6178	1075.4	±	37.6	1075.4	±	39.2	1075.4	±	29	1075.4	±	37.6	0	(Cc.)
	128	91500	49.0316	103.974	0.465692	0.0742665	±	0.0018084	0.180832	±	0.00709327	1.86743	±	0.0809273	0.90515	1065.8	±	37	1071.52	±	38.6656	1064.03	±	30.2144	1071.8	±	37	1071.8	±	38.8	1071.8	±	28.6	1071.8	±	37	0	(Cc.)
	129	NIST SRM 612	35.9613	11.3151	3.143	0.897813	±	0.0129106	0.863986	±	0.0573367	107.864	±	7.36441	0.971998	5097.4	±	22.6	4014.29	±	196.784	4753.72	±	67.1853	5088.6	±	22.8	5089	±	324	5088.6	±	94.6	5088.6	±	22.8	-0.00786071	(Cc.)
	130	NIST SRM 612	38.7612	12.8048	2.99359	0.908407	±	0.0127837	0.854444	±	0.0538033	107.932	±	7.01373	0.969003	5114	±	22.6	3981.21	±	185.687	4754.35	±	63.8925	5097.4	±	23	5097	±	312	5097.4	±	91	5097.4	±	23	0.00784714	(Cc.)
	131	NIST SRM 612	36.0278	12.3822	2.87746	0.909166	±	0.012831	0.86915	±	0.0555055	109.881	±	7.23542	0.96984	5115.2	±	22.6	4032.13	±	190.023	4772.35	±	64.7611	5098.6	±	23	5099	±	312	5098.6	±	90.8	5098.6	±	23	-0.00784529	(Cc.)
	132	91500	38.3911	81.7415	0.464469	0.0750382	±	0.00158016	0.179623	±	0.00615029	1.87426	±	0.0771619	0.831687	1086.6	±	45.8	1064.92	±	33.5664	1066.43	±	26.3647	1063.9	±	46.4	1063.9	±	33.6	1063.9	±	27.2	1063.9	±	46.4	0	(Cc.)
	133	91500	49.2489	90.0879	0.540628	0.0748511	±	0.00151958	0.181358	±	0.00607373	1.88764	±	0.0759427	0.832438	1081.5	±	44.8	1074.39	±	33.1005	1071.13	±	25.7541	1074.1	±	45	1074.1	±	33.2	1074.1	±	26.6	1074.1	±	45	0	(Cc.)
	134	91500	46.3253	95.5395	0.479518	0.0743662	±	0.00148477	0.180623	±	0.00597281	1.86781	±	0.0742361	0.832002	1068.5	±	44.4	1070.38	±	32.5715	1064.16	±	25.3113	1070.4	±	44.2	1070.4	±	32.6	1070.4	±	26.2	1070.4	±	44.2	0	(Cc.)
	135	GJ1	31.0071	408.253	0.0751105	0.0598777	±	0.000986652	0.0973253	±	0.00264942	0.810356	±	0.0272095	0.810739	617.4	±	42.4	598.715	±	15.5551	598.808	±	14.3444	598.4	±	43	598.37	±	15.48	598.37	±	15.22	598.37	±	15.48	0	(Cc.)
	136	ST17MSR1-66	187.001	214.142	0.863594	0.0469929	±	0.00255164	0.0118281	±	0.00037194	0.0772917	±	0.00472941	0.513905	68.7	±	124.6	75.8015	±	2.36943	74.98	±	4.53017	75.8	±	124.2	75.83	±	2.42	75.83	±	4.46	75.83	±	2.42	0	(Cc.)
	137	ST17MSR1-67	72.1125	86.0943	0.828333	0.0591454	±	0.00221116	0.0527106	±	0.00183327	0.433515	±	0.0219325	0.687455	590.9	±	79.6	331.142	±	11.2214	363.072	±	15.5272	328.5	±	93.8	328.47	±	11.08	328.47	±	15.12	328.47	±	11.08	0	(Cc.)
	138	ST17MSR1-68	97.9563	141.793	0.683197	0.049858	±	0.00212361	0.0282627	±	0.000906609	0.195944	±	0.0103148	0.609364	208.2	±	96.8	179.666	±	5.68249	180.283	±	8.78883	179.5	±	98.6	179.51	±	5.64	179.51	±	8.74	179.51	±	5.64	0	(Cc.)
	139	ST17MSR1-69	348.282	276.592	1.24526	0.0491077	±	0.00163097	0.0254167	±	0.000736243	0.173562	±	0.00768286	0.654384	172.5	±	78	161.799	±	4.62766	161.236	±	6.55956	161.8	±	78.6	161.77	±	4.64	161.77	±	6.64	161.77	±	4.64	0	(Cc.)
	140	ST17MSR1-70	86.5674	72.7085	1.17744	0.0482241	±	0.00306024	0.0245924	±	0.000933585	0.164911	±	0.011821	0.529602	130.5	±	143	156.615	±	5.87249	153.778	±	10.5249	156.7	±	140.8	156.73	±	5.92	156.73	±	10.32	156.73	±	5.92	0	(Cc.)
	141	ST17MSR1-71	473.126	470.629	0.994183	0.0501886	±	0.001123	0.0383031	±	0.00104193	0.267315	±	0.00974962	0.745828	223.5	±	56.2	242.306	±	6.46729	238.734	±	7.47962	242.4	±	55.4	242.42	±	6.46	242.42	±	7.84	242.42	±	6.46	0	(Cc.)
	142	ST17MSR1-72	23.8698	70.9124	0.332886	0.0840261	±	0.00597623	0.0119513	±	0.000494839	0.139641	±	0.0107496	0.537863	1309.8	±	125.8	76.5861	±	3.15188	131.673	±	10.1378	73	±	275.2	73	±	2.9	73	±	8.6	73	±	2.9	0	(Cc.)
	143	ST17MSR1-73	210.861	231.585	0.900441	0.0955477	±	0.00365336	0.0120586	±	0.000373362	0.160215	±	0.0076135	0.651554	1554.6	±	67.8	77.2698	±	2.37795	149.706	±	6.83679	72.5	±	174.2	72.54	±	2.14	72.54	±	5.5	72.54	±	2.14	0	(Cc.)
	144	ST17MSR1-74	160.379	333.474	0.475613	0.0466822	±	0.00209728	0.0114031	±	0.000335045	0.0740215	±	0.0039158	0.555416	53.9	±	105	73.093	±	2.13531	71.9173	±	3.72368	73.1	±	103.8	73.12	±	2.16	73.12	±	3.72	73.12	±	2.16	0	(Cc.)
	145	ST17MSR1-75	684.348	646.283	1.04718	0.0490526	±	0.00117678	0.0237294	±	0.000636553	0.161858	±	0.00600544	0.722998	170.2	±	59.8	151.183	±	4.00774	151.133	±	5.04727	151.1	±	60.4	151.11	±	4.02	151.11	±	5.22	151.11	±	4.02	0	(Cc.)
	146	ST17MSR1-76	620.901	390.779	1.5713	0.0485758	±	0.00142046	0.024374	±	0.00068026	0.164639	±	0.006753	0.680429	147.7	±	70.6	155.241	±	4.28018	153.542	±	5.75203	155.2	±	70.2	155.25	±	4.28	155.25	±	5.9	155.25	±	4.28	0	(Cc.)
	147	ST17MSR1-77	116.948	111.693	1.03546	0.0516956	±	0.00260974	0.0241596	±	0.000822744	0.173671	±	0.0103263	0.57274	291.3	±	111.2	153.891	±	5.1776	161.33	±	9.06327	153.3	±	121.2	153.32	±	5.12	153.32	±	8.8	153.32	±	5.12	0	(Cc.)
	148	ST17MSR1-78	378.074	302.825	1.23468	0.0497965	±	0.00154848	0.0266308	±	0.000761774	0.184403	±	0.00786203	0.670928	205.3	±	73.4	169.427	±	4.78244	170.506	±	6.62099	169.3	±	75	169.26	±	4.76	169.26	±	6.7	169.26	±	4.76	0	(Cc.)
	149	OD3	481.81	266.872	1.78542	0.0465233	±	0.00338439	0.00523267	±	0.000172252	0.0338516	±	0.00260349	0.42802	46.2	±	166	33.644	±	1.10458	33.5225	±	2.63128	33.6	±	167.2	33.62	±	1.16	33.62	±	2.56	33.62	±	1.16	0	(Cc.)
	150	NIST SRM 612	39.4446	12.4562	3.13164	0.905875	±	0.0128384	0.845415	±	0.0538611	106.493	±	6.99663	0.969705	5110.1	±	22.6	3949.74	±	186.788	4740.85	±	64.6104	5095	±	23	5095	±	320	5095	±	93	5095	±	23	0	(Cc.)
	151	NIST SRM 612	38.3436	12.1603	3.11829	0.909491	±	0.0129494	0.84275	±	0.0542415	106.582	±	7.06966	0.970324	5115.7	±	22.6	3940.43	±	188.368	4741.68	±	65.2457	5097.9	±	23	5098	±	324	5097.9	±	94.2	5097.9	±	23	-0.00196159	(Cc.)
	152	NIST SRM 612	34.8414	12.5935	2.73601	0.912808	±	0.0132151	0.743845	±	0.0472024	94.4164	±	6.17928	0.969596	5120.8	±	22.6	3584.8	±	173.321	4619.85	±	64.3599	5096.8	±	23	5097	±	362	5096.8	±	105	5096.8	±	23	-0.00392403	(Cc.)
	153	91500	49.8657	101.53	0.48571	0.0744927	±	0.00146214	0.178529	±	0.00582953	1.8493	±	0.0726034	0.831715	1071.9	±	43.8	1058.93	±	31.8475	1057.6	±	24.8797	1058.4	±	44.2	1058.4	±	31.8	1058.4	±	25.8	1058.4	±	44.2	0	(Cc.)
	154	91500	48.0719	94.9373	0.500752	0.0758603	±	0.00150918	0.180405	±	0.00597376	1.90305	±	0.0756311	0.833196	1108.3	±	44	1069.19	±	32.5826	1076.52	±	25.4769	1067.4	±	45	1067.4	±	32.6	1067.4	±	26.4	1067.4	±	45	0	(Cc.)
	155	91500	47.5498	100.452	0.468121	0.0749194	±	0.00148269	0.175142	±	0.00573276	1.82461	±	0.0718702	0.830987	1083.4	±	44	1040.38	±	31.4096	1048.79	±	24.8601	1038.5	±	45.2	1038.5	±	31.4	1038.5	±	25.8	1038.5	±	45.2	0	(Cc.)
	156	NIST SRM 612	37.5186	11.9069	3.11768	0.909731	±	0.0169442	0.888389	±	0.0600162	112.324	±	8.69139	0.873071	5115.3	±	53.2	4098.14	±	203.267	4795.01	±	69.325
	157	NIST SRM 612	35.4984	11.8965	2.9524	0.899041	±	0.0168502	0.842373	±	0.0569402	105.255	±	8.14798	0.873184	5098.6	±	53.4	3939.11	±	197.709	4729.61	±	69.3509
	158	NIST SRM 612	33.5061	11.0804	2.99195	0.899387	±	0.0168942	0.885946	±	0.0615654	110.742	±	8.7566	0.87883	5099.1	±	53.4	4089.79	±	208.74	4780.73	±	71.1714
	159	91500	57.3299	111.829	0.507238	0.0752841	±	0.00168389	0.18258	±	0.00684354	1.91036	±	0.104965	0.682175	1092.1	±	80.4	1081.06	±	37.2512	1079.41	±	28.8068	1080.5	±	81	1080.5	±	37.2	1080.5	±	36.6	1080.5	±	81	0	(Cc.)
	160	91500	46.0185	99.1478	0.459234	0.0732169	±	0.00171055	0.175639	±	0.00670252	1.78727	±	0.0996543	0.684401	1036	±	82.2	1043.11	±	36.6998	1035.66	±	28.8435	1043.4	±	81.8	1043.4	±	36.8	1043.4	±	36.2	1043.4	±	81.8	0	(Cc.)
	161	91500	52.0233	106.639	0.482686	0.074707	±	0.00169551	0.180898	±	0.00682709	1.87825	±	0.103744	0.68327	1076.6	±	81	1071.88	±	37.2147	1068.18	±	28.8928	1071.7	±	81.2	1071.7	±	37.2	1071.7	±	36.6	1071.7	±	81.2	0	(Cc.)
	162	GJ1	38.7475	509.561	0.0752371	0.06007	±	0.00118411	0.0980789	±	0.0032544	0.818824	±	0.0419684	0.647386	623.2	±	84.2	603.141	±	19.0912	603.763	±	17.4899	602.7	±	85.4	602.74	±	19.12	602.7	±	23.4	602.74	±	19.12	-0.0066368	(Cc.)
	163	ST17MSR1-79	2164.84	651.188	3.2893	0.0659349	±	0.00162489	0.0239812	±	0.000795777	0.219758	±	0.0116491	0.625997	821.1	±	86.2	152.769	±	5.0088	200.257	±	7.49832	149.5	±	131.2	149.45	±	4.82	149.45	±	8.98	149.45	±	4.82	0	(Cc.)
	164	ST17MSR1-80	79.5803	74.6643	1.05457	0.0641072	±	0.00254833	0.0545804	±	0.00223141	0.486295	±	0.0315339	0.630472	762	±	106.2	342.581	±	13.6329	399.746	±	18.7558	337.8	±	138.4	337.85	±	13.32	337.8	±	21	337.85	±	13.32	-0.0148017	(Cc.)
	165	ST17MSR1-81	105.881	147.937	0.708149	0.0971831	±	0.00286463	0.0415409	±	0.00153198	0.561079	±	0.0319853	0.646921	1585.7	±	81.2	262.377	±	9.47842	449.332	±	17.07	247.3	±	191.6	247.32	±	8.46	247.32	±	19.78	247.32	±	8.46	0	(Cc.)
	166	ST17MSR1-82	68.0362	66.9425	1.00559	0.0517669	±	0.00292706	0.0331652	±	0.00141481	0.238612	±	0.0181764	0.560012	293	±	144.2	210.328	±	8.82464	215.732	±	13.7197	209.9	±	151.8	209.88	±	8.82	209.88	±	14.8	209.88	±	8.82	0	(Cc.)
	167	ST17MSR1-83	205.3	178.698	1.13672	0.116921	±	0.00211342	0.339229	±	0.0120014	5.51244	±	0.287423	0.678515	1924	±	68.6	1882.96	±	57.6399	1895.7	±	33.8204	1877.3	±	70.8	1877.3	±	57.4	1877.3	±	45.2	1877.3	±	70.8	0	(Cc.)
	168	ST17MSR1-84	97.8462	131.081	0.738565	0.0535292	±	0.0024438	0.0265147	±	0.00100878	0.197258	±	0.0131595	0.570301	369.7	±	123.4	168.698	±	6.33346	181.477	±	9.85212	167.7	±	139.8	167.72	±	6.2	167.72	±	10.94	167.72	±	6.2	0	(Cc.)
	169	ST17MSR1-85	88.192	135.455	0.644199	0.121916	±	0.00224021	0.355663	±	0.0129616	6.02637	±	0.319034	0.688398	1998.6	±	68.2	1961.58	±	61.4879	1972.74	±	35.1966	1956	±	70.2	1956	±	61.2	1956	±	46.4	1956	±	70.2	0	(Cc.)
	170	ST17MSR1-86	56.9947	99.1687	0.56865	0.0537888	±	0.00272677	0.0275042	±	0.00109412	0.205612	±	0.0145485	0.562204	380.5	±	131.4	174.909	±	6.86252	188.49	±	11.0552	173.9	±	149.4	173.87	±	6.82	173.87	±	12.02	173.87	±	6.82	0	(Cc.)
	171	ST17MSR1-87	15.3147	89.5218	0.169263	0.0477464	±	0.002703	0.0266861	±	0.00108372	0.177086	±	0.0133296	0.539508	105.3	±	149.6	169.774	±	6.8027	164.338	±	10.5436	170.3	±	143.8	170.26	±	6.82	170.26	±	11.58	170.26	±	6.82	0	(Cc.)
	172	ST17MSR1-88	509.806	181.189	2.78393	0.0877903	±	0.00224105	0.0585942	±	0.00209645	0.714922	±	0.0392142	0.652298	1393.3	±	79.8	367.071	±	12.7602	544.304	±	18.4346	351.5	±	155.4	351.54	±	11.74	351.5	±	22.8	351.54	±	11.74	-0.0113798	(Cc.)
	173	ST17MSR1-89	81.3399	100.581	0.80015	0.0537513	±	0.00230388	0.0398687	±	0.00155877	0.297836	±	0.0195664	0.59514	378.5	±	118.8	252.019	±	9.65962	262.86	±	13.3916	251.1	±	128.4	251.12	±	9.6	251.12	±	15.14	251.12	±	9.6	0	(Cc.)
	174	ST17MSR1-90	191.764	246.53	0.769628	0.0536505	±	0.00148058	0.0523569	±	0.00182282	0.390396	±	0.0216104	0.628945	374.2	±	97	328.975	±	11.1612	332.396	±	12.5546	328.6	±	99.6	328.56	±	11.12	328.56	±	15.72	328.56	±	11.12	0	(Cc.)
	175	ST17MSR1-91	170.37	252.013	0.66889	0.0609608	±	0.00280169	0.0120332	±	0.000435773	0.101951	±	0.00669162	0.551743	655.5	±	117.6	77.1081	±	2.77547	97.8304	±	5.44984	75.7	±	168.4	75.74	±	2.7	75.74	±	5.78	75.74	±	2.7	0	(Cc.)
	176	OD3	112.295	122.03	0.910494	0.047118	±	0.00511343	0.00504845	±	0.000226714	0.03306	±	0.00385851	0.38477	73.4	±	256.2	32.4625	±	1.45407	32.768	±	3.78359	32.4	±	262.6	32.44	±	1.4	32.44	±	3.78	32.44	±	1.4	0	(Cc.)
	177	NIST SRM 612	37.4627	12.2313	3.03048	0.914548	±	0.0170351	0.862167	±	0.0576477	109.586	±	8.41321	0.870932	5122.8	±	53.2	4008	±	198.035	4770.18	±	68.6613
	178	NIST SRM 612	41.587	13.2776	3.09901	0.904313	±	0.0167456	0.846463	±	0.054849	106.386	±	7.97735	0.864144	5106.9	±	53.4	3953.41	±	190.082	4740.36	±	66.6795
	179	NIST SRM 612	37.8072	13.3195	2.80849	0.91654	±	0.0169697	0.839809	±	0.0543547	106.977	±	8.0144	0.863923	5125.8	±	53.2	3930.13	±	189.058	4745.93	±	66.6119
	180	91500	45.4133	95.3811	0.471092	0.0754897	±	0.00176555	0.176784	±	0.00678645	1.85476	±	0.103701	0.686603	1097.6	±	81.4	1049.38	±	37.1227	1059.88	±	29.3588	1047.2	±	84	1047.2	±	37	1047.2	±	37	1047.2	±	84	0	(Cc.)
	181	91500	49.9565	99.2943	0.497797	0.0752931	±	0.00174167	0.178036	±	0.00679171	1.86303	±	0.103695	0.685387	1092.2	±	81.2	1056.24	±	37.1119	1062.81	±	29.1846	1054.6	±	83.2	1054.6	±	37	1054.6	±	36.8	1054.6	±	83.2	0	(Cc.)
	182	91500	44.2775	95.0777	0.460776	0.0757358	±	0.00175937	0.181742	±	0.00697874	1.913	±	0.106865	0.687382	1104.1	±	81.2	1076.49	±	38.013	1080.33	±	29.627	1075.2	±	82.6	1075.2	±	38	1075.2	±	37.4	1075.2	±	82.6	0	(Cc.)
	183	NIST SRM 612	36.959	11.7895	3.10308	0.910772	±	0.0117551	0.86429	±	0.0559513	109.123	±	7.13216	0.990482	5113.32	±	12.7	4015.35	±	192.033	4768.49	±	65.3514	2276.2	±	98.4	2276.2	±	60.8	2276.2	±	59.2	2276.2	±	98.4	0	(Cc.)
	184	NIST SRM 612	41.0279	12.798	3.17324	0.900579	±	0.0114811	0.848548	±	0.0531197	105.936	±	6.70043	0.989741	5097.41	±	12.8	3960.68	±	183.925	4738.67	±	63.2628	5088.34	±	12.88	5088	±	312	5088.3	±	90	5088.34	±	12.88	0.00668194	(Cc.)
	185	NIST SRM 612	37.2989	12.8384	2.87577	0.912756	±	0.0116329	0.841877	±	0.0526366	106.525	±	6.72907	0.989771	5116.38	±	12.7	3937.37	±	182.92	4744.24	±	63.191	2245.9	±	100.8	2245.9	±	58.8	2245.9	±	59.8	2245.9	±	100.8	0	(Cc.)
	186	91500	44.8027	91.9359	0.482377	0.0751781	±	0.00143947	0.177219	±	0.00612303	1.84692	±	0.0716202	0.890983	1084.1	±	35.4	1051.76	±	33.486	1058.78	±	25.8065	1050.3	±	36	1050.3	±	33.4	1050.3	±	25.4	1050.3	±	36	0	(Cc.)
	187	91500	49.2848	95.7078	0.509722	0.0749822	±	0.00141219	0.178475	±	0.00611868	1.85516	±	0.0712647	0.89246	1078.9	±	34.8	1058.64	±	33.4266	1061.71	±	25.5959	1057.7	±	35.2	1057.7	±	33.4	1057.7	±	25.2	1057.7	±	35.2	0	(Cc.)
	188	91500	43.6822	91.6435	0.471814	0.0754231	±	0.00142962	0.18219	±	0.00629693	1.90492	±	0.0737373	0.89288	1090.6	±	35	1078.93	±	34.2912	1079.22	±	26.0303	1078.4	±	35.2	1078.4	±	34.4	1078.4	±	25.8	1078.4	±	35.2	0	(Cc.)
	189	GJ1	40.4217	554.772	0.0721218	0.0596133	±	0.000835299	0.0975752	±	0.00277838	0.806361	±	0.0252992	0.907561	601.2	±	28.6	600.183	±	16.308	597.966	±	14.2911	600.2	±	28.6	600.19	±	16.32	600.19	±	14.22	600.19	±	16.32	0	(Cc.)
	190	ST17MSR1-92	218.145	54.4294	3.96715	0.105205	±	0.00179621	0.306319	±	0.011846	4.46744	±	0.185896	0.929364	1727.8	±	28.2	1722.57	±	58.3252	1720.46	±	34.7392	1722	±	28.4	1722	±	58.4	1722	±	34.6	1722	±	28.4	0	(Cc.)
	191	ST17MSR1-93	240.812	204.224	1.16719	0.055965	±	0.00146554	0.0481298	±	0.0014978	0.373403	±	0.0147752	0.786472	462.9	±	54.2	303.03	±	9.20875	320.684	±	11.1532	301.6	±	59.8	301.59	±	9.14	301.59	±	10.6	301.59	±	9.14	0	(Cc.)
	192	ST17MSR1-94	116.149	161.231	0.713075	0.0516119	±	0.00212611	0.0242427	±	0.000797411	0.173452	±	0.00879104	0.648992	280.9	±	88.4	154.414	±	5.01779	161.601	±	7.86029	153.9	±	95.4	153.87	±	5	153.87	±	7.48	153.87	±	5	0	(Cc.)
	193	ST17MSR1-95	827.592	375.368	2.18236	0.0701341	±	0.00166477	0.0268071	±	0.000794083	0.260632	±	0.0095914	0.804934	943.1	±	44.8	170.534	±	4.98438	234.044	±	7.91915	166.1	±	73	166.09	±	4.76	166.09	±	6.5	166.09	±	4.76	0	(Cc.)
	194	ST17MSR1-96	186.338	416.435	0.442917	0.0517725	±	0.00141676	0.0229341	±	0.00067606	0.164599	±	0.006432	0.754371	288.2	±	58.6	146.173	±	4.25975	153.948	±	5.73744	145.6	±	64	145.58	±	4.26	145.58	±	5.44	145.58	±	4.26	0	(Cc.)
	195	ST17MSR1-97	310.065	202.287	1.51723	0.0521645	±	0.00218875	0.0184003	±	0.000592314	0.13306	±	0.00675402	0.634179	305	±	89.6	117.538	±	3.74877	126.201	±	6.26629	116.9	±	100.4	116.94	±	3.76	116.94	±	5.88	116.94	±	3.76	0	(Cc.)
	196	ST17MSR1-98	140.259	155.644	0.892003	0.0518106	±	0.00202081	0.028105	±	0.000923697	0.20186	±	0.00991546	0.669087	289	±	83.4	178.677	±	5.79046	185.779	±	8.64087	178.2	±	89.4	178.17	±	5.74	178.17	±	8.24	178.17	±	5.74	0	(Cc.)
	197	ST17MSR1-99	82.7813	89.6063	0.914453	0.0491733	±	0.00262016	0.0266456	±	0.000977658	0.181636	±	0.0112653	0.591589	168.4	±	116.8	169.52	±	6.13736	168.626	±	10.0268	169.6	±	116.6	169.55	±	6.16	169.55	±	9.68	169.55	±	6.16	0	(Cc.)
	198	ST17MSR1-100	524.031	593.439	0.874074	0.0497555	±	0.00160117	0.0116109	±	0.000339714	0.0800858	±	0.00336826	0.695658	196.5	±	70	74.4177	±	2.16462	77.8199	±	3.25556	74.2	±	75.4	74.17	±	2.16	74.17	±	3.08	74.17	±	2.16	0	(Cc.)
	199	ST17MSR1-101	120.08	161.19	0.737394	0.0547579	±	0.0031142	0.0117065	±	0.000403865	0.0888633	±	0.00561889	0.545608	413.7	±	118.4	75.0268	±	2.5731	85.9974	±	5.47743	74.3	±	146	74.34	±	2.5	74.34	±	5.04	74.34	±	2.5	0	(Cc.)
	200	ST17MSR1-102	41.1931	53.9756	0.75543	0.055089	±	0.00265069	0.0491589	±	0.00198278	0.375417	±	0.0226384	0.668866	427.9	±	100	309.356	±	12.1771	322.166	±	17.259	308.3	±	107.6	308.29	±	12.08	308.29	±	16.5	308.29	±	12.08	0	(Cc.)
	201	ST17MSR1-103	50.7635	40.1388	1.25186	0.192	±	0.00264544	0.519122	±	0.0217451	13.8171	±	0.602023	0.961386	2768.24	±	19.66	2695.45	±	91.9472	2732.14	±	41.3143	2667	±	21.2	2667	±	90.2	2667	±	40.8	2667	±	21.2	0	(Cc.)
	202	ST17MSR1-104	86.7951	176.57	0.486569	0.132878	±	0.00160157	0.302489	±	0.0094045	5.57199	±	0.18387	0.942165	2145.78	±	19.32	1703.64	±	46.4619	1907.13	±	28.4818	1647.5	±	27	1647.5	±	43.4	1647.5	±	27.2	1647.5	±	27	0	(Cc.)
	203	OD3	338.308	243.303	1.37636	0.0452927	±	0.00348297	0.00500076	±	0.000174738	0.0313987	±	0.00252705	0.43416	0.00015	±	170.624	32.1567	±	1.12078	31.2249	±	2.59563	32.2	±	169	32.15	±	1.16	32.15	±	2.5	32.15	±	1.16	0	(Cc.)
	204	NIST SRM 612	37.7306	12.0215	3.10673	0.90546	±	0.0116459	0.86386	±	0.0554763	108.433	±	7.03169	0.990294	5105.05	±	12.74	4013.86	±	190.459	4762.1	±	64.8446	2283.2	±	97.6	2283.2	±	60.8	2283.2	±	59	2283.2	±	97.6	0	(Cc.)
	205	NIST SRM 612	38.3002	12.1223	3.1274	0.90507	±	0.0116862	0.8414	±	0.0538553	105.568	±	6.82366	0.990241	5104.45	±	12.76	3935.71	±	187.173	4735.17	±	64.6355	2255.9	±	99.6	2255.9	±	60.6	2255.9	±	59.6	2255.9	±	99.6	0	(Cc.)
	206	NIST SRM 612	32.0634	12.1425	2.61378	0.908923	±	0.0118699	0.795749	±	0.0509124	100.265	±	6.47792	0.99029	5110.44	±	12.68	3773.88	±	181.483	4683.35	±	64.6072	2192.2	±	104	2192.2	±	60.6	2192.2	±	61.2	2192.2	±	104	0	(Cc.)
	207	91500	39.5674	80.8322	0.484529	0.0745928	±	0.00150272	0.17737	±	0.00628932	1.83411	±	0.0733627	0.886488	1068.4	±	37.2	1052.59	±	34.3898	1054.21	±	26.5725	1051.9	±	37.6	1051.9	±	34.4	1051.9	±	26.2	1051.9	±	37.6	0	(Cc.)
	208	91500	52.5731	103.04	0.50504	0.0762518	±	0.00139218	0.17791	±	0.00601686	1.8806	±	0.0710131	0.895631	1112.5	±	33.6	1055.55	±	32.8868	1070.7	±	25.2715	1052.9	±	34.8	1052.9	±	32.8	1052.9	±	24.8	1052.9	±	34.8	0	(Cc.)
	209	91500	46.1161	86.5908	0.527167	0.0744991	±	0.00144716	0.182516	±	0.00637913	1.88495	±	0.0739896	0.890408	1065.8	±	36	1080.71	±	34.7286	1072.22	±	26.3071	1081.4	±	35.6	1081.4	±	34.8	1081.4	±	26	1081.4	±	35.6	0	(Cc.)
	5. Lower Member of Saroma Group (ST18LSR5)
	1	ST18LSR5-1	202.718	239.095	0.839086	0.0511115	±	0.00198392	0.0244335	±	0.000764985	0.174999	±	0.00897193	0.610683	283.4	±	93	155.615	±	4.81289	161.317	±	7.42458	155.1	±	100.6	155.05	±	4.74	155.05	±	7.64	155.05	±	4.74	0	(Cc.)
	2	ST18LSR5-2	489.606	294.532	1.64513	0.0486652	±	0.00194557	0.0193351	±	0.000594466	0.131854	±	0.00682748	0.593766	169	±	97.2	123.452	±	3.75894	123.862	±	5.87236	123.3	±	100	123.34	±	3.78	123.34	±	6.08	123.34	±	3.78	0	(Cc.)
	3	ST18LSR5-3	45.5031	76.1989	0.590987	0.0689647	±	0.00368583	0.027735	±	0.00108644	0.268032	±	0.0175001	0.599961	930.6	±	107.2	176.357	±	6.81283	237.667	±	13.993	171.9	±	172.6	171.9	±	6.44	171.9	±	13.16	171.9	±	6.44	0	(Cc.)
	4	ST18LSR5-4	148.014	167.107	0.876583	0.10671	±	0.00477266	0.012767	±	0.000441805	0.190908	±	0.0105846	0.624156	1773.2	±	79	81.7804	±	2.81185	174.787	±	9.06002	75.6	±	234.8	75.55	±	2.38	75.55	±	7.56	75.55	±	2.38	0	(Cc.)
	5	ST18LSR5-5	194.773	143.225	1.34585	0.0612478	±	0.00259994	0.0278064	±	0.000941829	0.238652	±	0.0131139	0.616399	682.3	±	92.4	176.805	±	5.90581	214.171	±	10.4591	174.1	±	126.8	174.05	±	5.72	174.05	±	10.2	174.05	±	5.72	0	(Cc.)
	6	ST18LSR5-6	100.121	92.5742	1.07033	0.681809	±	0.0132357	0.0979256	±	0.00348105	9.35599	±	0.400933	0.829528	4716.1	±	34.4	602.241	±	20.4226	2358.69	±	36.7617	118	±	808	118.13	±	0.78	118.1	±	38.2	118.13	±	0.78	-0.0254022	(Cc.)
	7	ST18LSR5-8	383.028	324.596	1.16781	0.0561107	±	0.00174742	0.029174	±	0.000874879	0.229389	±	0.0104346	0.659245	492.9	±	75.4	185.377	±	5.47879	206.648	±	8.06762	183.7	±	91.4	183.68	±	5.42	183.68	±	8.26	183.68	±	5.42	0	(Cc.)
	8	ST18LSR5-9	256.914	195.964	1.29747	0.0531636	±	0.00222919	0.02387	±	0.000770688	0.177827	±	0.00958317	0.59912	372.4	±	97.2	152.068	±	4.85143	163.725	±	7.98627	151.1	±	111.2	151.13	±	4.86	151.13	±	8.04	151.13	±	4.86	0	(Cc.)
	9	ST18LSR5-10	218.436	135.037	1.60087	0.066233	±	0.00328047	0.0192455	±	0.000674073	0.178622	±	0.0107631	0.581263	847	±	102	122.886	±	4.2626	164.4	±	9.18658	120	±	160.6	120.02	±	4.1	120.02	±	8.62	120.02	±	4.1	0	(Cc.)
	10	ST18LSR5-11	230.242	423.892	0.537544	0.0747226	±	0.0027194	0.011374	±	0.000343273	0.119095	±	0.0057667	0.623297	1094.3	±	75.8	72.9076	±	2.18781	112.515	±	5.02927	70.3	±	144.2	70.27	±	2.02	70.27	±	4.56	70.27	±	2.02	0	(Cc.)
	11	ST18LSR5-12	573.923	395.129	1.43747	0.0529675	±	0.00165607	0.0250165	±	0.000738525	0.18568	±	0.00841343	0.651526	363.7	±	77.6	159.283	±	4.64381	170.381	±	6.73363	158.4	±	88	158.4	±	4.6	158.4	±	7	158.4	±	4.6	0	(Cc.)
	12	ST18LSR5-13	239.021	363.681	0.65043	0.0624385	±	0.00208146	0.0196058	±	0.000587922	0.171541	±	0.00800878	0.642298	723.1	±	75.8	125.164	±	3.71658	158.366	±	6.56426	122.9	±	110.2	122.86	±	3.54	122.86	±	6.4	122.86	±	3.54	0	(Cc.)
	13	OD3	1607.07	870.305	1.82747	0.0464725	±	0.00209082	0.00517336	±	0.00015177	0.0336899	±	0.00183939	0.537327	62.5	±	109.8	33.2637	±	0.973302	33.1131	±	1.74907	33.2	±	111.8	33.22	±	1.02	33.22	±	1.8	33.22	±	1.02	0	(Cc.)
	14	GJ1	35.7525	494.965	0.0714854	0.0593989	±	0.00119026	0.0975411	±	0.00277894	0.811889	±	0.0313294	0.738306	616.8	±	56.2	599.983	±	16.3118	596.182	±	15.6458	599.6	±	56.8	599.64	±	16.32	599.64	±	17.52	599.64	±	16.32	0	(Cc.)
	15	NIST SRM 612	36.9821	12.4105	2.94909	0.902315	±	0.0168752	0.855827	±	0.0576012	108.212	±	7.72028	0.94338	5115.4	±	33.4	3986.01	±	198.547	4749.2	±	69.081
	16	NIST SRM 612	34.9786	12.1055	2.8596	0.901439	±	0.016997	0.8175	±	0.0556155	103.265	±	7.43791	0.94452	5114	±	33.4	3851.49	±	195.766	4702.15	±	69.7708
	17	NIST SRM 612	34.1188	11.3196	2.98297	0.914294	±	0.0171997	0.885878	±	0.0619907	113.498	±	8.3835	0.947366	5134	±	33.4	4089.56	±	210.178	4797.2	±	71.644
	18	91500	50.4129	97.5595	0.511396	0.0737852	±	0.00175285	0.179822	±	0.00626537	1.85927	±	0.0836005	0.774884	1068.2	±	57.2	1066	±	34.1879	1056.07	±	27.4984	1065.9	±	57.2	1065.9	±	34.2	1065.9	±	29.6	1065.9	±	57.2	0	(Cc.)
	19	91500	48.4181	95.9994	0.499143	0.0744154	±	0.00176563	0.182202	±	0.00636887	1.89996	±	0.0855642	0.776182	1085.3	±	57	1078.99	±	34.6821	1070.34	±	27.7569	1078.7	±	57.2	1078.7	±	34.6	1078.7	±	30	1078.7	±	57.2	0	(Cc.)
	20	91500	45.443	89.0317	0.505135	0.0750459	±	0.00182257	0.178498	±	0.00634278	1.87712	±	0.0858287	0.777149	1102.2	±	57.6	1058.77	±	34.6486	1062.35	±	28.156	1056.8	±	59.2	1056.8	±	34.6	1056.8	±	30.2	1056.8	±	59.2	0	(Cc.)
	21	NIST SRM 612	38.8483	13.0327	2.94909	0.906038	±	0.0164092	0.858765	±	0.0566698	108.292	±	7.06135	1.01201	5112	±	#VALUE!	3996.21	±	195.055	4756.79	±	67.6999															N/A (Error Corr. ≥1.00)
	22	NIST SRM 612	36.7438	12.7124	2.8596	0.905159	±	0.0165366	0.820306	±	0.0547396	103.342	±	6.81572	1.01179	5110	±	#VALUE!	3861.43	±	192.411	4709.73	±	68.4059															N/A (Error Corr. ≥1.00)
	23	NIST SRM 612	35.8405	11.8871	2.98296	0.918067	±	0.0167312	0.888918	±	0.0610802	113.583	±	7.71849	1.01116	5130	±	#VALUE!	4099.95	±	206.785	4804.79	±	70.3149															N/A (Error Corr. ≥1.00)
	24	91500	52.9569	102.45	0.511395	0.0740896	±	0.00172582	0.180439	±	0.00581539	1.86065	±	0.0640149	0.936767	1062.8	±	24.2	1069.37	±	31.719	1061.03	±	26.0091	1069.7	±	24.2	1069.7	±	31.8	1069.7	±	22.8	1069.7	±	24.2	0	(Cc.)
	25	91500	50.8614	100.812	0.499142	0.0747225	±	0.00173831	0.182827	±	0.00591468	1.90137	±	0.065591	0.93781	1079.9	±	24	1082.4	±	32.1948	1075.34	±	26.2586	1082.5	±	24	1082.5	±	32.2	1082.5	±	23	1082.5	±	24	0	(Cc.)
	26	91500	47.7362	93.4952	0.505135	0.0753556	±	0.00179601	0.179111	±	0.00590637	1.87851	±	0.0664832	0.931752	1096.8	±	25.8	1062.12	±	32.2508	1067.33	±	26.6968	1060.5	±	26.4	1060.5	±	32.2	1060.5	±	23.4	1060.5	±	26.4	0	(Cc.)
	27	ST18LSR5-14	386.776	351.98	1.08715	0.0541353	±	0.00133694	0.0570711	±	0.00150539	0.430004	±	0.0129866	0.873395	397.8	±	33	357.789	±	9.17718	360.324	±	10.931	357.4	±	33.8	357.36	±	9.12	357.36	±	9.12	357.36	±	9.12	0	(Cc.)
	28	ST18LSR5-15	478.753	342.803	1.3817	0.0577365	±	0.00180145	0.0274535	±	0.000739752	0.220609	±	0.0078088	0.761253	540.6	±	50.2	174.591	±	4.64049	200.702	±	7.49387	172.7	±	63	172.67	±	4.54	172.67	±	6.02	172.67	±	4.54	0	(Cc.)
	29	ST18LSR5-16	36.7889	26.5457	1.37111	0.111981	±	0.00303216	0.291442	±	0.014423	4.54228	±	0.236634	0.949948	1848.8	±	29.4	1648.73	±	71.794	1730.95	±	46.3322	1627	±	34.2	1627	±	70	1627	±	42.2	1627	±	34.2	0	(Cc.)
	30	ST18LSR5-17	298.123	294.984	0.999874	0.0826469	±	0.00321342	0.0131617	±	0.00037701	0.151396	±	0.00632125	0.686045	1279.5	±	59.2	84.2924	±	2.39857	141.896	±	6.38535	80.5	±	126.4	80.5	±	2.2	80.5	±	4.62	80.5	±	2.2	0	(Cc.)
	31	ST18LSR5-18	261.352	253.213	1.02115	0.0716788	±	0.00317666	0.0128484	±	0.000379293	0.128178	±	0.00601179	0.629416	995.7	±	74.2	82.2984	±	2.41384	121.382	±	6.08305	79.8	±	131.6	79.76	±	2.28	79.76	±	4.78	79.76	±	2.28	0	(Cc.)
	32	ST18LSR5-19	236.468	156.614	1.4938	0.0499055	±	0.00238772	0.0244383	±	0.00076105	0.169744	±	0.00876528	0.603076	212.2	±	95.4	155.645	±	4.78812	157.82	±	8.32713	155.4	±	98.8	155.42	±	4.76	155.42	±	7.56	155.42	±	4.76	0	(Cc.)
	33	ST18LSR5-20	68.7816	83.9855	0.810245	0.0685419	±	0.00242248	0.0692394	±	0.00239838	0.660519	±	0.0290968	0.786331	904.3	±	56.2	431.571	±	14.4517	511.153	±	19.7783	424.4	±	76	424.4	±	14	424.4	±	16.7	424.4	±	14	0	(Cc.)
	34	ST18LSR5-21	456.199	398.186	1.13349	0.0476758	±	0.00208706	0.0122792	±	0.000336791	0.0814788	±	0.00376	0.594355	105.3	±	87.6	78.6749	±	2.14458	78.8196	±	3.91392	78.6	±	89.2	78.63	±	2.16	78.63	±	3.52	78.63	±	2.16	0	(Cc.)
	35	ST18LSR5-22	303.705	236.177	1.27222	0.0628572	±	0.00160773	0.06591	±	0.00183035	0.576611	±	0.0183995	0.870281	723.3	±	33.4	411.468	±	11.0649	458.807	±	13.8894	407.2	±	40.6	407.24	±	10.9	407.24	±	11.04	407.24	±	10.9	0	(Cc.)
	36	ST18LSR5-23	931.853	561.168	1.64287	0.0549153	±	0.00121537	0.0530035	±	0.00133669	0.405111	±	0.0110754	0.92245	429.9	±	23.6	332.935	±	8.18055	342.611	±	9.73374	332	±	25	331.96	±	8.16	331.96	±	7.78	331.96	±	8.16	0	(Cc.)
	37	ST18LSR5-24	125.686	197.683	0.629022	0.0933257	±	0.00310113	0.0260097	±	0.000768523	0.337842	±	0.0128539	0.776603	1512.2	±	45.2	165.526	±	4.82772	293.138	±	11.2904	156.3	±	107.6	156.28	±	4.26	156.28	±	7.8	156.28	±	4.26	0	(Cc.)
	38	ST18LSR5-25	301.619	351.192	0.849693	0.0552994	±	0.0022722	0.0140341	±	0.000388943	0.108014	±	0.00473153	0.632675	445.8	±	75.6	89.8408	±	2.47235	103.223	±	4.85865	88.9	±	94.2	88.91	±	2.36	88.91	±	4.12	88.91	±	2.36	0	(Cc.)
	39	ST18LSR5-26	552.493	338.233	1.61607	0.0624653	±	0.00192429	0.0267707	±	0.000723293	0.232742	±	0.00815713	0.770888	710.1	±	47.4	170.305	±	4.54028	210.667	±	7.7806	167.4	±	66.6	167.42	±	4.36	167.42	±	6.02	167.42	±	4.36	0	(Cc.)
	40	OD3	1427.23	863.654	1.63494	0.0446322	±	0.0020822	0.00521162	±	0.000137284	0.032374	±	0.00155755	0.54752	0.00015	±	94.1586	33.509	±	0.880368	32.0537	±	1.68977	33.5	±	93.2	33.5	±	0.9	33.5	±	1.54	33.5	±	0.9	0	(Cc.)
	41	GJ1	35.8676	511.365	0.0693936	0.0596534	±	0.00116564	0.0979315	±	0.00247387	0.813081	±	0.0207997	0.987484	611.37	±	8.72	602.275	±	14.5169	599.919	±	14.4159	602.08	±	8.76	602.08	±	14.56	602.08	±	11.62	602.08	±	14.56	0	(Cc.)
	42	NIST SRM 612	36.9876	12.1088	3.02207	0.906914	±	0.016544	0.870739	±	0.0593488	109.908	±	7.4076	1.01129	5113	±	#VALUE!	4037.6	±	202.906	4771.7	±	69.7788
	43	NIST SRM 612	38.6134	12.232	3.12313	0.911068	±	0.016659	0.844143	±	0.0572877	107.039	±	7.18214	1.01143	5119	±	#VALUE!	3945.3	±	198.716	4745.09	±	69.4967
	44	NIST SRM 612	36.3463	11.7392	3.06315	0.896315	±	0.0163933	0.884511	±	0.0611173	110.342	±	7.54178	1.01094	5096	±	#VALUE!	4084.89	±	207.389	4775.66	±	70.6744
	45	91500	54.2305	104.692	0.51248	0.0752142	±	0.00174237	0.177782	±	0.00570081	1.86108	±	0.0635932	0.93843	1093.1	±	23.6	1054.85	±	31.1648	1061.18	±	25.8766	1053.1	±	24.2	1053.1	±	31	1053.1	±	22.4	1053.1	±	24.2	0	(Cc.)
	46	91500	47.8446	94.0248	0.503429	0.0753827	±	0.00179898	0.177224	±	0.00583655	1.85939	±	0.0657636	0.931148	1097.6	±	25.8	1051.79	±	31.921	1060.59	±	26.5909	1049.7	±	26.6	1049.7	±	31.8	1049.7	±	23.2	1049.7	±	26.6	0	(Cc.)
	47	91500	46.02	93.372	0.487617	0.074376	±	0.00178156	0.178296	±	0.00588182	1.84566	±	0.0654831	0.929804	1070.5	±	26.2	1057.66	±	32.1391	1055.71	±	26.5851	1057.1	±	26.4	1057.1	±	32.2	1057.1	±	23.4	1057.1	±	26.4	0	(Cc.)
	48	NIST SRM 612	36.6806	12.5383	2.89481	0.909032	±	0.0143935	0.867299	±	0.0611302	109.364	±	7.5895	1.01566	5112	±	#VALUE!	4025.74	±	209.329	4770.06	±	71.4122
	49	NIST SRM 612	38.2929	12.6659	2.99162	0.913197	±	0.0145047	0.840809	±	0.0590238	106.509	±	7.36038	1.01582	5118	±	#VALUE!	3933.63	±	205.059	4743.45	±	71.1361
	50	NIST SRM 612	36.0446	12.1557	2.93417	0.898408	±	0.0142745	0.881017	±	0.0628967	109.795	±	7.72092	1.01522	5095	±	#VALUE!	4072.92	±	213.771	4774.02	±	72.2866
	51	91500	53.7803	108.406	0.4909	0.0753899	±	0.00160737	0.17708	±	0.00650749	1.85186	±	0.0702979	0.968076	1091.03	±	19.06	1051	±	35.5898	1060.11	±	27.7627	1049.19	±	19.58	1049.2	±	35.4	1049.2	±	24.8	1049.19	±	19.58	-0.000953116	(Cc.)
	52	91500	47.4474	97.3602	0.482231	0.0755588	±	0.00166823	0.176524	±	0.00662101	1.85019	±	0.0722363	0.960682	1095.6	±	21.6	1047.96	±	36.2269	1059.52	±	28.4269	1045.8	±	22.4	1045.8	±	36.2	1045.8	±	25.4	1045.8	±	22.4	0	(Cc.)
	53	91500	45.638	96.6842	0.467084	0.0745497	±	0.0016531	0.177592	±	0.00666978	1.83652	±	0.0718878	0.959462	1068.6	±	22.2	1053.81	±	36.4603	1054.65	±	28.412	1053.1	±	22.4	1053.1	±	36.4	1053.1	±	25.6	1053.1	±	22.4	0	(Cc.)
	54	ST18LSR5-27	81.4856	122.22	0.659724	0.0608225	±	0.00257406	0.0338049	±	0.00126006	0.285213	±	0.0146329	0.726529	646.2	±	75.8	214.318	±	7.85488	253.426	±	12.6089	211.4	±	99.4	211.43	±	7.64	211.43	±	10.78	211.43	±	7.64	0	(Cc.)
	55	ST18LSR5-28	385.599	251.009	1.52009	0.16988	±	0.00235174	0.454012	±	0.0147964	10.6988	±	0.326574	1.06768	2567	±	#VALUE!	2413.07	±	65.4339	2491.71	±	32.6
	56	ST18LSR5-29	108.089	449.173	0.238118	0.117667	±	0.00163314	0.332339	±	0.0103584	5.42454	±	0.157599	1.07281	1932	±	#VALUE!	1849.71	±	50.0211	1883.56	±	29.0154
	57	ST18LSR5-30	248.9	145.269	1.69542	0.0605424	±	0.00217958	0.0410951	±	0.0014743	0.345125	±	0.0158424	0.781537	635.8	±	61.6	259.618	±	9.12554	299.477	±	13.1388	256.6	±	78	256.61	±	8.96	256.61	±	11.12	256.61	±	8.96	0	(Cc.)
	58	ST18LSR5-31	18.7927	310.958	0.0598012	0.249919	±	0.00335942	0.500466	±	0.0159977	17.35	±	0.515485	1.07589	3194	±	#VALUE!	2615.8	±	68.5481	2948.59	±	33.0108
	59	ST18LSR5-32	156.808	255.027	0.608425	0.0569501	±	0.00146949	0.0561416	±	0.00185228	0.443512	±	0.0164344	0.890376	503	±	37.2	352.118	±	11.3009	370.844	±	12.9707	350.5	±	40.8	350.5	±	11.24	350.5	±	11.1	350.5	±	11.24	0	(Cc.)
	60	ST18LSR5-33	1352.25	570.475	2.34554	0.0588029	±	0.0015324	0.0237259	±	0.000742693	0.193529	±	0.00690722	0.877063	572.6	±	37.2	151.161	±	4.6759	178.644	±	6.66124	149.3	±	48.4	149.29	±	4.54	149.29	±	5.16	149.29	±	4.54	0	(Cc.)
	61	ST18LSR5-34	345.765	326.315	1.0485	0.0489884	±	0.00244604	0.0108194	±	0.000366634	0.073523	±	0.00406257	0.613269	161.2	±	102	69.3718	±	2.33797	71.618	±	4.16856	69.2	±	108	69.21	±	2.28	69.21	±	3.78	69.21	±	2.28	0	(Cc.)	YSG Age
	62	ST18LSR5-35	32.6766	81.2122	0.398143	0.0712355	±	0.00227356	0.0838993	±	0.00330734	0.82905	±	0.0381431	0.856811	976.5	±	48.4	519.355	±	19.6552	610.308	±	23.1344	510.7	±	65	510.65	±	18.98	510.65	±	19.56	510.65	±	18.98	0	(Cc.)
	63	ST18LSR5-36	299.724	236.978	1.25152	0.0719566	±	0.00262902	0.0207682	±	0.000709905	0.207298	±	0.00925386	0.765726	996.8	±	58.4	132.509	±	4.48245	190.232	±	8.661	128.6	±	100.8	128.59	±	4.16	128.59	±	6.56	128.59	±	4.16	0	(Cc.)
	64	ST18LSR5-37	127.339	82.4749	1.52778	0.0542681	±	0.00321262	0.0271007	±	0.00111414	0.20401	±	0.0136049	0.616471	395.8	±	117.6	172.377	±	6.99079	187.476	±	12.3008	171.3	±	135.2	171.28	±	6.94	171.28	±	11.16	171.28	±	6.94	0	(Cc.)
	65	ST18LSR5-38	847.756	773.244	1.08487	0.0505142	±	0.00150852	0.014248	±	0.000442519	0.0998373	±	0.00380809	0.81426	232.4	±	51	91.2003	±	2.81228	96.0707	±	3.94571	90.9	±	55.6	90.87	±	2.78	90.87	±	3.38	90.87	±	2.78	0	(Cc.)
	66	ST18LSR5-39	418.616	453.485	0.913433	0.0554354	±	0.00215193	0.0120399	±	0.000391239	0.092584	±	0.00421404	0.713931	443.2	±	71	77.1507	±	2.49184	89.3892	±	4.32719	76.4	±	89	76.35	±	2.5	76.35	±	3.62	76.35	±	2.5	0	(Cc.)
	67	OD3	636.03	464.684	1.35439	0.0482917	±	0.00292173	0.00512699	±	0.000175216	0.0343448	±	0.00220123	0.533219	126.1	±	127.6	32.9663	±	1.1237	34.0845	±	2.32777	32.9	±	135	32.91	±	1.14	32.91	±	2.14	32.91	±	1.14	0	(Cc.)
	68	GJ1	33.2857	465.895	0.0706958	0.0600916	±	0.00107026	0.097459	±	0.00304286	0.812384	±	0.0251333	1.00919	620	±	#VALUE!	599.501	±	17.8612	601.045	±	16.2401
	69	NIST SRM 612	38.069	12.4363	3.02904	0.902698	±	0.0143377	0.86104	±	0.0608968	107.818	±	7.50879	1.01553	5102	±	#VALUE!	4004.1	±	209.232	4755.74	±	71.6422
	70	NIST SRM 612	35.5341	11.3393	3.10085	0.907041	±	0.0146347	0.860223	±	0.0632322	108.234	±	7.84276	1.01443	5108	±	#VALUE!	4001.27	±	217.283	4759.61	±	74.3334
	71	NIST SRM 612	38.7587	12.5766	3.04951	0.913184	±	0.0143995	0.884933	±	0.0622889	112.097	±	7.76833	1.0157	5118	±	#VALUE!	4086.33	±	211.285	4794.9	±	71.3237
	72	91500	44.0346	88.827	0.490538	0.0745571	±	0.00168298	0.183195	±	0.00699687	1.89465	±	0.0756715	0.956282	1068.7	±	23.4	1084.41	±	38.0649	1075.2	±	29.2127	1085.2	±	23.2	1085.2	±	38.2	1085.2	±	26.6	1085.2	±	23.2	0	(Cc.)
	73	91500	46.5337	96.901	0.475186	0.0749901	±	0.00164943	0.180659	±	0.00678083	1.87927	±	0.0733558	0.961564	1080.4	±	21.4	1070.57	±	36.9703	1069.8	±	28.5689	1070.1	±	21.6	1070.1	±	37	1070.1	±	25.8	1070.1	±	21.6	0	(Cc.)
	74	91500	44.4198	94.1842	0.466683	0.0755974	±	0.00167441	0.18063	±	0.0068181	1.89418	±	0.0744497	0.960358	1096.5	±	22	1070.41	±	37.1742	1075.04	±	28.8176	1069.2	±	22.4	1069.2	±	37.2	1069.2	±	26	1069.2	±	22.4	0	(Cc.)
	75	NIST SRM 612	40.2358	12.9705	3.06474	0.900689	±	0.0123799	0.861275	±	0.0619961	108.189	±	7.90038	0.985726	5106.11	±	17.38	4004.91	±	212.952	4753.77	±	72.4139	5093.37	±	17.56	5093	±	354	5093.4	±	102.2	5093.37	±	17.56	0.00726435	(Cc.)
	76	NIST SRM 612	37.5566	11.8264	3.1374	0.905022	±	0.0127018	0.860458	±	0.0642909	108.606	±	8.22326	0.986801	5112.88	±	17.32	4002.08	±	220.863	4757.65	±	75.0759	2271.9	±	134.6	2271.9	±	70.2	2271.9	±	78.2	2271.9	±	134.6	0	(Cc.)
	77	NIST SRM 612	40.9648	13.1168	3.08546	0.911152	±	0.0124029	0.885174	±	0.0634238	112.482	±	8.17713	0.985616	5122.42	±	17.36	4087.16	±	215.076	4792.93	±	72.0996	2292.7	±	134	2292.7	±	66.6	2292.7	±	77.6	2292.7	±	134	0	(Cc.)
	78	91500	46.541	92.6424	0.49632	0.0743912	±	0.00157139	0.183245	±	0.00741665	1.90116	±	0.0866547	0.887979	1075	±	42	1084.68	±	40.3433	1073.91	±	30.035	1085.2	±	41.8	1085.2	±	40.4	1085.2	±	30.4	1085.2	±	41.8	0	(Cc.)
	79	91500	49.1824	101.063	0.480787	0.0748232	±	0.00153423	0.180708	±	0.00720159	1.88573	±	0.0844592	0.889781	1086.7	±	41	1070.84	±	39.2593	1068.51	±	29.4055	1070.1	±	41.4	1070.1	±	39.2	1070.1	±	29.6	1070.1	±	41.4	0	(Cc.)
	80	91500	46.9481	98.2296	0.472184	0.0754291	±	0.00155908	0.180679	±	0.00723659	1.90069	±	0.0855774	0.889568	1102.8	±	41.2	1070.68	±	39.4508	1073.74	±	29.6515	1069.2	±	42	1069.2	±	39.4	1069.2	±	29.8	1069.2	±	42	0	(Cc.)
	81	ST18LSR5-40	1183.99	516.903	2.26296	0.0923682	±	0.00196111	0.0266505	±	0.000913019	0.343315	±	0.0137489	0.855461	1496.6	±	39.2	169.551	±	5.73164	296.727	±	10.3441	160.3	±	92	160.26	±	5.16	160.26	±	7.52	160.26	±	5.16	0	(Cc.)
	82	ST18LSR5-41	81.7308	54.3163	1.48659	0.224893	±	0.00816697	0.0342252	±	0.00163627	1.07346	±	0.0598934	0.856875	3034.2	±	46.2	216.939	±	10.195	734.446	±	31.1462	169	±	308	169.13	±	6.22	169.1	±	21.4	169.13	±	6.22	-0.017741	(Cc.)
	83	ST18LSR5-42	146.761	127.776	1.13475	0.056958	±	0.00299974	0.0217599	±	0.000879156	0.172853	±	0.0110612	0.631369	515	±	109	138.769	±	5.54551	160.19	±	9.81303	137.2	±	137.6	137.25	±	5.44	137.25	±	9.1	137.25	±	5.44	0	(Cc.)
	84	ST18LSR5-43	246.66	171.955	1.41716	0.0583297	±	0.00263352	0.0218277	±	0.000839224	0.177568	±	0.0102003	0.669299	566.9	±	93	139.197	±	5.29333	164.224	±	8.97207	137.4	±	121.2	137.44	±	5.16	137.44	±	8.24	137.44	±	5.16	0	(Cc.)
	85	ST18LSR5-44	115.548	142.529	0.800931	0.0652254	±	0.00220897	0.0440493	±	0.00169913	0.400702	±	0.0201409	0.767411	805.5	±	67.4	277.884	±	10.4869	338.85	±	14.7352	273.1	±	94.2	273.05	±	10.14	273.05	±	13.38	273.05	±	10.14	0	(Cc.)
	86	ST18LSR5-45	869.369	705.114	1.21809	0.0573509	±	0.00165763	0.0143081	±	0.000487238	0.114443	±	0.00505045	0.771643	529.8	±	61.6	91.5824	±	3.09626	108.835	±	4.60453	90.4	±	80.8	90.43	±	2.98	90.43	±	4.16	90.43	±	2.98	0	(Cc.)
	87	ST18LSR5-46	56.9172	74.0314	0.759562	0.0795298	±	0.0041781	0.0277674	±	0.00124142	0.307986	±	0.0202414	0.680261	1207.7	±	94.8	176.56	±	7.78417	269.898	±	16.284	169.8	±	183	169.8	±	7.2	169.8	±	13.98	169.8	±	7.2	0	(Cc.)
	88	ST18LSR5-47	65.1063	124.876	0.515088	0.0513297	±	0.00381176	0.0121075	±	0.000512917	0.0866738	±	0.0070908	0.517828	281.3	±	160.4	77.5812	±	3.2665	83.4793	±	6.83997	77.2	±	181.8	77.17	±	3.28	77.17	±	6.5	77.17	±	3.28	0	(Cc.)
	89	ST18LSR5-48	837.379	570.075	1.45119	0.119866	±	0.00191432	0.0441793	±	0.00149653	0.73855	±	0.0277828	0.900471	1974.6	±	29.2	278.686	±	9.23574	556.645	±	15.9846	254.8	±	88.8	254.83	±	7.74	254.83	±	11.14	254.83	±	7.74	0	(Cc.)
	90	ST18LSR5-49	87.5532	187.533	0.461244	0.144257	±	0.00174619	0.41061	±	0.0149426	8.26099	±	0.321063	0.936348	2298.6	±	23.4	2217.71	±	68.1065	2249.7	±	34.4004	2200.6	±	25	2200.6	±	67.2	2200.6	±	35	2200.6	±	25	0	(Cc.)
	91	ST18LSR5-50	1507.79	1083.21	1.37519	0.0497262	±	0.00100244	0.0257697	±	0.000855175	0.178714	±	0.00697719	0.850013	208.7	±	47.8	164.018	±	5.3732	165.203	±	5.91133	163.8	±	49	163.82	±	5.4	163.82	±	5.94	163.82	±	5.4	0	(Cc.)
	92	ST18LSR5-51	139.718	72.5282	1.90318	0.0727799	±	0.00304987	0.0494053	±	0.0021585	0.501476	±	0.0293922	0.745413	1030.8	±	79	310.87	±	13.2527	408.84	±	20.2725	302.9	±	125.2	302.88	±	12.6	302.88	±	18.18	302.88	±	12.6	0	(Cc.)
	93	ST18LSR5-52	144.414	109.191	1.30664	0.0686514	±	0.00321187	0.0274326	±	0.0011278	0.262653	±	0.0157461	0.685762	912	±	89.8	174.46	±	7.07422	234.399	±	12.9946	170.1	±	143	170.13	±	6.68	170.13	±	11.48	170.13	±	6.68	0	(Cc.)
	94	OD3	1739.62	1000.91	1.7171	0.0470854	±	0.0020158	0.00512825	±	0.000176589	0.033676	±	0.00180544	0.64229	80.2	±	97.2	32.9743	±	1.13251	33.2548	±	1.79668	32.9	±	100.2	32.95	±	1.16	32.95	±	1.76	32.95	±	1.16	0	(Cc.)
	95	GJ1	38.4371	516.783	0.0734814	0.0602716	±	0.000941039	0.097824	±	0.00331303	0.822286	±	0.0310247	0.897626	638.1	±	35.8	601.644	±	19.4394	604.103	±	16.9092	600.9	±	36.6	600.89	±	19.44	600.89	±	17.14	600.89	±	19.44	0	(Cc.)
	96	NIST SRM 612	35.1046	13.037	2.66025	0.913728	±	0.0127019	0.809779	±	0.0581864	103.193	±	7.52195	0.985765	5126.4	±	17.28	3824.04	±	205.611	4706.22	±	72.2894	2196.8	±	142.8	2196.8	±	67	2196.8	±	80.8	2196.8	±	142.8	0	(Cc.)
	97	NIST SRM 612	30.4656	9.75113	3.08668	0.907239	±	0.0132183	0.894395	±	0.0723764	113.166	±	9.26129	0.988809	5116.35	±	17.24	4118.61	±	243.966	4799.03	±	81.1071	2309.3	±	131	2309.3	±	75.6	2309.3	±	78	2309.3	±	131	0	(Cc.)
	98	NIST SRM 612	39.0524	13.0104	2.96547	0.905731	±	0.0123898	0.875082	±	0.0629082	110.538	±	8.06172	0.985699	5113.99	±	17.36	4052.55	±	214.481	4775.39	±	72.3269	2288.6	±	133.6	2288.6	±	67.4	2288.6	±	77.4	2288.6	±	133.6	0	(Cc.)
	99	91500	48.7563	99.1874	0.485635	0.0743965	±	0.00154779	0.178108	±	0.00712227	1.848	±	0.0832096	0.888101	1075.2	±	41.6	1056.63	±	38.9131	1055.2	±	29.3664	1055.8	±	42	1055.8	±	38.8	1055.8	±	29.6	1055.8	±	42	0	(Cc.)
	100	91500	50.1007	100.159	0.494187	0.0748165	±	0.00155832	0.174944	±	0.00698487	1.82542	±	0.0821029	0.887693	1086.6	±	41.6	1039.29	±	38.2662	1047.15	±	29.211	1037.2	±	42.8	1037.2	±	38.2	1037.2	±	29.4	1037.2	±	42.8	0	(Cc.)
	101	91500	46.3422	97.8837	0.467737	0.0743497	±	0.00155532	0.177995	±	0.00713454	1.84567	±	0.0833405	0.887676	1073.9	±	41.8	1056.01	±	38.9838	1054.37	±	29.4416	1055.2	±	42.2	1055.2	±	39	1055.2	±	29.6	1055.2	±	42.2	0	(Cc.)
	102	NIST SRM 612	33.3599	12.0618	2.73208	0.911875	±	0.0113884	0.816761	±	0.0567461	103.322	±	8.04722	0.892044	5116	±	49.8	3848.87	±	199.796	4712.81	±	69.7727
	103	NIST SRM 612	28.9515	9.02171	3.17002	0.905398	±	0.0119776	0.902107	±	0.0711027	113.307	±	9.78013	0.91315	5106	±	49.6	4144.8	±	238.749	4805.63	±	78.8841
	104	NIST SRM 612	37.1115	12.0371	3.04554	0.903893	±	0.011065	0.882627	±	0.0613531	110.676	±	8.6241	0.892073	5103.6	±	49.8	4078.44	±	208.39	4781.98	±	69.808
	105	91500	46.3332	91.7679	0.498748	0.0742455	±	0.00147665	0.179644	±	0.0063844	1.8503	±	0.0975628	0.674011	1060.5	±	78.4	1065.03	±	34.8418	1059.51	±	26.6115	1065.2	±	78.2	1065.2	±	34.8	1065.2	±	34.8	1065.2	±	78.2	0	(Cc.)
	106	91500	47.6107	92.6663	0.507531	0.0746647	±	0.00148686	0.176452	±	0.00625865	1.8277	±	0.0962937	0.673222	1071.8	±	78.2	1047.57	±	34.249	1051.44	±	26.4653	1046.5	±	79.6	1046.5	±	34.2	1046.5	±	34.6	1046.5	±	79.6	0	(Cc.)
	107	91500	44.039	90.5617	0.480367	0.0741989	±	0.0014846	0.17953	±	0.00639939	1.84797	±	0.0976415	0.674625	1059.2	±	78.6	1064.41	±	34.9269	1058.68	±	26.6977	1064.6	±	78.2	1064.6	±	35	1064.6	±	34.8	1064.6	±	78.2	0	(Cc.)
	108	ST18LSR5-53	259.844	199.671	1.28551	0.0563188	±	0.00244351	0.019273	±	0.000629607	0.150579	±	0.00938337	0.524233	478.9	±	117.2	123.06	±	3.98135	141.611	±	7.16609	121.8	±	146.2	121.78	±	3.84	121.78	±	8.04	121.78	±	3.84	0	(Cc.)
	109	ST18LSR5-54	296.065	218.441	1.33885	0.0575892	±	0.00141638	0.058254	±	0.00180534	0.465402	±	0.0240484	0.599757	527.7	±	90.6	364.999	±	10.9927	386.037	±	12.6658	363.2	±	100.4	363.15	±	10.86	363.15	±	16.54	363.15	±	10.86	0	(Cc.)
	110	ST18LSR5-55	222.903	237.58	0.926801	0.0548311	±	0.00164235	0.0363232	±	0.00112536	0.276294	±	0.0149469	0.572704	419.2	±	99	230.002	±	6.9984	246.37	±	9.4053	228.7	±	111.4	228.73	±	6.9	228.73	±	11.72	228.73	±	6.9	0	(Cc.)
	111	ST18LSR5-56	301.184	237.469	1.25286	0.0571193	±	0.00173696	0.0338565	±	0.00105119	0.268278	±	0.0145717	0.571626	509.4	±	98	214.64	±	6.5528	240.004	±	9.26819	212.8	±	117.8	212.79	±	6.5	212.79	±	11.4	212.79	±	6.5	0	(Cc.)
	112	ST18LSR5-57	294.193	262.54	1.10692	0.0497632	±	0.00181792	0.0235739	±	0.000731078	0.162742	±	0.00938087	0.538009	198.5	±	112.8	150.203	±	4.60347	152.233	±	6.76315	150	±	116.2	149.99	±	4.64	149.99	±	8.16	149.99	±	4.64	0	(Cc.)
	113	ST18LSR5-58	154.87	110.365	1.38616	0.0705126	±	0.00217329	0.058245	±	0.00203228	0.569752	±	0.0322272	0.616863	956	±	91	364.944	±	12.3739	455.602	±	17.0191	357.3	±	132.8	357.3	±	11.92	357.3	±	20.4	357.3	±	11.92	0	(Cc.)
	114	ST18LSR5-59	70.9662	122.341	0.573007	0.116139	±	0.00144166	0.341639	±	0.0113907	5.50434	±	0.270893	0.677472	1908.6	±	65	1894.55	±	54.6152	1896.01	±	30.3143	1892.6	±	65.8	1892.6	±	54.6	1892.6	±	42.4	1892.6	±	65.8	0	(Cc.)
	115	ST18LSR5-60	113.341	95.6818	1.17014	0.114118	±	0.00152795	0.343865	±	0.0120442	5.4438	±	0.275237	0.692761	1877	±	65.8	1905.24	±	57.6458	1886.53	±	31.8836	1909.3	±	64.2	1909.3	±	58	1909.3	±	43.2	1909.3	±	64.2	0	(Cc.)
	116	ST18LSR5-61	402.865	424.66	0.937125	0.0615655	±	0.002051	0.0145236	±	0.00043339	0.124044	±	0.00682364	0.542452	672.6	±	98.8	92.952	±	2.75352	118.047	±	4.97813	91.3	±	141.8	91.29	±	2.7	91.29	±	5.8	91.29	±	2.7	0	(Cc.)
	117	ST18LSR5-62	460.831	330.775	1.37622	0.0984429	±	0.00175017	0.0510044	±	0.00150855	0.696551	±	0.0335055	0.614876	1606.4	±	70.8	320.685	±	9.24947	534.18	±	14.284	302.5	±	163.4	302.45	±	8.18	302.5	±	20.2	302.45	±	8.18	0.0165289	(Cc.)
	118	NIST SRM 612	42.5366	14.068	2.98683	0.904165	±	0.0107753	0.834153	±	0.0542992	104.629	±	7.74388	0.879515	5104.1	±	49.8	3910.28	±	189.444	4725.46	±	65.4875
	119	NIST SRM 612	39.6127	13.3172	2.93834	0.906233	±	0.0109025	0.849469	±	0.0565783	106.794	±	8.04602	0.884034	5107.3	±	49.8	3963.89	±	195.713	4746.06	±	66.9655
	120	NIST SRM 612	41.8078	13.2064	3.12718	0.911997	±	0.0108694	0.884808	±	0.0591288	111.945	±	8.45605	0.884679	5116.2	±	49.8	4085.91	±	200.662	4793.45	±	67.1876
	121	91500	49.644	99.2387	0.494157	0.0746232	±	0.0014344	0.179621	±	0.00627518	1.85948	±	0.096906	0.670364	1070.7	±	77.6	1064.9	±	34.2472	1062.76	±	26.1038	1064.6	±	78	1064.6	±	34.4	1064.6	±	34.4	1064.6	±	78	0	(Cc.)
	122	91500	52.4959	108.224	0.479163	0.0762948	±	0.00141203	0.177218	±	0.00608105	1.8757	±	0.0965513	0.666617	1115	±	76.6	1051.76	±	33.2568	1068.49	±	25.6036	1048.9	±	80	1048.9	±	33.2	1048.9	±	34.2	1048.9	±	80	0	(Cc.)
	123	91500	48.3395	95.0664	0.50229	0.0765441	±	0.00147131	0.183215	±	0.00645919	1.94551	±	0.101783	0.673867	1121.6	±	77	1084.51	±	35.1431	1092.8	±	26.6976	1082.7	±	79	1082.7	±	35	1082.7	±	35.2	1082.7	±	79	0	(Cc.)
	124	NIST SRM 612	40.0448	13.3799	2.9628	0.901559	±	0.0115656	0.834661	±	0.0572189	103.566	±	7.94014	0.894162	5088.7	±	48.6	3912.07	±	199.497	4723.17	±	68.9561
	125	NIST SRM 612	37.2921	12.6658	2.9147	0.90362	±	0.0116871	0.849986	±	0.059489	105.708	±	8.24012	0.897843	5092	±	48.6	3965.69	±	205.645	4743.77	±	70.359
	126	NIST SRM 612	39.3587	12.5604	3.10202	0.909368	±	0.0116665	0.885348	±	0.0621513	110.806	±	8.65857	0.89837	5100.9	±	48.4	4087.75	±	210.776	4791.16	±	70.5728
	127	91500	46.7358	94.3848	0.490181	0.0744081	±	0.00147325	0.17973	±	0.00737271	1.84057	±	0.102744	0.734859	1048.9	±	76.4	1065.5	±	40.224	1061.26	±	29.768	1066.3	±	75.4	1066.3	±	40.4	1066.3	±	36.8	1066.3	±	75.4	0	(Cc.)
	128	91500	49.4207	102.93	0.475308	0.0760749	±	0.00145355	0.177326	±	0.00718042	1.85663	±	0.102532	0.733236	1093.4	±	75.2	1052.35	±	39.2563	1066.99	±	29.3538	1050.5	±	77.4	1050.5	±	39.2	1050.5	±	36.4	1050.5	±	77.4	0	(Cc.)
	129	91500	45.5077	90.4165	0.498249	0.0763234	±	0.00151116	0.183327	±	0.0075701	1.92573	±	0.107861	0.737235	1099.9	±	75.8	1085.12	±	41.1738	1091.27	±	30.3962	1084.4	±	76.4	1084.4	±	41.2	1084.4	±	37.4	1084.4	±	76.4	0	(Cc.)
	130	ST18LSR5-64	85.6118	139.851	0.606007	0.183496	±	0.00203855	0.49855	±	0.0193179	12.5906	±	0.654981	0.744851	2681.7	±	57.4	2607.56	±	82.8344	2651.23	±	37.5731	2581.8	±	61.6	2581.8	±	81.4	2581.8	±	49.8	2581.8	±	61.6	0	(Cc.)
	131	ST18LSR5-65	224.235	226.252	0.981117	0.097057	±	0.0024401	0.0328922	±	0.00124274	0.43937	±	0.0241977	0.686033	1565	±	75.2	208.624	±	7.75377	370.373	±	14.0353	196.5	±	180.4	196.55	±	6.86	196.55	±	15.26	196.55	±	6.86	0	(Cc.)
	132	ST18LSR5-66	79.2087	226.065	0.346856	0.0497233	±	0.00188384	0.0244902	±	0.000932059	0.167596	±	0.0103528	0.616109	177.9	±	113.6	155.972	±	5.86347	157.596	±	7.82394	155.9	±	115	155.88	±	5.9	155.88	±	8.98	155.88	±	5.9	0	(Cc.)
	133	ST18LSR5-67	164.643	424.644	0.383819	0.145352	±	0.00151836	0.346086	±	0.0123505	6.92332	±	0.344137	0.717933	2288.8	±	59.6	1915.88	±	59.0115	2103.26	±	32.733	1855.6	±	80	1855.6	±	55.6	1855.6	±	47.8	1855.6	±	80	0	(Cc.)
	134	ST18LSR5-68	236.881	236.682	0.990771	0.0655346	±	0.00166342	0.0438959	±	0.00164317	0.395918	±	0.0218771	0.677444	787.5	±	85.4	276.937	±	10.1431	339.208	±	13.0002	272.3	±	117.8	272.32	±	9.8	272.32	±	15.1	272.32	±	9.8	0	(Cc.)
	135	ST18LSR5-69	5.53069	17.4652	0.313483	0.115107	±	0.00791244	0.0429025	±	0.00285886	0.679668	±	0.0646961	0.70005	1878.4	±	122.6	270.799	±	17.6592	527.321	±	39.001	250	±	352	249.65	±	15.02	249.6	±	36.4	249.65	±	15.02	-0.0200321	(Cc.)
	136	ST18LSR5-70	36.5976	32.0274	1.1312	0.110628	±	0.00471579	0.0649966	±	0.00346245	0.989614	±	0.0721644	0.730525	1806.3	±	90.6	405.941	±	20.9411	699.442	±	34.1994	378	±	228	378.47	±	18.2	378.5	±	35.6	378.47	±	18.2	0.00792602	(Cc.)
	137	ST18LSR5-71	36.2673	48.6615	0.737799	0.0660892	±	0.0030049	0.0594025	±	0.00283502	0.540314	±	0.0386937	0.666435	805.5	±	111.8	371.991	±	17.2394	439.28	±	23.3708	366.6	±	147.4	366.56	±	16.78	366.6	±	24.8	366.56	±	16.78	0.0109111	(Cc.)
	138	ST18LSR5-72	104.05	127.747	0.806311	0.05697	±	0.00181959	0.0551902	±	0.00220098	0.432732	±	0.0258822	0.666766	486.4	±	98.4	346.308	±	13.4393	365.673	±	15.6289	344.8	±	107.4	344.84	±	13.32	344.84	±	18.1	344.84	±	13.32	0	(Cc.)
	139	ST18LSR5-73	123.336	111.276	1.09722	0.108187	±	0.00151966	0.306422	±	0.0122343	4.56254	±	0.243971	0.746668	1765.8	±	65	1723.08	±	60.2282	1743.97	±	34.9591	1718.2	±	67	1718.2	±	60	1718.2	±	44.8	1718.2	±	67	0	(Cc.)
	140	ST18LSR5-74	231.833	126.225	1.81819	0.0511189	±	0.00251843	0.0246028	±	0.00100715	0.173092	±	0.0121262	0.584334	242.2	±	131	156.68	±	6.33502	162.372	±	9.5889	156.3	±	138	156.3	±	6.26	156.3	±	10.4	156.3	±	6.26	0	(Cc.)
	141	ST18LSR5-75	144.646	183.596	0.779923	0.0737307	±	0.00351961	0.0128654	±	0.000515483	0.130552	±	0.00885252	0.59089	1029.7	±	110.6	82.4066	±	3.28039	124.807	±	7.30609	79.8	±	201	79.75	±	3.1	79.75	±	7.14	79.75	±	3.1	0	(Cc.)
	142	ST18LSR5-76	239.904	222.248	1.06858	0.0536037	±	0.00143346	0.0499553	±	0.0018767	0.368543	±	0.0206508	0.670444	350.1	±	94	314.247	±	11.5172	319.07	±	12.5869	314	±	96.2	313.95	±	11.52	313.95	±	15.26	313.95	±	11.52	0	(Cc.)
	143	OD3	737.246	486.767	1.49934	0.0459829	±	0.00265308	0.005086	±	0.000192855	0.0321873	±	0.00238667	0.511384	0.00015	±	151.029	32.7034	±	1.23688	32.2251	±	2.18877	32.7	±	149.6	32.73	±	1.28	32.73	±	2.36	32.73	±	1.28	0	(Cc.)
	144	GJ1	34.2007	474.417	0.0713646	0.0601268	±	0.000899904	0.0979619	±	0.00348909	0.810656	±	0.0410763	0.702911	604.3	±	78	602.454	±	20.4691	603.649	±	17.5049	602.4	±	78	602.4	±	20.4	602.4	±	23	602.4	±	20.4	0	(Cc.)
	145	NIST SRM 612	33.269	11.5186	2.85922	0.911846	±	0.0119994	0.865005	±	0.0627939	108.555	±	8.71633	0.9041	5104.8	±	48.4	4017.82	±	215.241	4770.51	±	72.9047
	146	NIST SRM 612	37.6817	11.9634	3.11805	0.905614	±	0.0117281	0.893954	±	0.0639389	111.422	±	8.83933	0.901571	5095.1	±	48.6	4117.11	±	215.811	4796.73	±	71.8628
	147	NIST SRM 612	35.7337	11.624	3.04321	0.911552	±	0.0120354	0.845589	±	0.0611731	106.085	±	8.49392	0.903535	5104.3	±	48.4	3950.35	±	211.919	4747.34	±	72.6585
	148	91500	47.7099	93.5537	0.504843	0.0766134	±	0.00149798	0.182434	±	0.00749305	1.92363	±	0.107291	0.736395	1107.6	±	75.4	1080.26	±	40.7862	1090.55	±	30.1839	1079	±	76.8	1079	±	40.8	1079	±	37.2	1079	±	76.8	0	(Cc.)
	149	91500	46.0074	93.9634	0.484706	0.0754737	±	0.00149967	0.176576	±	0.00724939	1.83417	±	0.102459	0.734952	1077.5	±	76	1048.24	±	39.658	1058.97	±	29.7717	1047	±	77.6	1047	±	39.6	1047	±	36.8	1047	±	77.6	0	(Cc.)
	150	91500	48.0486	98.3297	0.483732	0.0752581	±	0.0014719	0.176287	±	0.00718735	1.82594	±	0.101454	0.73378	1071.7	±	75.8	1046.66	±	39.3289	1056.01	±	29.4713	1045.6	±	77.2	1045.6	±	39.2	1045.6	±	36.4	1045.6	±	77.2	0	(Cc.)
	151	NIST SRM 612	34.3406	11.8809	2.86297	0.909856	±	0.0101125	0.866261	±	0.0611448	109.558	±	8.35765	0.925278	5115.7	±	40.8	4022.16	±	209.494	4769.77	±	70.6488
	152	NIST SRM 612	38.8955	12.3397	3.12214	0.903638	±	0.00981914	0.895253	±	0.0622055	112.451	±	8.46443	0.923102	5106	±	40.8	4121.53	±	209.865	4795.99	±	69.5702
	153	NIST SRM 612	36.8846	11.9895	3.04719	0.909563	±	0.0101564	0.846817	±	0.0595547	107.065	±	8.1419	0.924797	5115.3	±	40.8	3954.64	±	206.221	4746.61	±	70.3952
	154	91500	49.2466	96.4959	0.505504	0.0764462	±	0.0013943	0.182699	±	0.00683432	1.9414	±	0.0967428	0.750683	1123	±	65.6	1081.7	±	37.1974	1090.06	±	27.6252	1079.8	±	67.4	1079.8	±	37.2	1079.8	±	33.4	1079.8	±	67.4	0	(Cc.)
	155	91500	47.4893	96.9185	0.485341	0.075309	±	0.00139917	0.176833	±	0.0066115	1.85111	±	0.0924214	0.748856	1093	±	66.2	1049.65	±	36.1655	1058.49	±	27.2615	1047.7	±	68.2	1047.7	±	36.2	1047.7	±	33	1047.7	±	68.2	0	(Cc.)
	156	91500	49.5963	101.422	0.484366	0.0750939	±	0.00137008	0.176543	±	0.00654547	1.8428	±	0.0913905	0.747599	1087.3	±	66	1048.06	±	35.8136	1055.53	±	26.9411	1046.3	±	67.8	1046.3	±	35.8	1046.3	±	32.6	1046.3	±	67.8	0	(Cc.)
	157	ST18LSR5-77	394.314	265.979	1.46842	0.0653592	±	0.00177725	0.0320083	±	0.00106575	0.290799	±	0.014664	0.660286	802.8	±	79.2	203.105	±	6.65545	257.339	±	9.74866	199.2	±	115.6	199.16	±	6.36	199.16	±	10.78	199.16	±	6.36	0	(Cc.)
	158	ST18LSR5-78	140.3	93.8879	1.48015	0.141118	±	0.00457429	0.0316862	±	0.00124462	0.621549	±	0.0345251	0.707143	2254.8	±	67.8	201.093	±	7.77456	487.669	±	19.6268	178	±	262	178.08	±	6.08	178.08	±	19.26	178.08	±	6.08	0	(Cc.)
	159	ST18LSR5-79	1471.58	704.751	2.06826	0.0513607	±	0.00109824	0.0253428	±	0.000788102	0.18093	±	0.00844022	0.666628	275.9	±	79.6	161.334	±	4.95391	167.603	±	5.82247	160.8	±	85.4	160.81	±	4.88	160.81	±	7.12	160.81	±	4.88	0	(Cc.)
	160	ST18LSR5-80	180.437	195.189	0.915643	0.166741	±	0.00379882	0.0279814	±	0.000971293	0.648537	±	0.0314917	0.714857	2538.9	±	57	177.902	±	6.08948	504.346	±	16.4374	152	±	272	151.61	±	4.46	151.61	±	16.88	151.61	±	4.46	0	(Cc.)
	161	ST18LSR5-81	141.183	168.493	0.829958	0.0576669	±	0.00166198	0.0501955	±	0.00174896	0.402361	±	0.0210567	0.665794	534.7	±	85.4	315.722	±	10.7312	341.003	±	13.0552	313.6	±	98.2	313.65	±	10.54	313.65	±	14.92	313.65	±	10.54	0	(Cc.)
	162	ST18LSR5-82	82.2758	119.292	0.683155	0.310991	±	0.00836059	0.0198663	±	0.000762509	0.858795	±	0.0438584	0.75156	3538.1	±	52	126.811	±	4.8188	625.668	±	21.7704	84.6	±	525.2	84.61	±	2.14	84.61	±	18.1	84.61	±	2.14	0	(Cc.)
	163	ST18LSR5-83	172.569	294.305	0.580792	0.0739423	±	0.00288712	0.0121686	±	0.000415557	0.125071	±	0.00711418	0.600375	1056	±	91.6	77.9704	±	2.64637	118.747	±	5.80487	75.3	±	169.8	75.34	±	2.5	75.34	±	5.7	75.34	±	2.5	0	(Cc.)
	164	ST18LSR5-84	236.319	188.186	1.24385	0.0563939	±	0.00215283	0.0255948	±	0.000896004	0.200635	±	0.0115151	0.609957	486.3	±	100.4	162.918	±	5.63064	184.292	±	8.71074	161.4	±	122.8	161.36	±	5.56	161.36	±	9.38	161.36	±	5.56	0	(Cc.)
	165	ST18LSR5-85	24.0594	62.8213	0.379345	0.1156	±	0.00167545	0.334194	±	0.0136299	5.37007	±	0.275555	0.794812	1903.9	±	56	1858.68	±	65.6877	1873.15	±	36.6692	1852.6	±	58	1852.6	±	65.4	1852.6	±	44	1852.6	±	58	0	(Cc.)
	166	ST18LSR5-86	183.567	131.233	1.3855	0.0489124	±	0.0019841	0.0370199	±	0.00135315	0.251697	±	0.0150899	0.609683	162.7	±	111	234.335	±	8.40885	226.303	±	11.0466	235	±	106.2	234.99	±	8.5	234.99	±	12.34	234.99	±	8.5	0	(Cc.)
	167	ST18LSR5-87	1274.4	805.63	1.56685	0.0477523	±	0.00137673	0.012517	±	0.000391547	0.0830838	±	0.00417203	0.62295	105.5	±	93	80.1886	±	2.49263	80.4107	±	3.28615	80.2	±	94.4	80.16	±	2.54	80.16	±	3.9	80.16	±	2.54	0	(Cc.)
	168	ST18LSR5-88	306.006	129.82	2.33477	0.0815812	±	0.00295847	0.0293739	±	0.00108573	0.333101	±	0.0189656	0.649189	1251.6	±	84.8	186.629	±	6.79758	289.879	±	13.016	179.1	±	167.2	179.08	±	6.22	179.08	±	13.14	179.08	±	6.22	0	(Cc.)
	169	ST18LSR5-89	101.99	124.049	0.814372	0.191874	±	0.00645635	0.0172273	±	0.000662521	0.459471	±	0.0250855	0.704397	2771.3	±	63.6	110.109	±	4.19787	381.304	±	16.1796	90.1	±	371.4	90.06	±	2.8	90.06	±	13.78	90.06	±	2.8	0	(Cc.)
	170	OD3	1579.94	944.94	1.65613	0.0481584	±	0.00196977	0.00512916	±	0.000163765	0.0343354	±	0.00197383	0.555402	126.1	±	112.8	32.9802	±	1.05026	34.0061	±	1.73455	32.9	±	119.4	32.91	±	1.02	32.91	±	1.92	32.91	±	1.02	0	(Cc.)
	171	GJ1	35.3372	475.38	0.073629	0.0607717	±	0.000809789	0.0974687	±	0.00305772	0.82336	±	0.0363167	0.71124	648.6	±	66.6	599.557	±	17.9482	606.211	±	15.499	598.6	±	68.8	598.58	±	17.92	598.6	±	20.2	598.58	±	17.92	0.00334113	(Cc.)
	172	NIST SRM 612	38.0999	13.0279	2.89672	0.904463	±	0.00977247	0.862351	±	0.058618	108.417	±	8.01006	0.920047	5107.3	±	41	4008.64	±	201.323	4759.23	±	68.0886
	173	NIST SRM 612	41.5182	13.1969	3.11618	0.90613	±	0.00975198	0.860879	±	0.0582137	108.432	±	7.97587	0.919307	5109.9	±	40.8	4003.54	±	200.101	4759.37	±	67.7425
	174	NIST SRM 612	33.6412	11.2772	2.9548	0.90991	±	0.010003	0.942872	±	0.0679807	119.255	±	9.2649	0.928041	5115.8	±	40.8	4281.5	±	223.608	4855.12	±	72.1374
	175	91500	45.4524	89.6861	0.501982	0.0734687	±	0.00141456	0.180359	±	0.0068434	1.84189	±	0.0931359	0.750381	1043.3	±	67.4	1068.94	±	37.3205	1055.21	±	27.7308	1070.1	±	66.2	1070.1	±	37.4	1070.1	±	33.2	1070.1	±	66.2	0	(Cc.)
	176	91500	46.5364	85.5809	0.538608	0.0744472	±	0.00145109	0.181683	±	0.00695794	1.88012	±	0.0956968	0.752412	1070	±	67.4	1076.16	±	37.9018	1068.74	±	28.2062	1076.4	±	67	1076.4	±	38	1076.4	±	33.8	1076.4	±	67	0	(Cc.)
	177	91500	53.4343	105.346	0.50241	0.0749267	±	0.00134226	0.177563	±	0.006538	1.84932	±	0.0911793	0.746808	1082.9	±	65.8	1053.65	±	35.7419	1057.85	±	26.7317	1052.3	±	67	1052.3	±	35.8	1052.3	±	32.4	1052.3	±	67	0	(Cc.)
	178	NIST SRM 612	38.9276	12.9911	2.9601	0.908636	±	0.00913062	0.837665	±	0.0571505	105.489	±	7.07104	1.01782	5110	±	#VALUE!	3922.62	±	198.938	4734.65	±	68.2037															N/A (Error Corr. ≥1.00)
	179	NIST SRM 612	36.4283	13.0371	2.76027	0.903247	±	0.00907532	0.837311	±	0.0570488	104.819	±	7.01643	1.01785	5101	±	#VALUE!	3921.37	±	198.624	4728.24	±	68.1103															N/A (Error Corr. ≥1.00)
	180	NIST SRM 612	37.7635	12.3122	3.02992	0.907042	±	0.00936232	0.822466	±	0.0572962	103.393	±	7.08158	1.01711	5107	±	#VALUE!	3869.08	±	201.091	4714.47	±	69.6124															N/A (Error Corr. ≥1.00)
	181	91500	56.5769	111.466	0.501409	0.0754714	±	0.00125473	0.176874	±	0.00686728	1.85009	±	0.0729939	0.984071	1091.49	±	14.04	1049.88	±	37.5613	1060.06	±	27.5994	1047.97	±	14.44	1048	±	37.4	1048	±	25.8	1047.97	±	14.44	-0.00286268	(Cc.)
	182	91500	62.0034	116.678	0.524953	0.0750057	±	0.00120508	0.183376	±	0.00707195	1.90626	±	0.0743598	0.988647	1078.99	±	11.78	1085.39	±	38.4669	1079.84	±	27.5868	1085.72	±	11.74	1085.7	±	38.6	1085.7	±	26	1085.72	±	11.74	0.0018421	(Cc.)
	183	91500	57.3557	109.855	0.515766	0.0754618	±	0.00125896	0.178103	±	0.00692926	1.86271	±	0.0736763	0.98363	1091.23	±	14.3	1056.61	±	37.8603	1064.54	±	27.7277	1055.01	±	14.64	1055	±	37.8	1055	±	26	1055.01	±	14.64	0.000947858	(Cc.)
	6. Kiritappu Formation (ST15KR5)
	1	ST15KR5-1	28.6371	109.821	0.260762	0.0578071	±	0.00698338	0.0106602	±	0.00052004	0.0850287	±	0.0102877	0.403197	524	±	121	68.3564	±	3.35152	82.8618	±	10.3926	67.5	±	160.9	67.45	±	1.61	67.45	±	4.68	67.45	±	1.61	0	(Cc.)
	2	ST15KR5-2	219.879	368.594	0.596532	0.0499128	±	0.00260137	0.0312385	±	0.000925065	0.21514	±	0.0115675	0.550761	192.7	±	52.2	198.295	±	5.96059	197.857	±	11.678	198.3	±	52	198.32	±	2.89	198.32	±	4.84	198.32	±	2.89	0	(Cc.)
	3	ST15KR5-3	141.139	269.946	0.522841	0.0441125	±	0.00409821	0.010048	±	0.000359938	0.0611592	±	0.00567576	0.385998	0.00015	±	97.9075	64.4505	±	2.31989	60.2751	±	5.74677	64.5	±	95.1	64.45	±	1.15	64.45	±	2.73	64.45	±	1.15	0	(Cc.)
	4	ST15KR5-4	37.9911	48.7466	0.779359	0.0460975	±	0.00612828	0.0241691	±	0.00145005	0.153729	±	0.0211621	0.435834	4.49	±	149.19	153.951	±	9.34086	145.199	±	21.2634	183	±	134	182.5	±	6.41	182.5	±	11.3	182.5	±	6.41	0	(Cc.)
	5	ST15KR5-5	37.213	142.99	0.260248	0.107424	±	0.00394887	0.307674	±	0.0109582	4.56048	±	0.20668	0.785891	1757.5	±	25.6	1729.25	±	70.257	1742.08	±	190.763	1726.1	±	26.2	1726.1	±	26.9	1726.1	±	18.9	1726.1	±	26.2	0	(Cc.)
	6	ST15KR5-6	36.4928	104.277	0.34996	0.0571762	±	0.00277509	0.0579226	±	0.0023484	0.456947	±	0.0271245	0.683012	499.8	±	47.7	362.979	±	15.121	382.133	±	27.1749	361.5	±	52	361.47	±	7.09	361.47	±	9.32	361.47	±	7.09	0	(Cc.)
	7	ST15KR5-7	143.53	194.221	0.739003	0.0522646	±	0.00326628	0.0202188	±	0.000730832	0.145803	±	0.00985721	0.534656	298.6	±	65.2	129.039	±	4.70952	138.199	±	9.95984	128.4	±	72.3	128.44	±	2.29	128.44	±	4.3	128.44	±	2.29	0	(Cc.)
	8	ST15KR5-8	198.544	291.784	0.68045	0.103526	±	0.00530048	0.0108055	±	0.000374598	0.154346	±	0.00854554	0.626147	1689.6	±	39.8	69.2829	±	2.41436	145.742	±	8.64013	64.4	±	112.6	64.38	±	1.03	64.38	±	3.12	64.38	±	1.03	0	(Cc.)
	9	ST15KR5-9	54.986	86.3968	0.636436	0.0536124	±	0.0035051	0.0405036	±	0.00178552	0.299614	±	0.0222568	0.593429	356.4	±	67.5	255.954	±	11.4999	266.098	±	22.3513	255.2	±	71.9	255.23	±	5.5	255.23	±	8.62	255.23	±	5.5	0	(Cc.)
	10	ST15KR5-10	206.811	409.61	0.504898	0.0540876	±	0.00163442	0.04157	±	0.00122492	0.310228	±	0.0120319	0.759757	376.3	±	28.4	262.558	±	7.8915	274.358	±	12.1441	261.7	±	30.5	261.7	±	3.77	261.7	±	4.56	261.7	±	3.77	0	(Cc.)
	11	ST15KR5-11	24.0426	187.339	0.128338	0.0516025	±	0.00299284	0.0246858	±	0.000886188	0.17576	±	0.0112299	0.561853	269.4	±	60.6	157.203	±	5.71021	164.406	±	11.3391	156.7	±	64.9	156.73	±	2.77	156.73	±	4.79	156.73	±	2.77	0	(Cc.)
	12	ST15KR5-12	32.4685	116.15	0.27954	0.0508444	±	0.00594862	0.00980388	±	0.000461271	0.0687772	±	0.00816706	0.39622	235	±	126	62.8921	±	2.97286	67.5384	±	8.25902	62.6	±	139.8	62.61	±	1.46	62.61	±	3.84	62.61	±	1.46	0	(Cc.)
	13	ST15KR5-13	443.912	458.047	0.96914	0.0524155	±	0.00182368	0.0284512	±	0.000834639	0.205761	±	0.00863324	0.699178	305.2	±	34.2	180.848	±	5.37819	189.989	±	8.72842	180.2	±	36.9	180.23	±	2.6	180.23	±	3.56	180.23	±	2.6	0	(Cc.)
	14	ST15KR5-14	111.003	172.368	0.643991	0.0509174	±	0.00290886	0.0280155	±	0.00101942	0.196819	±	0.0125018	0.572861	238.7	±	60	178.116	±	6.56824	182.431	±	12.6154	177.8	±	62.3	177.82	±	3.18	177.82	±	5.27	177.82	±	3.18	0	(Cc.)
	15	ST15KR5-15	35.7661	97.8675	0.365455	0.0543433	±	0.00689799	0.00928116	±	0.000470779	0.0695906	±	0.00893088	0.39525	387	±	132	59.5542	±	3.03412	68.3109	±	9.02801	59	±	161.9	59.02	±	1.48	59.02	±	4.15	59.02	±	1.48	0	(Cc.)	YSG Age
	16	ST15KR5-16	134.779	244.784	0.550601	0.0520042	±	0.00294627	0.0263699	±	0.000716489	0.189219	±	0.0106	0.485023	287.3	±	56	167.789	±	4.61713	175.963	±	10.7064	167.2	±	60.3	167.24	±	2.23	167.24	±	4.49	167.24	±	2.23	0	(Cc.)
	17	ST15KR5-17	68.2634	142.333	0.479605	0.058497	±	0.00371207	0.0300945	±	0.000991945	0.242907	±	0.0156619	0.511204	550	±	60.5	191.14	±	6.39132	220.798	±	15.7796	189.1	±	75.7	189.1	±	3.04	189.1	±	6.28	189.1	±	3.04	0	(Cc.)
	18	ST15KR5-18	60.2854	142.707	0.422441	0.0604716	±	0.00377384	0.0303776	±	0.000999284	0.253468	±	0.0160826	0.518445	622	±	58.5	192.911	±	6.43858	229.389	±	16.2001	190.4	±	76.5	190.38	±	3.04	190.38	±	6.37	190.38	±	3.04	0	(Cc.)
	19	ST15KR5-19	52.6822	65.5643	0.803519	0.0526608	±	0.00504419	0.0273677	±	0.00127117	0.198859	±	0.0196596	0.469823	315.9	±	99.2	174.053	±	8.18926	184.16	±	19.7683	173	±	108	173.37	±	3.96	173.37	±	8.27	173.37	±	3.96	0	(Cc.)
	20	ST15KR5-20	17.732	61.4943	0.288351	0.097531	±	0.0116418	0.0102989	±	0.000582827	0.138597	±	0.0163933	0.478447	1578.8	±	97.2	66.0516	±	3.75605	131.793	±	16.5105	61.9	±	255.6	61.87	±	1.63	61.87	±	6.63	61.87	±	1.63	0	(Cc.)
	21	ST15KR5-21	220.399	243.825	0.903922	0.0552379	±	0.00231527	0.0662542	±	0.0016933	0.504975	±	0.0212649	0.606913	423.5	±	37.3	413.549	±	10.9065	415.064	±	21.3657	413.4	±	37.6	413.42	±	5.11	413.42	±	7.17	413.42	±	5.11	0	(Cc.)
	22	ST15KR5-22	54.1529	42.5244	1.27345	0.0655396	±	0.0059229	0.0391809	±	0.0021354	0.354321	±	0.0345328	0.559204	793.2	±	84.7	247.754	±	13.751	307.966	±	34.4722	243	±	120	243.34	±	6.39	243.3	±	12.6	243.34	±	6.39	-0.0164406	(Cc.)
	23	ST15KR5-23	111.4	221.44	0.503069	0.0565072	±	0.00445137	0.0118121	±	0.000371684	0.0920976	±	0.00711162	0.4075	474	±	78	75.6992	±	2.39558	89.4555	±	7.19547	74.8	±	99.7	74.84	±	1.16	74.84	±	3.23	74.84	±	1.16	0	(Cc.)
	24	ST15KR5-24	109.818	278.116	0.394864	0.0504219	±	0.00270209	0.0279362	±	0.000722059	0.19436	±	0.0102457	0.490309	216.2	±	53.2	177.619	±	4.65301	180.342	±	10.3504	177.4	±	54.5	177.43	±	2.26	177.43	±	4.34	177.43	±	2.26	0	(Cc.)
	25	ST15KR5-25	478.926	329.085	1.45533	0.0722932	±	0.00353229	0.0223086	±	0.000556793	0.22253	±	0.010521	0.527902	995.7	±	40.8	142.23	±	3.58832	204.013	±	10.627	138.1	±	69.9	138.07	±	1.65	138.07	±	4.15	138.07	±	1.65	0	(Cc.)
	26	ST15KR5-26	16.5932	36.1553	0.458942	0.0536297	±	0.0066274	0.0281279	±	0.00171429	0.208143	±	0.0268449	0.472547	357	±	128	178.821	±	11.0416	191.993	±	26.8984	178	±	143	177.93	±	5.32	177.9	±	11.2	177.93	±	5.32	-0.0168634	(Cc.)
	27	ST15KR5-27	8.94908	11.3445	0.788846	0.106579	±	0.00605444	0.293448	±	0.0274305	4.31539	±	0.450217	0.895984	1743	±	42.4	1658.74	±	174.447	1696.31	±	377.432	1649.8	±	45.2	1649.8	±	67.6	1649.8	±	42.8	1649.8	±	45.2	0	(Cc.)
	28	ST15KR5-28	29.1784	76.02	0.383826	0.0527901	±	0.00763304	0.00975729	±	0.00050673	0.0710723	±	0.0101942	0.362071	322	±	152	62.5947	±	3.26576	69.7165	±	10.2986	62.2	±	178	62.15	±	1.6	62.15	±	4.77	62.15	±	1.6	0	(Cc.)
	29	ST15KR5-29	61.2289	164.858	0.371404	0.0562332	±	0.00549973	0.00977628	±	0.000360101	0.0758552	±	0.00729385	0.383071	463.3	±	98.4	62.7159	±	2.32094	74.2406	±	7.37917	62	±	126	62	±	1.12	62	±	3.36	62	±	1.12	0	(Cc.)
	30	ST15KR5-30	94.7502	123.316	0.768352	0.0485352	±	0.0034489	0.0312374	±	0.00108754	0.209194	±	0.0151676	0.480179	127.2	±	74.8	198.288	±	7.00693	192.876	±	15.2853	198.9	±	71.6	198.87	±	3.42	198.87	±	6.4	198.87	±	3.42	0	(Cc.)
	31	ST15KR5-31	74.227	176.285	0.421061	0.0750632	±	0.00627142	0.00983711	±	0.00032794	0.10188	±	0.00856615	0.396487	1071.6	±	77.5	63.1042	±	2.11369	98.5098	±	8.66088	60.9	±	146.3	60.89	±	0.97	60.89	±	3.75	60.89	±	0.97	0	(Cc.)
	32	ST15KR5-32	44.7981	50.136	0.893531	0.0580691	±	0.00590673	0.0284699	±	0.00144242	0.228099	±	0.0246295	0.469215	534	±	104	180.965	±	9.29171	208.628	±	24.7054	179	±	130	179.07	±	4.43	179.1	±	10	179.07	±	4.43	0.0167504	(Cc.)
	33	ST15KR5-33	1377.77	776.533	1.77426	0.0492677	±	0.00196653	0.024195	±	0.000349726	0.164468	±	0.00690384	0.344343	162.2	±	46.1	154.114	±	2.25408	154.606	±	6.98596	154.1	±	46.3	154.08	±	1.1	154.08	±	3.01	154.08	±	1.1	0	(Cc.)
	34	ST15KR5-34	23.9553	69.3505	0.345423	0.0805438	±	0.0100215	0.00992574	±	0.000520878	0.110303	±	0.0137633	0.420569	1212	±	111	63.67	±	3.35692	106.243	±	13.8797	61	±	230.1	61	±	1.53	61	±	5.91	61	±	1.53	0	(Cc.)
	35	ST15KR5-35	59.0349	66.7698	0.884155	0.0716889	±	0.00612171	0.0257998	±	0.00115034	0.255188	±	0.0231795	0.490868	978.5	±	80.6	164.207	±	7.41128	230.782	±	23.2674	160	±	135	159.63	±	3.41	159.63	±	9.1	159.63	±	3.41	0	(Cc.)
	36	ST15KR5-36	780.952	728.744	1.07164	0.0529118	±	0.00209743	0.0247467	±	0.00036617	0.18066	±	0.00754891	0.354114	326.5	±	44.4	157.585	±	2.36005	168.628	±	7.63625	156.9	±	49.2	156.85	±	1.14	156.85	±	3.24	156.85	±	1.14	0	(Cc.)
	37	ST15KR5-37	95.4386	144.167	0.661998	0.0664598	±	0.00422911	0.0253718	±	0.000780145	0.232649	±	0.0156786	0.456266	822.3	±	62.6	161.516	±	5.02718	212.383	±	15.7963	158.1	±	94.8	158.05	±	2.35	158.05	±	6.33	158.05	±	2.35	0	(Cc.)
	38	ST15KR5-38	43.9246	58.7696	0.747404	0.0552737	±	0.00546338	0.0270571	±	0.00127619	0.206344	±	0.0215177	0.452304	425	±	104	172.103	±	8.2216	190.48	±	21.6169	171	±	121	170.86	±	3.95	170.86	±	8.96	170.86	±	3.95	0	(Cc.)
	39	ST15KR5-39	155.238	197.518	0.785944	0.0586088	±	0.00261465	0.0551336	±	0.00134978	0.445832	±	0.0221891	0.4919	554	±	47.3	345.962	±	8.69536	374.356	±	22.2842	343.7	±	53.9	343.75	±	4.07	343.75	±	7.8	343.75	±	4.07	0	(Cc.)
	40	ST15KR5-40	13.404	64.0718	0.209203	0.0909342	±	0.0109522	0.0103116	±	0.000557439	0.129373	±	0.0156583	0.446656	1446	±	103	66.1322	±	3.59248	123.534	±	15.776	62.5	±	248.3	62.5	±	1.59	62.5	±	6.51	62.5	±	1.59	0	(Cc.)
	41	ST15KR5-41	0	361.627	0	0.113586	±	0.00323413	0.300986	±	0.00526735	4.71696	±	0.160619	0.513939	1858.8	±	26.4	1696.2	±	33.8664	1770.26	±	151.245	1677.7	±	29.8	1677.7	±	12.8	1677.7	±	15	1677.7	±	29.8	0	(Cc.)
	42	ST15KR5-42	24.3783	186.749	0.13054	0.0520746	±	0.00325395	0.0257027	±	0.000697319	0.184671	±	0.012123	0.413275	290.2	±	68.3	163.597	±	4.49364	172.072	±	12.2355	163	±	73.8	163.03	±	2.18	163.03	±	5.17	163.03	±	2.18	0	(Cc.)
	43	ST15KR5-43	22.3991	54.0071	0.414744	0.0578149	±	0.00487501	0.0400261	±	0.00188144	0.319283	±	0.0294563	0.509502	524.2	±	87	252.995	±	12.1172	281.351	±	29.4773	251	±	103	250.94	±	5.74	250.9	±	11.2	250.94	±	5.74	-0.0159426	(Cc.)
	44	ST15KR5-44	567.963	657.751	0.863492	0.0503412	±	0.00209488	0.0240744	±	0.00037301	0.167214	±	0.00731364	0.354244	212.4	±	47.4	153.355	±	2.40413	156.998	±	7.39912	153.1	±	49.1	153.11	±	1.17	153.11	±	3.18	153.11	±	1.17	0	(Cc.)
	45	ST15KR5-45	332.97	305.602	1.08955	0.0476812	±	0.00239473	0.0303118	±	0.000640486	0.199412	±	0.010601	0.397467	85.1	±	57.9	192.5	±	4.12752	184.629	±	10.7075	193.7	±	54.1	193.74	±	2.03	193.74	±	4.52	193.74	±	2.03	0	(Cc.)
	46	ST15KR5-46	51.3806	105.333	0.487793	0.0551139	±	0.00665757	0.00997748	±	0.000456342	0.0758696	±	0.00931152	0.372663	418	±	127	64.0002	±	2.9411	74.2543	±	9.41101	63.4	±	158.2	63.36	±	1.43	63.36	±	4.31	63.36	±	1.43	0	(Cc.)
	47	ST15KR5-47	202.387	221.926	0.911957	0.0522339	±	0.00304447	0.0246559	±	0.000727627	0.177689	±	0.0114123	0.459487	297.2	±	65.1	157.015	±	4.68888	166.07	±	11.5222	156.4	±	71	156.41	±	2.27	156.41	±	4.88	156.41	±	2.27	0	(Cc.)
	48	ST15KR5-48	53.2819	74.499	0.715203	0.0578346	±	0.00480553	0.0298399	±	0.00133095	0.238106	±	0.0216101	0.491448	524.9	±	86.7	189.546	±	8.57412	216.868	±	21.7088	188	±	107	187.67	±	4.08	187.67	±	8.73	187.67	±	4.08	0	(Cc.)
	49	ST15KR5-49	62.0921	153.517	0.404465	0.0522507	±	0.00452084	0.0145841	±	0.00052959	0.105137	±	0.00949405	0.40213	297.9	±	94.3	93.3361	±	3.41306	101.508	±	9.59462	92.8	±	107	92.82	±	1.67	92.82	±	4.31	92.82	±	1.67	0	(Cc.)
	50	ST15KR5-50	297.804	621.582	0.479107	0.0507483	±	0.0017463	0.0413241	±	0.000879208	0.289342	±	0.0121738	0.505679	230.9	±	41.9	261.035	±	5.66525	258.041	±	12.2864	261.3	±	41.1	261.28	±	2.73	261.28	±	4.8	261.28	±	2.73	0	(Cc.)
	51	ST15KR5-51	50.0017	400.985	0.124697	0.0939738	±	0.00257422	0.121025	±	0.00276136	1.56917	±	0.0595379	0.601343	1508.8	±	28.6	736.462	±	17.7764	958.096	±	58.7225	710.2	±	48.1	710.18	±	7.38	710.2	±	12.8	710.18	±	7.38	0.00281611	(Cc.)
	52	ST15KR5-52	99.1908	187.661	0.528563	0.0555733	±	0.00265868	0.0451968	±	0.0013469	0.346545	±	0.0194759	0.530262	436.8	±	53	284.965	±	8.67685	302.119	±	19.5854	283.7	±	58.3	283.7	±	4.12	283.7	±	7.3	283.7	±	4.12	0	(Cc.)
	53	ST15KR5-53	122.805	128.652	0.954559	0.0577799	±	0.00285549	0.0583769	±	0.00197014	0.465376	±	0.0276639	0.567736	522.9	±	53.7	365.747	±	12.6878	387.99	±	27.7079	364	±	59.3	363.99	±	5.94	363.99	±	9.54	363.99	±	5.94	0	(Cc.)
	54	ST15KR5-54	216.495	162.941	1.32867	0.0524285	±	0.00337297	0.026521	±	0.00086968	0.191841	±	0.0135349	0.46479	305.6	±	71.2	168.737	±	5.60388	178.199	±	13.651	168.1	±	77.4	168.1	±	2.71	168.1	±	5.73	168.1	±	2.71	0	(Cc.)
	55	ST15KR5-55	74.8648	123.36	0.606883	0.118353	±	0.00320203	0.356146	±	0.0116231	5.81558	±	0.257571	0.736868	1932.7	±	26.8	1963.88	±	74.4951	1948.73	±	232.707	1968.6	±	26.2	1968.6	±	27.8	1968.6	±	19.1	1968.6	±	26.2	0	(Cc.)
	56	ST15KR5-56	75.3148	120.122	0.626989	0.0562319	±	0.00643376	0.00961543	±	0.000418743	0.0745998	±	0.0086777	0.374379	463	±	120	61.6889	±	2.69883	73.0551	±	8.77318	61	±	153.1	60.99	±	1.31	60.99	±	4.01	60.99	±	1.31	0	(Cc.)
	57	ST15KR5-57	519.626	303.312	1.71317	0.051355	±	0.00202051	0.0527791	±	0.00133359	0.373964	±	0.0178353	0.529796	258.3	±	46.5	331.561	±	8.59113	322.587	±	17.9501	332.4	±	44.4	332.45	±	4.11	332.45	±	6.61	332.45	±	4.11	0	(Cc.)
	58	ST15KR5-58	16.4156	156.344	0.104997	0.0507536	±	0.00292788	0.0368569	±	0.0011913	0.25809	±	0.0168201	0.495958	231.2	±	65.3	233.321	±	7.67505	233.127	±	16.9368	233.3	±	65.3	233.34	±	3.7	233.34	±	6.79	233.34	±	3.7	0	(Cc.)
	59	ST15KR5-59	48.2311	83.9715	0.574375	0.050652	±	0.0045728	0.0250485	±	0.00108251	0.175051	±	0.0168924	0.447841	226.6	±	99.7	159.484	±	6.97455	163.793	±	17.009	159	±	104	159.19	±	3.39	159.19	±	7.27	159.19	±	3.39	0	(Cc.)
	60	ST15KR5-60	43.7752	132.131	0.331301	0.0518314	±	0.00585047	0.00970545	±	0.000404932	0.0694057	±	0.00797129	0.363273	280	±	122	62.2637	±	2.60983	68.1353	±	8.06183	61.9	±	139.9	61.9	±	1.28	61.9	±	3.74	61.9	±	1.28	0	(Cc.)
	61	ST15KR5-61	232.692	225.734	1.03082	0.0468385	±	0.00308635	0.0192732	±	0.000571252	0.124556	±	0.00830948	0.44429	42.7	±	71.4	123.061	±	3.68148	119.194	±	8.40244	123.8	±	68	123.79	±	1.83	123.79	±	3.79	123.79	±	1.83	0	(Cc.)
	62	ST15KR5-62	113.427	214.355	0.529156	0.119082	±	0.00280654	0.332612	±	0.00877372	5.46503	±	0.163215	0.883236	1943.8	±	12.5	1851.03	±	56.3124	1895.12	±	153.514	1838.5	±	13.4	1838.5	±	20.9	1838.5	±	12.8	1838.5	±	13.4	0	(Cc.)
	63	ST15KR5-63	287.766	310.67	0.926275	0.0481041	±	0.00246985	0.0243313	±	0.000629534	0.161494	±	0.00842455	0.49598	106.1	±	53.5	154.972	±	4.05696	152.01	±	8.51832	155.3	±	51.9	155.26	±	1.99	155.26	±	3.7	155.26	±	1.99	0	(Cc.)
	64	ST15KR5-64	97.4663	291.489	0.334374	0.116333	±	0.0026707	0.346797	±	0.00830396	5.56656	±	0.152338	0.874963	1901.9	±	11.9	1919.28	±	53.3097	1910.94	±	143.974	1921.8	±	11.7	1921.8	±	19.9	1921.8	±	11.8	1921.8	±	11.7	0	(Cc.)
	65	ST15KR5-65	316.499	795.388	0.397917	0.0488266	±	0.00207873	0.0150529	±	0.000313845	0.101411	±	0.00424923	0.49759	141.2	±	42.7	96.314	±	2.02286	98.0781	±	4.30545	96.2	±	43.8	96.2	±	0.99	96.2	±	1.95	96.2	±	0.99	0	(Cc.)
		Standards
		91500 4-1	40.1562	104.396	0.384654	0.0748775	±	0.00317777	0.181674	±	0.00721719	1.877	±	0.0984224	0.757608	1065.21	±	85.3423	1076.11	±	46.3579	1073	±	95.3191	1076.5	±	34.2	1076.5	±	19.7	1076.5	±	17.4	1076.5	±	34.2	0	(Cc.)
		91500 4-2	38.6172	100.689	0.383528	0.0737721	±	0.0031598	0.181645	±	0.00730678	1.84899	±	0.0981671	0.757655	1035.24	±	86.5206	1075.95	±	46.9313	1063.07	±	95.083	1077.8	±	34.1	1077.8	±	20	1077.8	±	17.5	1077.8	±	34.1	0	(Cc.)
		91500 4-3	39.3274	93.4915	0.420652	0.0772296	±	0.00334472	0.177028	±	0.00731268	1.88645	±	0.102215	0.762366	1127.12	±	86.2916	1050.72	±	46.969	1076.33	±	98.8191	1047.2	±	36.8	1047.2	±	19.9	1047.2	±	18	1047.2	±	36.8	0	(Cc.)
		91500 4-4	36.3673	95.2641	0.381752	0.0766443	±	0.00331691	0.175613	±	0.00720717	1.85719	±	0.100227	0.760466	1111.95	±	86.4215	1042.96	±	46.2938	1065.99	±	96.9856	1039.8	±	36.7	1039.8	±	19.6	1039.8	±	17.8	1039.8	±	36.7	0	(Cc.)
		91500 4-5	35.9952	99.0242	0.363499	0.0759234	±	0.00325945	0.177716	±	0.0071933	1.86175	±	0.099267	0.759133	1093.05	±	85.9715	1054.49	±	46.205	1067.61	±	96.0995	1052.7	±	35.7	1052.7	±	19.6	1052.7	±	17.6	1052.7	±	35.7	0	(Cc.)
		OD3 4-1	958.085	673.187	1.42321	0.0435452	±	0.00364897	0.00519625	±	0.000160729	0.0312211	±	0.00258459	0.373647	-136.341	±	207.358	33.4104	±	1.03604	31.2166	±	2.62096	33.4	±	85.6	33.43	±	0.51	33.43	±	1.28	33.43	±	0.51	0	(Cc.)
		OD3 4-2	857.778	636.688	1.34725	0.0452937	±	0.00384407	0.0051349	±	0.000161336	0.0320914	±	0.00268914	0.374952	-39.8293	±	206.133	33.017	±	1.03996	32.0732	±	2.72684	33	±	90.5	32.99	±	0.51	32.99	±	1.33	32.99	±	0.51	0	(Cc.)
		OD3 4-3	842.521	613.295	1.37376	0.052571	±	0.00424385	0.00522452	±	0.000165234	0.0378976	±	0.00301648	0.397341	310.326	±	183.767	33.5918	±	1.06508	37.7693	±	3.05827	33.3	±	98.8	33.31	±	0.54	33.31	±	1.45	33.31	±	0.54	0	(Cc.)
		OD3 4-4	898.087	644.584	1.39328	0.0467196	±	0.00386988	0.00522012	±	0.000163073	0.0336511	±	0.00275183	0.382012	34.9195	±	198.345	33.5635	±	1.05115	33.6064	±	2.79033	33.6	±	90.6	33.56	±	0.51	33.56	±	1.35	33.56	±	0.51	0	(Cc.)
		OD3 4-5	824.54	615.175	1.34034	0.0459722	±	0.00389361	0.00526605	±	0.000166201	0.033404	±	0.0027938	0.377356	-3.84295	±	204.301	33.8581	±	1.07131	33.3637	±	2.83282	33.9	±	91.2	33.88	±	0.55	33.88	±	1.37	33.88	±	0.55	0	(Cc.)
		91500 5-1	35.8971	94.6983	0.379068	0.0723325	±	0.00194548	0.176175	±	0.00712875	1.75825	±	0.0802135	0.886956	995.309	±	54.6611	1046.04	±	45.7918	1030.2	±	78.3456	1048.3	±	20.7	1048.3	±	19.6	1048.3	±	14.9	1048.3	±	20.7	0	(Cc.)
		91500 5-2	39.8195	94.0833	0.423236	0.0754031	±	0.00197222	0.181327	±	0.00734908	1.88649	±	0.0854095	0.895197	1079.27	±	52.4863	1074.22	±	47.202	1076.35	±	83.2181	1073.9	±	20.3	1073.9	±	20	1073.9	±	15	1073.9	±	20.3	0	(Cc.)
		91500 6-1	42.9188	106.565	0.402746	0.0758403	±	0.00242912	0.177398	±	0.00610893	1.85635	±	0.0782856	0.816569	1090.86	±	64.1619	1052.74	±	39.2609	1065.69	±	76.5318	1051	±	25	1051	±	16.7	1051	±	13.9	1051	±	25	0	(Cc.)
		91500 6-2	47.4169	108.126	0.438534	0.0753907	±	0.00242333	0.173565	±	0.00594499	1.80546	±	0.0760102	0.813591	1078.94	±	64.5054	1031.72	±	38.2104	1047.44	±	74.3869	1029.6	±	25.4	1029.6	±	16.2	1029.6	±	13.7	1029.6	±	25.4	0	(Cc.)
		91500 6-3	42.4825	104.141	0.407934	0.0735488	±	0.00237551	0.181204	±	0.00629518	1.83888	±	0.0783772	0.815086	1029.11	±	65.3033	1073.55	±	40.4541	1059.46	±	76.6181	1075.6	±	24.2	1075.6	±	17.3	1075.6	±	14.1	1075.6	±	24.2	0	(Cc.)
		OD3 5-1	906.375	662.344	1.36844	0.0486922	±	0.00337325	0.00514398	±	0.000162541	0.0345591	±	0.00246412	0.443163	133.038	±	162.872	33.0752	±	1.04772	34.498	±	2.49895	33	±	79.8	32.96	±	0.51	32.96	±	1.2	32.96	±	0.51	0	(Cc.)
		OD3 5-2	813.691	614.072	1.32507	0.0506422	±	0.00354784	0.00522729	±	0.000167473	0.0365252	±	0.0026306	0.444841	224.579	±	161.963	33.6095	±	1.07951	36.4258	±	2.66756	33.5	±	83.8	33.46	±	0.54	33.46	±	1.26	33.46	±	0.54	0	(Cc.)
		OD3 5-3	798.321	612.109	1.30421	0.0488036	±	0.00346062	0.00529875	±	0.000169555	0.0356803	±	0.00260018	0.439099	138.406	±	166.544	34.0678	±	1.09293	35.5978	±	2.63675	34	±	82	33.98	±	0.54	33.98	±	1.26	33.98	±	0.54	0	(Cc.)
		OD3 6-1	918.657	678.788	1.35338	0.0468753	±	0.00343521	0.00506473	±	0.00012939	0.0327575	±	0.00234787	0.356436	42.8787	±	175.219	32.567	±	0.834049	32.7282	±	2.38119	32.5	±	80.8	32.52	±	0.42	32.52	±	1.15	32.52	±	0.42	0	(Cc.)
		OD3 6-2	800.43	602.495	1.32853	0.0454613	±	0.00351901	0.00521465	±	0.000137636	0.0327097	±	0.0024804	0.348067	-30.8649	±	187.684	33.5284	±	0.887198	32.6813	±	2.51544	33.5	±	83	33.5	±	0.45	33.5	±	1.22	33.5	±	0.45	0	(Cc.)
		OD3 6-3	867.524	663.351	1.30779	0.0502874	±	0.00362929	0.00501588	±	0.000129362	0.034803	±	0.00245341	0.365853	208.3	±	167.346	32.2536	±	0.833869	34.7373	±	2.4881	32.1	±	84.6	32.13	±	0.41	32.13	±	1.19	32.13	±	0.41	0	(Cc.)
	Notes:
		Unused zircon grains due to technical problems of machine
	# All grains <1.0 Ga, preferred ages are based on 206Pb/238U, whereas grains >1.0 Ga, preferred ages are based on 207Pb/206Pb
	# YSG Age = Youngest Single Grain
	# Disc. (%) for grains >1.0 Ga defined as {1 – (206Pb/238U Age)/(207Pb/206Pb Age)} x 100%
	# This study applied 10% of discordant filter, and grains with high discordance (>10%) were excluded from the calculations
	Abbreviation:
	# Cc. = Concordant
	# N/A = Not Available

## Sheet: Data_(Harisma et al., 2022)
	Dataset: U-Pb LA-ICP-MS Detrital Zircon Data (Harisma et al., 2022)
	Zircon Grain Number	Isotopic Ratios														U-Pb Ages (Ma)							Concentration (PPM)									Blank Paste								Data Paste							Remarks
																before Stacey-Kramers Correction
		207Pb/206Pb	±	2s	238U/206Pb	±	2s	206Pb/238U	±	2s	207Pb/235U	±	2s	Error Corr.		206Pb/238U	±	2σ	207Pb/235U	±	2σ		U	error	Th	error	Pb	error	Th/U	error		29Si	202Hg	204Pb	206Pb	207Pb	Th	U		29Si	202Hg	204Pb	206Pb	207Pb	Th	U
	1. Shitakara Formation (ST9ST1)
	ST9ST1-1	0.0468101	±	0.0128077	118.548	±	10.7129	0.0084354	±	0.000762289	0.0558653	±	0.0147435	0.342418		54.15	±	4.87292	55.1969	±	14.1782		176.076	16.7584	79.7002	15.1714	0.0558401	0.00850277	0.452648	0.0286041		7489	629	140	2	3	0	0		33749	581	126	253	15	18910	46889
	ST9ST1-2	0.0675249	±	0.0198176	116.569	±	12.5839	0.00857863	±	0.000926089	0.0819558	±	0.0228692	0.386867		55.0656	±	5.91917	79.982	±	21.4621		101.46	9.77961	76.3038	14.71	0.038253	0.00664531	0.752059	0.048916		7493	684	153	1	2	0	0		33380	755	194	146	12	17847	26635
	ST9ST1-3	0.0503281	±	0.00940972	110.215	±	8.65891	0.00907317	±	0.000712822	0.0646052	±	0.0114713	0.442462		58.2257	±	4.55383	63.567	±	10.9409		280.793	26.5671	109.712	20.7606	0.104461	0.0132576	0.39072	0.0240648		7276	655	110	1	2	0	0		33381	652	152	429	24	25877	74334
	ST9ST1-4	#DIV/0!	±	#DIV/0!	#DIV/0!	±	#DIV/0!	#DIV/0!	±	#DIV/0!	#DIV/0!	±	#DIV/0!	#DIV/0!		#DIV/0!	±	#DIV/0!	#DIV/0!	±	#DIV/0!		#DIV/0!	#DIV/0!	#DIV/0!	#DIV/0!	0	#DIV/0!	#DIV/0!	#DIV/0!																	High Ca
	ST9ST1-5	0.0708293	±	0.0153915	128.053	±	11.7602	0.00780925	±	0.000717187	0.0782563	±	0.0159868	0.449552		50.1461	±	4.58746	76.5043	±	15.0546		165.426	15.6603	155.671	29.4737	0.0547443	0.00839046	0.941028	0.0580492		6944	558	137	1	2	0	0		35211	765	189	236	19	39758	47420
	ST9ST1-6	0.0436546	±	0.01704	144.077	±	15.0601	0.00694071	±	0.000725497	0.0428678	±	0.0162993	0.274913		44.5881	±	4.64462	42.6202	±	15.8697		129.384	12.343	53.622	10.231	0.0348204	0.00626451	0.414441	0.0269769		7167	584	156	1	3	0	0		34334	677	165	158	10	13162	35645
	ST9ST1-7	0.0555524	±	0.0123423	122.837	±	10.7263	0.00814087	±	0.000710869	0.0639839	±	0.013514	0.413435		52.2669	±	4.54555	62.9743	±	12.8967		196.164	18.5667	80.2579	15.1927	0.0632713	0.00925576	0.409136	0.0256673		7092	519	121	2	2	0	0		34532	739	153	284	18	19898	54586
	ST9ST1-8	0.0595146	±	0.00946982	117.991	±	8.92458	0.0084752	±	0.000641044	0.0713627	±	0.0106479	0.506928		54.4045	±	4.09771	69.9917	±	10.0915		326.778	30.6935	154.814	29.0828	0.114865	0.0142408	0.473761	0.0286756		7334	594	171	2	2	0	0		35949	742	147	512	33	40026	94825
	ST9ST1-9	0.0509732	±	0.00912777	116.298	±	8.99644	0.00859863	±	0.000665165	0.062011	±	0.0105203	0.455974		55.1934	±	4.25137	61.0898	±	10.0584		288.47	27.1063	207.28	38.9546	0.107059	0.0135038	0.718552	0.0433371		7289	610	137	3	2	0	0		36169	739	185	464	26	54087	84484
	ST9ST1-10	0.0485999	±	0.00517827	36.679	±	2.37666	0.0272635	±	0.00176658	0.187463	±	0.0185747	0.653949		173.399	±	11.0858	174.462	±	15.883		318.024	29.806	48.7916	9.14579	0.373704	0.037834	0.153421	0.00971152		7131	603	132	2	3	0	0		36738	616	161	1654	85	13052	95484
	ST9ST1-11	0.0483319	±	0.00745523	119.27	±	8.66511	0.00838436	±	0.000609136	0.0573326	±	0.00833304	0.499853		53.8238	±	3.89409	56.6069	±	8.00243		394.877	36.9604	222.769	41.7023	0.139919	0.0165831	0.564147	0.033763		7121	587	155	2	1	0	0		36596	716	158	630	32	59326	118030
	ST9ST1-12	0.0575948	±	0.0108314	112.773	±	9.16441	0.00886736	±	0.000720599	0.0722562	±	0.0128341	0.457517		56.9107	±	4.60445	70.8382	±	12.1534		224.427	21.121	149.544	28.1475	0.0874609	0.0116318	0.666338	0.0406739		7118	594	127	3	2	0	0		36321	684	163	377	24	39458	66463
	ST9ST1-13	0.060253	±	0.00911689	133.147	±	9.78938	0.0075105	±	0.000552196	0.0640243	±	0.00907492	0.518712		48.2349	±	3.53315	63.0129	±	8.66006		394.69	36.8799	226.514	42.3311	0.133111	0.0159496	0.573905	0.0342966		7428	619	145	2	3	0	0		38094	700	169	587	39	62761	122741
	OD3	0.0989715	±	0.0173967	193.581	±	16.889	0.00516578	±	0.000450688	0.0723342	±	0.0116602	0.541224		33.2151	±	2.89039	70.9121	±	11.0409		389.382	37.2754	430.621	82.4464	0.0688056	0.00980816	1.10591	0.0663019		6976	581	124	2	3	0	0		28375	639	156	279	31	83258	84498
	GJ1	0.0618108	±	0.00455329	10.0594	±	0.61485	0.0994098	±	0.00607614	0.869342	±	0.0575184	0.92381		610.949	±	35.6276	635.21	±	31.2426		340.665	32.1993	18.0343	3.40917	1.2662	0.117748	0.0529384	0.0037848		6905	603	119	1	1	0	3		32417	645	181	5561	352	4157	88138
	NIST	0.0716641	±	0.00627443	5.29304	±	0.359955	0.188927	±	0.0128481	1.91555	±	0.158976	0.819417		1115.56	±	69.6628	1086.52	±	55.3658		70.8613	6.92255	25.8888	5.0585	0.498102	0.049012	0.365344	0.0263731		6950	468	121	2	1	0	0		56880	636	244	1726	1598	7460	7928
	NIST	0.0707687	±	0.00613708	5.56005	±	0.374879	0.179854	±	0.0121264	1.80078	±	0.147402	0.8237		1066.18	±	66.2557	1045.74	±	53.4385		73.2303	7.10484	25.9724	5.03996	0.516574	0.0506693	0.354667	0.0252994		7047	452	127	2	3	0	0		53613	645	261	1690	1575	7231	8351
	NIST	0.0763001	±	0.00654336	5.58959	±	0.377801	0.178904	±	0.0120922	1.93127	±	0.156112	0.83616		1060.98	±	66.1216	1091.98	±	54.0768		69.4532	6.72723	24.8561	4.81539	0.508783	0.0499703	0.357882	0.0255768		7025	574	140	2	2	0	0		53412	668	240	1724	1544	7481	8345
	91500	0.075161	±	0.00670007	5.69796	±	0.391554	0.175502	±	0.0120602	1.86625	±	0.157681	0.813322		1042.35	±	66.1375	1069.2	±	55.8593		72.0731	7.06937	25.0645	4.91722	0.443748	0.0439608	0.347765	0.0254512		6815	481	131	0	2	0	0		30660	616	142	1941	151	5400	17428
	91500	0.0747898	±	0.00661873	5.7459	±	0.392923	0.174037	±	0.0119012	1.84154	±	0.154188	0.816737		1034.32	±	65.3475	1060.41	±	55.0967		76.4077	7.49568	26.2203	5.14471	0.462261	0.045788	0.343162	0.0249682		7025	526	140	3	2	0	0		30431	561	169	2006	155	5545	18136
	91500	0.0733233	±	0.00651928	5.60364	±	0.383959	0.178455	±	0.0122277	1.85127	±	0.156016	0.813044		1058.53	±	66.8882	1063.88	±	55.56		76.6345	7.53875	25.8083	5.0779	0.462998	0.0603789	0.336771	0.0246706		7002	574	135	3	2	2	0		29761	719	195	2006	152	5309	17687
	ST9ST1-14	0.0519106	±	0.0093176	116.14	±	7.07363	0.00861027	±	0.000524417	0.0621126	±	0.0105738	0.357773		55.2678	±	3.35175	61.1869	±	10.1086		281.76	31.9683	143.799	32.6308	0.0928679	0.0134491	0.510361	0.0346891		7096	471	119	3	2	0	0		33969	606	145	424	24	35058	77768
	ST9ST1-15	0.0518523	±	0.0101021	114.19	±	7.3553	0.0087573	±	0.00056408	0.0631022	±	0.0116935	0.347592		56.2074	±	3.60473	62.1325	±	11.1686		236.869	26.8943	154.956	35.1876	0.0836805	0.0124017	0.654182	0.0445347		7083	574	135	2	2	0	0		34257	636	165	366	21	38201	66110
	ST9ST1-16	0.0574036	±	0.00402105	116.47	±	4.20925	0.00858593	±	0.000310298	0.0684909	±	0.0042131	0.58752		55.1122	±	1.98328	67.2664	±	4.0037		1649.44	185.474	2415.53	543.239	0.590958	0.0683121	1.46446	0.0959832		6892	577	121	3	3	0	0		36033	648	135	2668	157	638604	493680
	ST9ST1-17	#DIV/0!	±	#DIV/0!	#DIV/0!	±	#DIV/0!	#DIV/0!	±	#DIV/0!	#DIV/0!	±	#DIV/0!	#DIV/0!		#DIV/0!	±	#DIV/0!	#DIV/0!	±	#DIV/0!		#DIV/0!	#DIV/0!	#DIV/0!	#DIV/0!	0	#DIV/0!	#DIV/0!	#DIV/0!																	High Ca
	ST9ST1-18	0.0533033	±	0.0152079	103.768	±	8.57831	0.00963688	±	0.000796663	0.0713834	±	0.0196121	0.300892		61.8259	±	5.0866	70.0114	±	18.587		123.939	14.1916	34.2387	7.84105	0.0504663	0.00852852	0.276253	0.0204126		7209	581	90	3	3	0	0		33788	636	127	208	14	8256	33834
	ST9ST1-19	#DIV/0!	±	#DIV/0!	#DIV/0!	±	#DIV/0!	#DIV/0!	±	#DIV/0!	#DIV/0!	±	#DIV/0!	#DIV/0!		#DIV/0!	±	#DIV/0!	#DIV/0!	±	#DIV/0!		#DIV/0!	#DIV/0!	#DIV/0!	#DIV/0!	0	#DIV/0!	#DIV/0!	#DIV/0!																	High Ca
	ST9ST1-20	0.0470239	±	0.0154265	116.315	±	10.4152	0.00859734	±	0.000769831	0.056181	±	0.0178179	0.282335		55.1851	±	4.92035	55.5004	±	17.1296		117.205	13.455	66.708	15.3162	0.0371052	0.00689621	0.569155	0.0406811		7476	448	139	2	2	0	0		33448	645	129	171	10	15718	31265
	ST9ST1-21	0.0604868	±	0.00997541	129.792	±	7.84272	0.00770462	±	0.000465553	0.0647618	±	0.0100284	0.390217		49.4768	±	2.9782	63.7164	±	9.56332		311.531	35.2818	393.413	89.1104	0.0949642	0.0136872	1.26284	0.0845		7047	500	129	3	2	0	0		34596	613	134	430	28	98326	88148
	ST9ST1-22	0.0530814	±	0.0206355	121.211	±	12.1996	0.00825011	±	0.000830354	0.0608567	±	0.0229474	0.266919		52.9654	±	5.30901	59.9856	±	21.9637		91.7879	10.5566	42.8949	9.867	0.0346123	0.00658269	0.467326	0.0344229		6957	677	140	2	3	0	0		33746	681	168	133	10	10425	25255
	ST9ST1-23	0.0542603	±	0.0132161	123.543	±	9.51567	0.00809436	±	0.000623454	0.0610339	±	0.0141952	0.331171		51.9696	±	3.98677	60.1551	±	13.5844		175.85	20.0639	105.046	23.9709	0.0526182	0.00878575	0.59736	0.0414446		6905	548	116	3	2	0	0		32798	661	124	241	15	24676	46766
	ST9ST1-24	0.0472335	±	0.0067231	38.801	±	2.06889	0.0257726	±	0.00137421	0.169167	±	0.0228144	0.395367		164.036	±	8.63612	158.695	±	19.8135		159.091	18.2007	195.08	44.6363	0.147792	0.0196164	1.22621	0.0843104		7254	555	124	2	1	0	0		32672	697	148	675	33	44985	41533
	ST9ST1-25	0.0592081	±	0.0181568	105.065	±	9.93565	0.00951796	±	0.000900086	0.0783126	±	0.0230036	0.32194		61.0666	±	5.74762	76.5572	±	21.6611		90.3721	10.3941	48.7656	11.2178	0.0364763	0.00681745	0.53961	0.0394358		7373	603	131	2	2	0	0		34558	587	145	153	11	12027	25233
	ST9ST1-26	0.0549018	±	0.00568117	91.0643	±	3.97313	0.0109812	±	0.000479111	0.0837809	±	0.00798886	0.457556		70.4038	±	3.055	81.6934	±	7.48468		616.74	69.749	423.513	95.7928	0.261031	0.0321352	0.686697	0.0455673		6931	535	108	2	2	0	0		33409	597	145	1160	66	101734	167723
	OD3	0.0643381	±	0.0108703	180.444	±	11.2542	0.00554189	±	0.000345645	0.0495487	±	0.00783838	0.394257		35.6267	±	2.21589	49.1042	±	7.58322		465.817	53.1316	567.651	129.494	0.0887117	0.0129761	1.21861	0.0811503		7447	574	116	2	2	0	0		30602	636	142	388	27	119245	110781
	GJ1	0.05737	±	0.00298352	10.3724	±	0.358449	0.0964096	±	0.00333172	0.768621	±	0.0336771	0.788724		593.333	±	19.5891	578.971	±	19.3344		327.495	37.0618	15.3842	3.48198	1.28328	0.14403	0.0469752	0.00366511		7554	603	119	2	2	0	0		35834	632	148	5768	335	3947	95124
	NIST	0.0762564	±	0.00546646	5.64529	±	0.264712	0.177139	±	0.00830617	1.87714	±	0.127304	0.691419		1051.32	±	45.4874	1073.05	±	44.9275		71.1615	8.29487	24.9622	5.81965	0.438135	0.0515758	0.350782	0.0277493		7192	497	135	1	2	0	0		55406	636	239	1685	1526	7275	8174
	NIST	0.0758797	±	0.00537847	5.69278	±	0.264137	0.175661	±	0.0081504	1.85228	±	0.123853	0.693915		1043.23	±	44.6905	1064.24	±	44.0902		75.4413	8.7947	26.1132	6.08863	0.456414	0.0535788	0.34614	0.0272457		7031	568	129	1	2	0	0		53837	668	224	1703	1545	7489	8704
	NIST	0.0743919	±	0.00531139	5.55185	±	0.258711	0.18012	±	0.00839346	1.86207	±	0.125782	0.68985		1067.63	±	45.8493	1067.72	±	44.624		75.6651	8.8381	25.7029	6.00472	0.457142	0.0536585	0.339693	0.0268944		7557	548	123	3	2	0	0		54472	581	263	1689	1545	7399	8183
	91500	0.0745035	±	0.00520949	5.49171	±	0.253505	0.182092	±	0.00840563	1.88528	±	0.124418	0.699473		1078.4	±	45.8392	1075.92	±	43.785		69.6086	8.08979	24.5333	5.70271	0.468742	0.0549358	0.352447	0.0276864		7380	455	115	3	1	0	0		32792	555	126	2083	157	5656	18168
	91500	0.0736191	±	0.00519563	5.49216	±	0.253625	0.182078	±	0.00840826	1.86275	±	0.124211	0.692537		1078.32	±	45.8541	1067.96	±	44.0562		68.2448	7.92391	24.7251	5.74194	0.467903	0.0547947	0.3623	0.0283902		7263	497	147	4	2	0	0		33160	645	148	2082	156	5809	18152
	91500	0.0752343	±	0.00524926	5.59943	±	0.257846	0.17859	±	0.00822381	1.86715	±	0.122739	0.700506		1059.27	±	44.981	1069.52	±	43.4674		71.0538	8.25574	25.6417	5.95888	0.473563	0.0706963	0.360877	0.0282161		7380	587	127	2	1	0	0		32678	587	156	2075	158	5885	18462
	ST9ST1-27	0.0578149	±	0.0102242	113.704	±	8.58445	0.00879474	±	0.000663986	0.0722098	±	0.0137296	0.397076		56.4467	±	4.24301	70.7943	±	13.002		247.016	25.1627	197.746	40.2877	0.0826721	0.0116144	0.800541	0.0583972		7157	445	118	2	1	0	0		33532	639	166	363	22	46613	65621
	ST9ST1-28	0.0531479	±	0.0140969	120.284	±	11.2585	0.00831367	±	0.000778157	0.0627498	±	0.0168963	0.347612		53.3718	±	4.97496	61.7959	±	16.1432		130.139	13.335	73.8733	15.1394	0.0443132	0.0075058	0.567647	0.0429088		7025	552	108	1	1	0	0		34458	600	129	188	11	18112	35959
	ST9ST1-29	0.0516497	±	0.00752153	107.966	±	7.05277	0.0092622	±	0.000605045	0.0679384	±	0.0112364	0.394967		59.4331	±	3.86458	66.7412	±	10.6835		375.241	37.9172	252.234	50.9753	0.142797	0.0177101	0.672191	0.0484664		7425	577	121	2	3	0	0		36424	629	131	637	36	65372	109602
	ST9ST1-30	0.0640745	±	0.00780874	109.479	±	7.00575	0.00913413	±	0.000584507	0.0831162	±	0.0120868	0.440045		58.6151	±	3.73387	81.0705	±	11.3309		553.958	56.8377	86.8706	17.8264	0.158829	0.0193076	0.156818	0.011605		7470	503	132	2	2	0	0		29365	636	144	700	47	16999	122165
	ST9ST1-31	0.071658	±	0.0126358	120.733	±	9.45128	0.00828273	±	0.000648391	0.0842891	±	0.015897	0.415069		53.174	±	4.14546	82.1695	±	14.8868		214.144	21.7434	145.228	29.492	0.0788803	0.0112204	0.678177	0.0497043		7099	636	129	2	2	0	0		35645	613	156	321	25	37051	61571
	ST9ST1-32	0.0514069	±	0.0130534	121.289	±	10.541	0.00824478	±	0.000716539	0.0601913	±	0.0156599	0.334044		52.9314	±	4.58133	59.3485	±	14.9981		167.501	17.1303	103.049	21.0778	0.0521593	0.00837594	0.615215	0.0458034		7170	423	153	2	2	0	0		33834	523	116	234	14	24557	44985
	ST9ST1-33	0.044794	±	0.0095247	112.426	±	8.55783	0.00889472	±	0.000677062	0.0565829	±	0.0126534	0.340389		57.0856	±	4.32614	55.8867	±	12.16		229.936	23.3862	146.745	29.8503	0.0884633	0.0122129	0.6382	0.0467612		7334	613	116	4	2	0	0		34884	690	176	359	18	36132	63805
	ST9ST1-34	0.067457	±	0.0102397	115.724	±	8.26094	0.00864125	±	0.000616854	0.0827821	±	0.0139614	0.423265		55.4658	±	3.94243	80.7572	±	13.0924		291.951	29.603	132.818	26.9348	0.100898	0.0134873	0.454933	0.0332447		7109	571	131	3	2	0	0		34917	529	119	445	32	33009	81772
	ST9ST1-35	0.0626762	±	0.0119539	112.184	±	8.67873	0.00891392	±	0.000689594	0.0793423	±	0.0160673	0.38202		57.2082	±	4.40613	77.5264	±	15.1152		228.713	23.3369	127.981	26.1173	0.0756738	0.0108858	0.559569	0.0412079		7057	471	124	2	3	0	0		32982	584	129	335	24	29653	59722
	ST9ST1-36	0.0554517	±	0.0134515	132.685	±	11.4948	0.00753662	±	0.000652915	0.0593506	±	0.0147843	0.34778		48.402	±	4.17748	58.543	±	14.1707		176.351	17.9789	116.125	23.678	0.0525868	0.00842275	0.658489	0.0487269		7289	532	131	2	2	0	0		35114	603	126	235	15	28878	49424
	ST9ST1-37	#DIV/0!	±	#DIV/0!	#DIV/0!	±	#DIV/0!	#DIV/0!	±	#DIV/0!	#DIV/0!	±	#DIV/0!	#DIV/0!		#DIV/0!	±	#DIV/0!	#DIV/0!	±	#DIV/0!		#DIV/0!	#DIV/0!	#DIV/0!	#DIV/0!	0	#DIV/0!	#DIV/0!	#DIV/0!																	High Ca
	ST9ST1-38	0.0589249	±	0.0125142	134.502	±	11.3262	0.00743485	±	0.000626078	0.0622163	±	0.0137263	0.381687		47.7509	±	4.00617	61.2861	±	13.1211		224.858	23.0494	43.5545	8.92927	0.0616805	0.00940635	0.193698	0.01492		6786	590	119	2	1	0	0		30806	610	144	255	16	9350	54401
	ST9ST1-39	0.0526869	±	0.00631435	148.221	±	9.13423	0.00674668	±	0.000415769	0.0504807	±	0.00729312	0.426554		43.3458	±	2.66226	50.0055	±	7.04945		734.102	74.2664	447.546	90.5532	0.191151	0.0225096	0.609651	0.0435615		7212	526	108	2	1	0	0		33811	552	134	832	45	106392	196674
	OD3	0.0690475	±	0.0097247	163.736	±	11.3924	0.00610739	±	0.000424938	0.0598876	±	0.00954093	0.436734		39.251	±	2.7227	59.0576	±	9.14031		594.856	61.2281	689.208	141.879	0.115193	0.0149381	1.15861	0.0830207		7283	490	106	1	1	0	0		28035	513	142	476	34	127825	124336
	GJ1	0.0599534	±	0.00295809	10.4944	±	0.553333	0.0952885	±	0.00502421	0.811311	±	0.0817585	0.523216		586.738	±	29.5704	603.189	±	45.8321		338.712	34.6366	17.1022	3.49774	1.10677	0.111593	0.0504919	0.00421793		7102	545	100	2	2	0	0		30825	561	166	4826	293	3626	80933
	NIST	0.0745399	±	0.00491303	5.46368	±	0.330289	0.183027	±	0.0110643	1.93748	±	0.215131	0.544431		1083.49	±	60.2903	1094.13	±	74.3632		70.9811	7.43002	24.9038	5.21397	0.477984	0.0505459	0.35085	0.0291178		7212	481	110	2	2	0	0		53986	648	234	1627	1503	6900	7654
	NIST	0.0736551	±	0.0049056	5.46412	±	0.330391	0.183012	±	0.0110659	1.91433	±	0.213345	0.542554		1083.41	±	60.3	1086.09	±	74.3316		69.5905	7.27609	25.0984	5.24871	0.477129	0.0504627	0.360659	0.0298656		7008	481	111	3	2	0	0		52434	552	250	1559	1436	7081	7438
	NIST	0.0752711	±	0.00494919	5.57084	±	0.336288	0.179506	±	0.010836	1.91885	±	0.212768	0.544408		1064.28	±	59.2227	1087.67	±	74.0159		72.4548	7.582	26.0288	5.44787	0.482901	0.0510242	0.359242	0.0296894		6860	494	144	2	3	0	0		52259	555	227	1604	1453	6762	7735
	91500	0.0748337	±	0.00559672	5.84221	±	0.36799	0.171168	±	0.0107816	1.81909	±	0.211943	0.540622		1018.54	±	59.3445	1052.36	±	76.3379		71.2439	7.58306	24.9983	5.32188	0.369391	0.0400427	0.350884	0.0299592		6712	403	103	3	2	0	3		27628	558	137	1610	123	4673	15012
	91500	0.0677636	±	0.00532332	5.60204	±	0.355577	0.178506	±	0.0113303	1.71784	±	0.204659	0.532772		1058.81	±	61.9767	1015.22	±	76.4603		68.5934	7.33737	24.3748	5.21505	0.362736	0.03892	0.355352	0.0305797		7263	529	134	3	2	0	0		27796	552	144	1587	110	4473	14186
	91500	0.0741016	±	0.0053624	5.54139	±	0.344928	0.18046	±	0.0112329	1.89907	±	0.218574	0.540819		1069.49	±	61.3419	1080.77	±	76.5544		70.2714	7.45631	25.1755	5.34296	0.403593	0.0455729	0.358261	0.0303552		7292	481	129	1	3	0	0		29283	652	135	1758	134	4948	15565
	ST9ST1-40	0.0573216	±	0.00634314	83.7604	±	5.22098	0.0119388	±	0.000744173	0.0965486	±	0.0126034	0.477499		76.5067	±	4.74065	93.5855	±	11.6705		1666.05	174.376	503.414	105.379	0.259231	0.0264792	0.302161	0.0262973		7305	461	124	2	1	0	0		16447	503	144	1119	65	40473	150748
	ST9ST1-41	0.093919	±	0.0174406	103.609	±	9.11157	0.00965167	±	0.000848785	0.127886	±	0.0242327	0.464104		61.9203	±	5.41931	122.196	±	21.8156		149.697	13.4976	89.0531	16.0595	0.0583014	0.00864794	0.59489	0.0530606		6973	532	124	2	2	0	0		34578	587	126	247	25	21619	40900
	ST9ST1-42	0.0505424	±	0.00543274	118.69	±	7.19725	0.00842531	±	0.000510903	0.060077	±	0.00771325	0.472305		54.0855	±	3.26597	59.239	±	7.38805		1004.14	89.3583	79.0882	14.0761	0.307605	0.0306152	0.0787618	0.00693063		6934	516	115	1	1	0	0		32834	542	113	1347	69	18014	257406
	ST9ST1-43	0.0503954	±	0.00834515	118.123	±	8.36736	0.00846573	±	0.000599677	0.0601896	±	0.0106262	0.401232		54.3439	±	3.83332	59.3469	±	10.1771		396	35.3942	320.904	57.3645	0.125029	0.014813	0.810364	0.0703788		6828	484	118	2	2	0	0		32856	539	142	538	29	73454	102014
	ST9ST1-44	#DIV/0!	±	#DIV/0!	#DIV/0!	±	#DIV/0!	#DIV/0!	±	#DIV/0!	#DIV/0!	±	#DIV/0!	#DIV/0!		#DIV/0!	±	#DIV/0!	#DIV/0!	±	#DIV/0!		#DIV/0!	#DIV/0!	#DIV/0!	#DIV/0!	0	#DIV/0!	#DIV/0!	#DIV/0!																	High Ca
	ST9ST1-45	0.0586578	±	0.0121008	133.83	±	10.9463	0.00747216	±	0.000611165	0.0618356	±	0.0130843	0.386546		47.9896	±	3.9106	60.9221	±	12.5119		251.996	22.5905	182.257	32.6776	0.0718314	0.00995091	0.723254	0.06338		6757	594	119	3	2	0	0		33299	629	132	310	20	42542	66199
	ST9ST1-46	0.232147	±	0.0351327	68.1745	±	6.75287	0.0146682	±	0.00145293	0.480404	±	0.0727565	0.654035		93.8708	±	9.23078	398.35	±	49.9024		108.949	10.3392	61.4807	11.6695	0.048512	0.00767258	0.564308	0.0525156		6824	539	132	3	2	0	0		25262	623	144	184	44	9969	19882
	ST9ST1-47	#DIV/0!	±	#DIV/0!	#DIV/0!	±	#DIV/0!	#DIV/0!	±	#DIV/0!	#DIV/0!	±	#DIV/0!	#DIV/0!		#DIV/0!	±	#DIV/0!	#DIV/0!	±	#DIV/0!		#DIV/0!	#DIV/0!	#DIV/0!	#DIV/0!	0	#DIV/0!	#DIV/0!	#DIV/0!																	High Ca
	ST9ST1-48	0.0510864	±	0.00584309	126.251	±	7.78427	0.00792072	±	0.000488369	0.0570869	±	0.00763675	0.460905		50.8591	±	3.12349	56.3709	±	7.33547		900.599	79.9839	523.497	92.9857	0.268665	0.0272874	0.581277	0.0501079		6947	535	134	1	2	0	0		33762	548	124	1176	62	123450	239019
	ST9ST1-49	0.0499209	±	0.00523607	95.7578	±	5.75193	0.010443	±	0.000627285	0.0735486	±	0.00930711	0.474678		66.9709	±	4.00195	72.0613	±	8.80284		858.323	76.159	331.73	58.8688	0.341251	0.0334823	0.386486	0.0333909		6605	526	108	2	2	2	0		33539	532	121	1485	76	78577	228810
	ST9ST1-50	0.0598856	±	0.0127604	122.533	±	10.2748	0.00816107	±	0.000684334	0.0689503	±	0.0150037	0.385353		52.3961	±	4.37579	67.7028	±	14.2518		219.85	19.8042	171.943	30.9777	0.0654803	0.00934464	0.782091	0.0687622		7031	558	110	3	2	0	0		32799	590	116	287	19	38964	56070
	ST9ST1-51	0.0535951	±	0.00844012	115.911	±	8.13394	0.00862728	±	0.000605409	0.0652327	±	0.0110384	0.414701		55.3765	±	3.86934	64.1654	±	10.5218		399.175	35.6412	230.643	41.187	0.12835	0.0151086	0.577799	0.0502812		6941	555	139	2	2	0	0		33413	616	134	562	32	53694	104586
	ST9ST1-52	0.0557039	±	0.00962979	84.5053	±	6.26841	0.0118336	±	0.000877787	0.0929968	±	0.0169762	0.406351		75.8363	±	5.5924	90.2911	±	15.7707		243.749	21.9583	155.59	28.033	0.110076	0.0134735	0.63832	0.056127		7086	665	123	1	2	0	0		32427	606	155	450	27	34674	61135
	OD3	0.0841493	±	0.02648	191.407	±	22.6274	0.00522447	±	0.000617617	0.0620239	±	0.0190525	0.384844		33.5914	±	3.96072	61.1022	±	18.2157		177.629	16.587	161.103	30.0881	0.0282805	0.00550171	0.906966	0.0809994		6983	574	134	2	2	0	0		25753	552	148	109	11	26593	32999
	GJ1	0.0595892	±	0.00405632	10.5462	±	0.593346	0.0948207	±	0.00533476	0.797146	±	0.0808044	0.555027		583.985	±	31.4116	595.217	±	45.6543		347.524	31.1907	17.6713	3.17206	1.19191	0.105314	0.0508492	0.0048646		7457	468	129	2	3	0	0		33003	481	115	5173	311	3970	87868
	NIST	0.0753288	±	0.00669569	5.79664	±	0.383687	0.172514	±	0.0114189	1.83337	±	0.215376	0.56345		1025.95	±	62.7805	1057.49	±	77.1832		72.502	6.88281	25.4049	4.82401	0.375913	0.0364301	0.350403	0.034397		7383	526	110	3	2	0	0		53172	542	247	1651	1537	7178	8245
	NIST	0.0682119	±	0.00628091	5.55834	±	0.370479	0.17991	±	0.0119915	1.73134	±	0.2079	0.555068		1066.48	±	65.5152	1020.25	±	77.2873		69.8046	6.66828	24.7712	4.7332	0.369141	0.0358546	0.354865	0.0350428		7512	523	126	2	2	0	0		56471	584	248	1812	1579	7178	8384
	NIST	0.0745918	±	0.00647883	5.49817	±	0.360048	0.181879	±	0.0119104	1.91399	±	0.22216	0.56418		1077.23	±	64.9637	1085.98	±	77.4117		71.5123	6.76233	25.585	4.83923	0.41072	0.0393854	0.357771	0.0349173		7141	552	121	2	3	0	0		54406	529	245	1726	1534	7107	7599
	91500	0.0736554	±	0.00624544	5.66335	±	0.365347	0.176574	±	0.0113909	1.83484	±	0.209842	0.564075		1048.23	±	62.4106	1058.01	±	75.1615		73.3214	6.86177	25.731	4.81654	0.448355	0.0426147	0.350934	0.0339085		7305	561	98	1	2	0	0		31045	487	132	1889	141	5372	17228
	91500	0.0764634	±	0.00643493	5.60667	±	0.362599	0.178359	±	0.011535	1.92405	±	0.219215	0.567632		1058	±	63.104	1089.47	±	76.123		72.2688	6.77021	25.1049	4.70418	0.444643	0.0423368	0.347382	0.0336583		7247	506	100	2	2	0	0		30877	587	148	1873	145	5217	16902
	91500	0.0748593	±	0.00631298	5.36352	±	0.348327	0.186445	±	0.0121084	1.96908	±	0.224913	0.568572		1102.09	±	65.7898	1104.99	±	76.9171		67.6741	6.33868	22.9776	4.3049	0.437478	#DIV/0!	0.339534	0.0331154		6976	461	111	1	1	0	0		31116	642	142	1872	141	4878	16169
	ST9ST1-53	#DIV/0!	±	#DIV/0!	#DIV/0!	±	#DIV/0!	#DIV/0!	±	#DIV/0!	#DIV/0!	±	#DIV/0!	#DIV/0!		#DIV/0!	±	#DIV/0!	#DIV/0!	±	#DIV/0!		#DIV/0!	#DIV/0!	#DIV/0!	#DIV/0!	0	#DIV/0!	#DIV/0!	#DIV/0!																	High Ca
	ST9ST1-54	0.060243	±	0.0130668	112.926	±	9.17229	0.00885537	±	0.000719269	0.072799	±	0.0153741	0.384609		56.8341	±	4.59601	71.3521	±	14.5513		188.208	19.2859	153.319	31.422	0.0659471	0.00997821	0.81463	0.0604552		7160	497	129	2	2	0	0		35027	610	147	284	19	36837	51200
	ST9ST1-55	#DIV/0!	±	#DIV/0!	#DIV/0!	±	#DIV/0!	#DIV/0!	±	#DIV/0!	#DIV/0!	±	#DIV/0!	#DIV/0!		#DIV/0!	±	#DIV/0!	#DIV/0!	±	#DIV/0!		#DIV/0!	#DIV/0!	#DIV/0!	#DIV/0!	0	#DIV/0!	#DIV/0!	#DIV/0!																	High Ca
	ST9ST1-56	0.051988	±	0.00777594	105.133	±	6.70698	0.00951181	±	0.00060681	0.0674805	±	0.0100452	0.428556		61.0273	±	3.87489	66.3057	±	9.555		438.691	44.6678	119.807	24.3977	0.160567	0.019672	0.273102	0.0200991		6983	487	103	2	2	0	0		34296	629	118	694	38	28213	116969
	ST9ST1-57	#DIV/0!	±	#DIV/0!	#DIV/0!	±	#DIV/0!	#DIV/0!	±	#DIV/0!	#DIV/0!	±	#DIV/0!	#DIV/0!		#DIV/0!	±	#DIV/0!	#DIV/0!	±	#DIV/0!		#DIV/0!	#DIV/0!	#DIV/0!	#DIV/0!	0	#DIV/0!	#DIV/0!	#DIV/0!																	High Ca
	ST9ST1-58	0.0518775	±	0.0101645	104.767	±	7.85837	0.00954499	±	0.000715952	0.067572	±	0.0129672	0.390868		61.2392	±	4.57168	66.3928	±	12.3332		224.742	22.9568	124.307	25.3953	0.0850934	0.0119989	0.553108	0.0410332		6741	490	113	2	1	0	0		34841	594	137	368	20	30116	61650
	ST9ST1-59	0.0621202	±	0.0115471	134.831	±	10.038	0.00741672	±	0.000552166	0.0628719	±	0.0114164	0.41		47.6348	±	3.53329	61.9126	±	10.9064		275.788	28.0477	158.701	32.28	0.0930758	0.0128277	0.575447	0.04227		7105	529	110	2	2	0	0		36897	465	139	372	25	40764	80208
	ST9ST1-60	0.0528818	±	0.00365458	116.226	±	5.68383	0.00860392	±	0.000420759	0.062089	±	0.00481758	0.630264		55.2272	±	2.68925	61.1643	±	4.60573		16741.4	1697.72	31698.3	6428.95	5.42862	0.534055	1.89341	0.134818		7128	526	111	1	2	0	0		33856	616	110	23377	1239	7304651	4368192
	ST9ST1-61	#DIV/0!	±	#DIV/0!	#DIV/0!	±	#DIV/0!	#DIV/0!	±	#DIV/0!	#DIV/0!	±	#DIV/0!	#DIV/0!		#DIV/0!	±	#DIV/0!	#DIV/0!	±	#DIV/0!		#DIV/0!	#DIV/0!	#DIV/0!	#DIV/0!	0	#DIV/0!	#DIV/0!	#DIV/0!																	High Ca
	ST9ST1-62	0.0646622	±	0.018962	116.627	±	11.3829	0.00857431	±	0.000836856	0.0756592	±	0.0215242	0.343072		55.0379	±	5.34886	74.0556	±	20.3181		120.579	12.4643	47.3004	9.77913	0.0482139	0.0080409	0.392279	0.0306076		7128	594	106	3	3	0	0		34209	681	163	173	14	11044	31877
	ST9ST1-63	0.0464802	±	0.0091678	91.8193	±	6.59503	0.010891	±	0.000782256	0.0690791	±	0.0134296	0.369459		69.8281	±	4.98841	67.8251	±	12.7551		228.941	23.3766	86.8982	17.746	0.0992515	0.0134648	0.379566	0.0283771		6983	577	144	2	2	0	0		35386	581	118	432	22	21280	63479
	ST9ST1-64	0.0495697	±	0.00852224	101.451	±	6.97375	0.00985699	±	0.000677571	0.0666764	±	0.0113128	0.405146		63.2311	±	4.32527	65.5406	±	10.7688		305.779	31.1982	165.248	33.7201	0.118615	0.0154443	0.540415	0.0397053		7050	510	124	2	1	0	0		34590	632	160	506	26	39237	82208
	ST9ST1-65	0.0500947	±	0.0071029	115.434	±	7.17652	0.00866298	±	0.000538578	0.0592203	±	0.00838626	0.439019		55.6046	±	3.44208	58.4182	±	8.03918		553.265	56.3236	195.688	39.8429	0.180197	0.0216323	0.353696	0.0257644		6886	497	132	1	1	0	0		33620	577	148	779	40	45105	144391
	OD3	0.058519	±	0.0146928	178.277	±	15.5884	0.00560925	±	0.00049047	0.0447934	±	0.0109211	0.358638		36.0585	±	3.14414	44.4933	±	10.6137		309.29	32.133	293.532	60.9921	0.0518313	0.00844341	0.949054	0.0697444		7260	432	116	2	2	0	0		28335	526	132	224	15	53336	63632
	GJ1	0.0606065	±	0.00479544	9.79961	±	0.511341	0.102045	±	0.00532467	0.843961	±	0.0730788	0.602605		626.382	±	31.1467	621.329	±	40.2411		335.036	34.3654	17.9356	3.6794	1.19962	0.121459	0.0535334	0.00447132		6879	481	100	1	3	0	0		31582	694	129	5129	314	3820	80795
	NIST	0.0735732	±	0.00691447	5.67551	±	0.345415	0.176195	±	0.0107234	1.76899	±	0.179587	0.599498		1046.16	±	58.7718	1034.15	±	65.854		74.3381	7.86611	26.2457	5.55472	0.454572	0.048655	0.353059	0.0297093		6834	545	95	2	2	0	0		56364	552	242	1736	1595	7054	8096
	NIST	0.0763781	±	0.00713429	5.61871	±	0.342922	0.177977	±	0.0108623	1.855	±	0.187416	0.604082		1055.91	±	59.4434	1065.21	±	66.6547		73.2709	7.75941	25.6071	5.42392	0.450808	0.0482863	0.349485	0.029516		6879	574	118	3	2	0	0		55538	500	260	1743	1549	7142	7744
	NIST	0.0747758	±	0.00699637	5.37504	±	0.329594	0.186045	±	0.0114082	1.89842	±	0.19242	0.604978		1099.92	±	62.0058	1080.53	±	67.4091		68.6125	7.2651	23.4373	4.96371	0.443544	0.0475745	0.34159	0.0291		7041	548	126	2	2	2	0		55343	610	221	1679	1593	7029	7793
	91500	0.0791391	±	0.00727442	5.45676	±	0.332095	0.183259	±	0.011153	1.9791	±	0.1974	0.610168		1084.75	±	60.7619	1108.41	±	67.2807		73.7537	7.80583	26.0871	5.52226	0.459865	0.0491834	0.353706	0.0298283		6915	510	116	2	2	0	0		30457	500	116	1934	155	5295	16950
	91500	0.0781537	±	0.00721676	5.70186	±	0.345881	0.175381	±	0.0106388	1.87044	±	0.186984	0.606806		1041.69	±	58.3489	1070.69	±	66.1432		73.9571	7.80997	25.3316	5.35042	0.458775	0.0490531	0.342518	0.0288157		7344	452	108	2	2	0	0		31698	519	135	1920	152	5319	17583
	91500	0.0760356	±	0.00705135	5.65539	±	0.342953	0.176822	±	0.0107228	1.8347	±	0.184118	0.604285		1049.59	±	58.7376	1057.97	±	65.9505		72.9522	7.69207	25.9506	5.47278	0.460306	0.0713229	0.35572	0.0298317		6899	558	118	4	2	0	0		31566	558	126	1936	149	5519	17567
	ST9ST1-66	0.0572618	±	0.0123935	117.401	±	8.92396	0.0085178	±	0.00064746	0.0674069	±	0.0147494	0.347389		54.6767	±	4.13854	66.2357	±	14.0305		181.947	12.8235	123.703	17.4371	0.0610103	0.00829174	0.679881	0.0366618		7109	410	92	2	1	0	0		35049	584	127	263	16	29935	49516
	ST9ST1-67	#DIV/0!	±	#DIV/0!	#DIV/0!	±	#DIV/0!	#DIV/0!	±	#DIV/0!	#DIV/0!	±	#DIV/0!	#DIV/0!		#DIV/0!	±	#DIV/0!	#DIV/0!	±	#DIV/0!		#DIV/0!	#DIV/0!	#DIV/0!	#DIV/0!	0	#DIV/0!	#DIV/0!	#DIV/0!																	High Ca
	ST9ST1-68	0.693744	±	0.04481	14.6952	±	0.793609	0.0680496	±	0.003675	6.52434	±	0.608156	0.579366		424.394	±	22.1812	2049.19	±	82.0686		71.5081	5.12289	35.2082	5.04502	0.373451	0.029749	0.492366	0.0297801		6957	523	97	1	2	0	0		39960	687	181	969	676	10064	22987
	ST9ST1-69	0.0905778	±	0.00963969	112.759	±	5.82807	0.00886844	±	0.000458373	0.111015	±	0.0136463	0.420473		56.9176	±	2.92889	106.893	±	12.4717		481.119	32.9178	198.217	27.1237	0.193641	0.0178992	0.411991	0.0211336		6763	532	131	3	2	0	3		37986	597	131	806	75	53603	146322
	ST9ST1-70	0.0527627	±	0.00507661	105.54	±	4.62486	0.00947508	±	0.000415206	0.069091	±	0.00808885	0.374296		60.7927	±	2.65147	67.8365	±	7.68249		998.616	68.7122	1110.05	152.759	0.377998	0.0300436	1.11159	0.055449		7299	500	113	2	1	0	0		35774	629	135	1626	87	273766	276972
	ST9ST1-71	0.0507946	±	0.00600419	50.5986	±	2.50035	0.0197634	±	0.000976615	0.138737	±	0.0186772	0.367063		126.16	±	6.17365	131.918	±	16.654		302.08	21.0021	142.888	19.8687	0.236967	0.0208064	0.473016	0.0248759		6792	558	135	3	1	0	3		35137	652	144	1023	53	35079	83404
	ST9ST1-72	#DIV/0!	±	#DIV/0!	#DIV/0!	±	#DIV/0!	#DIV/0!	±	#DIV/0!	#DIV/0!	±	#DIV/0!	#DIV/0!		#DIV/0!	±	#DIV/0!	#DIV/0!	±	#DIV/0!		#DIV/0!	#DIV/0!	#DIV/0!	#DIV/0!	0	#DIV/0!	#DIV/0!	#DIV/0!																	High Ca
	ST9ST1-73	0.062398	±	0.00965093	128.938	±	7.72275	0.00775567	±	0.000464526	0.0668809	±	0.0109624	0.365416		49.8034	±	2.97148	65.7352	±	10.4332		354.97	24.4969	253.002	34.9201	0.119429	0.0127412	0.712743	0.0366704		6950	506	95	3	2	0	0		36780	581	126	498	33	65366	103138
	ST9ST1-74	0.393411	±	0.0342312	59.0951	±	3.69093	0.0169219	±	0.0010569	0.92004	±	0.0944663	0.608296		108.173	±	6.69983	662.381	±	49.957		140.663	9.8022	60.111	8.37788	0.149431	0.0148646	0.42734	0.0238303		6644	561	108	3	1	0	0		39124	484	134	469	185	16910	44501
	ST9ST1-75	0.0476617	±	0.00891703	113.573	±	7.08745	0.00880489	±	0.000549462	0.0579969	±	0.0112628	0.321345		56.5115	±	3.51114	57.2447	±	10.8092		278.69	19.3088	159.197	22.0598	0.106444	0.0117979	0.571235	0.0299242		6857	568	124	1	2	0	0		36538	597	152	440	23	40925	80570
	ST9ST1-76	#DIV/0!	±	#DIV/0!	#DIV/0!	±	#DIV/0!	#DIV/0!	±	#DIV/0!	#DIV/0!	±	#DIV/0!	#DIV/0!		#DIV/0!	±	#DIV/0!	#DIV/0!	±	#DIV/0!		#DIV/0!	#DIV/0!	#DIV/0!	#DIV/0!	0	#DIV/0!	#DIV/0!	#DIV/0!																	High Ca
	ST9ST1-77	0.0887358	±	0.00760236	123.875	±	5.56117	0.00807268	±	0.000362411	0.0989984	±	0.0107043	0.415198		51.8309	±	2.31754	95.8513	±	9.88986		905.214	61.4648	576.18	78.2462	0.343293	0.0277912	0.636512	0.0318496		6837	639	139	3	2	0	0		39212	497	131	1429	129	161563	285453
	ST9ST1-78	0.0499426	±	0.00961347	112.655	±	7.29782	0.00887662	±	0.000575027	0.0612676	±	0.0121761	0.325959		56.9699	±	3.67425	60.3788	±	11.6497		252.185	17.5223	124.884	17.3545	0.0956645	0.0109997	0.495208	0.0262404		7060	590	129	3	2	0	0		36631	600	145	402	22	31985	72637
	OD3	0.6333	±	0.0553616	43.7433	±	3.02447	0.0228607	±	0.00158062	2.00083	±	0.201757	0.685679		145.71	±	9.9616	1115.79	±	68.2679		134.68	10.1289	93.9319	14.1289	0.138599	0.0141056	0.697445	0.0403629		7012	548	102	2	2	0	0		26680	503	132	367	234	16001	25801
	GJ1	0.0592313	±	0.00392635	10.3207	±	0.411834	0.0968926	±	0.00386637	0.793148	±	0.0769576	0.411259		596.173	±	22.7226	592.956	±	43.5778		365.035	26.1546	18.9914	2.72145	1.10305	0.076259	0.0520261	0.00345888		6999	500	137	4	2	0	0		29092	577	121	4714	282	3634	78553
	NIST	0.078904	±	0.00630202	5.42913	±	0.274114	0.184192	±	0.00929975	2.00854	±	0.217037	0.467249		1089.83	±	50.6253	1118.4	±	73.25		73.9185	5.56294	25.9686	3.90896	0.460893	0.0353913	0.351314	0.0234658		7163	500	100	2	1	0	0		55622	597	247	1689	1528	7176	8132
	NIST	0.0779215	±	0.00626129	5.67299	±	0.285069	0.176274	±	0.00885781	1.89827	±	0.205517	0.464139		1046.59	±	48.5441	1080.48	±	72.001		74.1224	5.55374	25.2166	3.77905	0.459801	0.0353211	0.340202	0.0226368		7099	581	121	3	1	0	0		54474	597	245	1671	1516	7418	8006
	NIST	0.0758097	±	0.00612615	5.62675	±	0.282615	0.177722	±	0.00892646	1.862	±	0.202252	0.462405		1054.52	±	48.8601	1067.69	±	71.7553		73.1152	5.46162	25.8327	3.85963	0.461335	0.0354197	0.353315	0.0233903		6605	510	106	3	2	0	0		53814	623	202	1741	1555	7267	8170
	91500	0.0724246	±	0.00598596	5.634	±	0.283091	0.177494	±	0.0089185	1.77657	±	0.195425	0.456783		1053.27	±	48.826	1036.92	±	71.4664		75.2486	5.64249	25.776	3.86587	0.459133	0.0354897	0.342544	0.0227847		7018	535	124	2	4	0	0		30942	629	156	1928	144	5341	17535
	91500	0.0745791	±	0.00611288	5.61741	±	0.285191	0.178018	±	0.00903782	1.83482	±	0.20096	0.463537		1056.14	±	49.4572	1058.01	±	71.9802		71.299	5.35331	24.9392	3.74529	0.442802	0.0340828	0.349783	0.0234075		7050	565	123	3	1	0	0		31323	645	148	1860	140	5243	16857
	91500	0.0726237	±	0.00597005	5.49511	±	0.277931	0.18198	±	0.00920415	1.82648	±	0.200476	0.4608		1077.78	±	50.1986	1055.01	±	72.0188		73.5457	5.54	25.1441	3.78835	0.454261	0.0514285	0.341884	0.0229296		7225	610	126	3	2	0	0		30864	555	135	1910	141	5148	16934
	ST9ST1-79	0.0462629	±	0.00900827	116.919	±	6.94423	0.00855292	±	0.000507987	0.0559658	±	0.0105398	0.315376		54.9012	±	3.24693	55.2935	±	10.1347		283.719	13.2169	131.936	12.2924	0.097263	0.00977643	0.465024	0.0238275		7205	552	131	3	2	0	0		34787	590	160	416	21	32892	78393
	ST9ST1-80	0.0524136	±	0.00665531	109.937	±	5.01205	0.00909616	±	0.000414698	0.0674338	±	0.00824908	0.372688		58.3725	±	2.64921	66.2613	±	7.84683		530.538	24.2135	300.063	27.3895	0.187085	0.0143208	0.565582	0.0278917		7112	632	134	4	2	0	0		34817	648	140	829	45	75140	147244
	ST9ST1-81	#DIV/0!	±	#DIV/0!	#DIV/0!	±	#DIV/0!	#DIV/0!	±	#DIV/0!	#DIV/0!	±	#DIV/0!	#DIV/0!		#DIV/0!	±	#DIV/0!	#DIV/0!	±	#DIV/0!		#DIV/0!	#DIV/0!	#DIV/0!	#DIV/0!	0	#DIV/0!	#DIV/0!	#DIV/0!																	High Ca
	ST9ST1-82	0.0419004	±	0.0381097	92.6647	±	15.6481	0.0107916	±	0.00182235	0.0639557	±	0.0573167	0.188427		69.1944	±	11.6222	62.9474	±	54.7		26.052	1.61405	11.7798	1.46142	0.0107467	0.00306354	0.452166	0.0360661		7063	587	165	3	2	0	0		34732	713	166	51	4	2946	7221
	ST9ST1-83	0.0437221	±	0.0124272	120.173	±	9.18371	0.00832135	±	0.000635925	0.0514602	±	0.0142128	0.276697		53.4209	±	4.0656	50.9518	±	13.7251		163.706	7.83902	90.9936	8.71462	0.051584	0.0069074	0.555836	0.0296531		6863	545	139	2	2	0	0		34225	613	153	232	12	22504	44872
	ST9ST1-84	0.0641878	±	0.0197743	128.689	±	12.333	0.00777065	±	0.000744705	0.0705482	±	0.0208525	0.324232		49.8992	±	4.76366	69.2195	±	19.778		100.755	4.91899	54.6663	5.33812	0.03224	0.00538811	0.542568	0.0305366		6708	519	139	2	2	0	0		35894	706	153	143	11	14421	29458
	ST9ST1-85	0.206509	±	0.0184668	99.0125	±	5.20867	0.0100997	±	0.000531308	0.295002	±	0.023348	0.664679		64.7805	±	3.39079	262.489	±	18.3066		300.76	13.698	155.422	14.1573	0.147071	0.0124009	0.516764	0.0261447		7225	581	135	1	2	0	0		37102	674	165	561	117	41971	90016
	ST9ST1-86	0.046682	±	0.00824018	117.089	±	6.34643	0.00854053	±	0.000462912	0.0563911	±	0.00964111	0.317028		54.822	±	2.95885	55.7024	±	9.26685		344.682	15.8239	288.28	26.4693	0.116279	0.0108194	0.836366	0.0416361		7273	561	142	3	3	0	0		35735	726	158	520	27	74162	98276
	ST9ST1-87	0.0658946	±	0.00817866	110.158	±	5.31802	0.00907784	±	0.000438243	0.0846074	±	0.01002	0.407637		58.2555	±	2.79968	82.4675	±	9.38046		452.138	20.716	217.418	19.9232	0.162812	0.0131713	0.480866	0.0239532		7144	658	139	3	2	0	0		34862	732	165	705	48	54470	125544
	ST9ST1-88	#DIV/0!	±	#DIV/0!	#DIV/0!	±	#DIV/0!	#DIV/0!	±	#DIV/0!	#DIV/0!	±	#DIV/0!	#DIV/0!		#DIV/0!	±	#DIV/0!	#DIV/0!	±	#DIV/0!		#DIV/0!	#DIV/0!	#DIV/0!	#DIV/0!	0	#DIV/0!	#DIV/0!	#DIV/0!																	High Ca
	ST9ST1-89	#DIV/0!	±	#DIV/0!	#DIV/0!	±	#DIV/0!	#DIV/0!	±	#DIV/0!	#DIV/0!	±	#DIV/0!	#DIV/0!		#DIV/0!	±	#DIV/0!	#DIV/0!	±	#DIV/0!		#DIV/0!	#DIV/0!	#DIV/0!	#DIV/0!	0	#DIV/0!	#DIV/0!	#DIV/0!																	High Ca
	ST9ST1-90	0.0549764	±	0.00662273	106.464	±	4.7425	0.00939288	±	0.000418412	0.0730383	±	0.00846795	0.384218		60.2678	±	2.67216	71.5786	±	8.01296		540.483	24.5817	201.762	18.3527	0.206336	0.0152056	0.373299	0.0185563		7096	690	126	1	2	0	0		35124	574	160	879	50	51113	151753
	ST9ST1-91	0.0523424	±	0.0054032	105.02	±	4.15962	0.00952198	±	0.000377145	0.0704948	±	0.00703151	0.397091		61.0922	±	2.4083	69.1689	±	6.66951		808.881	37.0625	252.034	23.0961	0.286721	0.0187196	0.311584	0.0153408		7312	519	135	2	2	0	0		33992	665	152	1270	68	60778	216189
	OD3	0.0580159	±	0.011748	185.914	±	12.2671	0.00537883	±	0.000354911	0.0441379	±	0.00856689	0.339954		34.5813	±	2.27566	43.8559	±	8.33096		551.535	29.4026	701.709	74.8169	0.0709281	0.00820601	1.27228	0.0630514		7125	452	127	1	2	0	0		24169	545	145	313	20	108101	94169
	GJ1	0.0599112	±	0.0034299	10.1441	±	0.323772	0.0985798	±	0.00314641	0.835357	±	0.0481804	0.553386		606.081	±	18.463	616.58	±	26.6551		384.981	19.2477	19.3868	1.93856	1.13059	0.0508704	0.0503579	0.00327478		7212	561	127	1	2	0	0		28213	587	182	4919	295	3680	80992
	NIST	0.0730972	±	0.00557254	5.608	±	0.248692	0.178317	±	0.00790761	1.84361	±	0.144043	0.567584		1057.77	±	43.2615	1061.15	±	51.4342		73.1659	3.94604	24.6995	2.66459	0.446425	0.0252137	0.337582	0.0220369		7376	500	111	3	3	0	0		56383	652	240	1819	1596	7517	8164
	NIST	0.0752718	±	0.0056823	5.59148	±	0.251263	0.178844	±	0.00803664	1.90406	±	0.147487	0.580133		1060.65	±	43.9478	1082.51	±	51.5679		69.3256	3.74835	23.8977	2.58463	0.430546	0.0245861	0.344716	0.0226445		6957	610	121	2	2	0	0		54351	574	218	1712	1582	7444	8125
	NIST	0.0732982	±	0.00555242	5.46975	±	0.24461	0.182824	±	0.00817598	1.8954	±	0.147447	0.574875		1082.38	±	44.5592	1079.48	±	51.7078		71.5101	3.89074	24.094	2.6222	0.441688	0.0250268	0.336931	0.022184		7099	616	119	3	2	0	0		51999	690	287	1772	1603	7334	7822
	91500	0.072418	±	0.00579582	5.64686	±	0.260669	0.17709	±	0.00817476	1.81391	±	0.148651	0.563285		1051.06	±	44.7696	1050.49	±	53.64		74.6621	4.20466	25.5941	2.88308	0.393543	0.0226261	0.3428	0.0229466		6886	555	150	1	3	0	0		27821	674	135	1709	126	4843	15658
	91500	0.0734184	±	0.00567992	5.52055	±	0.250977	0.181141	±	0.00823512	1.88104	±	0.149333	0.572657		1073.21	±	44.9455	1074.43	±	52.6303		72.6534	4.01149	26.1336	2.88627	0.421148	0.0248423	0.359702	0.0237055		6744	597	127	2	2	0	0		29008	752	181	1810	134	5259	16204
	91500	0.0744451	±	0.00594617	5.63492	±	0.262051	0.177465	±	0.00825299	1.86864	±	0.152915	0.568295		1053.11	±	45.1837	1070.05	±	54.1258		70.0852	3.92773	25.2956	2.83565	0.38807	0.0201201	0.360927	0.0241008		7060	613	135	1	3	0	3		28885	642	148	1676	127	4990	15326
	ST9ST1-92	0.0489624	±	0.0040954	91.834	±	4.53444	0.0108892	±	0.000537671	0.0752844	±	0.00744857	0.499059		69.8169	±	3.42871	73.7018	±	7.03363		1523.96	138.396	194.648	35.3534	0.581333	0.0545173	0.127725	0.00786698		6963	616	137	4	2	0	0		31699	594	144	2675	133	44829	392190
	ST9ST1-93	0.0496236	±	0.0104615	126.957	±	9.40233	0.00787666	±	0.000583336	0.055192	±	0.0116435	0.35105		50.5773	±	3.73104	54.5491	±	11.2042		236.449	21.495	190.843	34.6983	0.0778079	0.0104419	0.807121	0.0506367		6841	516	108	3	2	0	0		35062	700	166	345	19	50145	69423
	ST9ST1-94	0.0479828	±	0.00429173	130.764	±	6.55199	0.00764735	±	0.000383173	0.0518135	±	0.00536187	0.484185		49.1104	±	2.45135	51.2929	±	5.17615		1619.49	145.894	663.117	119.476	0.488175	0.0464829	0.409461	0.0248327		6950	587	131	2	2	0	0		34833	619	142	2249	110	172151	469798
	ST9ST1-95	0.0562428	±	0.00989332	95.4432	±	6.62944	0.0104774	±	0.000727759	0.0832086	±	0.0148126	0.390183		67.1905	±	4.64279	81.1571	±	13.8851		234.125	21.3719	101.625	18.5537	0.0954056	0.0120858	0.434064	0.0277261		6879	645	144	2	2	0	0		33568	574	155	428	26	25253	65009
	ST9ST1-96	0.0762598	±	0.0210975	119.501	±	12.2504	0.00836812	±	0.000857843	0.0901093	±	0.0242056	0.381621		53.7199	±	5.48412	87.6051	±	22.5464		101.147	9.40296	41.9124	7.79283	0.0320778	0.00584284	0.41437	0.0285555		7099	545	132	3	2	0	0		33245	706	156	147	13	10203	27514
	ST9ST1-97	0.113497	±	0.0148913	107.281	±	7.41797	0.00932128	±	0.00064452	0.149385	±	0.020018	0.515995		59.8105	±	4.11647	141.368	±	17.6842		272.355	24.8704	171.288	31.2828	0.107561	0.0132028	0.628914	0.0395344		7060	548	124	3	3	0	0		33151	603	176	434	52	41610	73930
	ST9ST1-98	0.0460316	±	0.0104417	98.5066	±	7.28531	0.0101516	±	0.000750788	0.0659837	±	0.0149939	0.325465		65.1115	±	4.79125	64.881	±	14.2822		213.777	19.6609	122.982	22.6211	0.0795596	0.0106073	0.575279	0.0367993		6818	561	127	2	3	0	0		31391	577	152	349	19	28137	54653
	ST9ST1-99	#DIV/0!	±	#DIV/0!	#DIV/0!	±	#DIV/0!	#DIV/0!	±	#DIV/0!	#DIV/0!	±	#DIV/0!	#DIV/0!		#DIV/0!	±	#DIV/0!	#DIV/0!	±	#DIV/0!		#DIV/0!	#DIV/0!	#DIV/0!	#DIV/0!	0	#DIV/0!	#DIV/0!	#DIV/0!																	High Ca
	ST9ST1-100	0.0509342	±	0.0146645	110.647	±	10.028	0.00903772	±	0.000819088	0.0650001	±	0.0184548	0.31921		57.9992	±	5.23289	63.9436	±	17.595		134.941	12.5127	77.3905	14.3527	0.0491734	0.00765042	0.573515	0.0379132		6941	590	124	3	2	0	0		31640	668	173	199	12	17797	34675
	ST9ST1-101	#DIV/0!	±	#DIV/0!	#DIV/0!	±	#DIV/0!	#DIV/0!	±	#DIV/0!	#DIV/0!	±	#DIV/0!	#DIV/0!		#DIV/0!	±	#DIV/0!	#DIV/0!	±	#DIV/0!		#DIV/0!	#DIV/0!	#DIV/0!	#DIV/0!	0	#DIV/0!	#DIV/0!	#DIV/0!																	High Ca
	ST9ST1-102	0.0503512	±	0.00606665	102	±	5.72861	0.0098039	±	0.000550614	0.0697036	±	0.00900338	0.434808		62.8922	±	3.51503	68.4181	±	8.54618		607.26	55.0209	497.543	90.1602	0.224131	0.0235754	0.819326	0.0501355		6863	658	158	5	2	0	0		33477	626	153	1036	54	123288	168143
	ST9ST1-103	0.0589065	±	0.0117633	118.11	±	8.93354	0.0084667	±	0.000640401	0.0704244	±	0.0140423	0.379336		54.3501	±	4.09363	69.1021	±	13.3202		232.35	21.311	130.746	23.9841	0.0716765	0.0098591	0.562714	0.0358019		6941	535	134	3	2	0	3		32096	668	169	325	21	30622	60811
	ST9ST1-104	#DIV/0!	±	#DIV/0!	#DIV/0!	±	#DIV/0!	#DIV/0!	±	#DIV/0!	#DIV/0!	±	#DIV/0!	#DIV/0!		#DIV/0!	±	#DIV/0!	#DIV/0!	±	#DIV/0!		#DIV/0!	#DIV/0!	#DIV/0!	#DIV/0!	0	#DIV/0!	#DIV/0!	#DIV/0!																	High Ca
	OD3	0.0725516	±	0.0126493	174.321	±	12.8021	0.00573653	±	0.00042129	0.0587682	±	0.0102542	0.420894		36.8744	±	2.70032	57.9846	±	9.834		509.95	47.8281	286.072	53.6613	0.0763659	0.0103054	0.56098	0.0349817		6724	503	161	2	2	0	0		24796	668	115	346	27	48135	95880
	GJ1	0.0619997	±	0.00404326	10.2062	±	0.495453	0.0979799	±	0.00475637	0.857773	±	0.0736499	0.565379		602.559	±	27.9254	628.906	±	40.254		343.489	31.5148	17.3439	3.18258	1.15183	0.103596	0.0504933	0.00374487		7044	571	127	2	1	0	0		30867	613	161	5219	325	3847	85134
	NIST	0.0718923	±	0.00626015	5.73363	±	0.338703	0.17441	±	0.0103029	1.77051	±	0.185342	0.564306		1036.36	±	56.5534	1034.71	±	67.9272		71.8901	6.92465	24.8463	4.78682	0.378932	0.037041	0.345615	0.0264098		6957	610	121	2	2	0	0		53098	661	237	1850	1669	7601	8348
	NIST	0.0728854	±	0.0061683	5.60538	±	0.328073	0.1784	±	0.0104414	1.83604	±	0.188541	0.569956		1058.23	±	57.1197	1058.44	±	67.5032		69.956	6.69358	25.37	4.85525	0.405512	0.0393411	0.362657	0.0273836		6660	577	119	1	3	0	0		53872	684	227	1881	1699	7701	8855
	NIST	0.0739047	±	0.00642454	5.7215	±	0.339523	0.174779	±	0.0103717	1.82393	±	0.190765	0.567375		1038.39	±	56.9131	1054.1	±	68.5921		67.4831	6.48938	24.5565	4.72318	0.373662	0.0365846	0.363891	0.027754		6805	629	147	2	3	0	3		54799	668	258	1807	1704	7581	8680
	91500	0.0756783	±	0.00627382	5.47691	±	0.319577	0.182585	±	0.0106538	1.95111	±	0.197706	0.575839		1081.08	±	58.075	1098.83	±	68.0244		70.7508	6.76646	25.2687	4.83359	0.414273	0.0398084	0.35715	0.0269883		6515	542	135	3	2	0	0		28643	700	171	1863	143	5206	16288
	91500	0.0749857	±	0.00606595	5.47544	±	0.314871	0.182634	±	0.0105026	1.93377	±	0.192651	0.57723		1081.35	±	57.2484	1092.85	±	66.6767		71.9395	6.83068	24.2267	4.60094	0.444329	0.0426015	0.336765	0.0252885		6373	623	174	2	1	0	0		29732	616	155	1999	151	5269	17483
	91500	0.0732428	±	0.00599365	5.4683	±	0.314755	0.182872	±	0.0105261	1.89129	±	0.189873	0.573347		1082.65	±	57.3653	1078.04	±	66.6807		73.1279	6.96235	24.6706	4.69795	0.454347	#DIV/0!	0.337363	0.0253504		6757	571	121	3	2	0	0		29626	623	192	1993	148	5253	17399
	2. Yuubetsu Formation (ST10YU5)
	ST10YU5-1	#DIV/0!	±	#DIV/0!	#DIV/0!	±	#DIV/0!	#DIV/0!	±	#DIV/0!	#DIV/0!	±	#DIV/0!	#DIV/0!		#DIV/0!	±	#DIV/0!	#DIV/0!	±	#DIV/0!		#DIV/0!	#DIV/0!	#DIV/0!	#DIV/0!	0	#DIV/0!	#DIV/0!	#DIV/0!																	High Ca
	ST10YU5-2	0.0541097	±	0.00668022	108.993	±	7.19597	0.00917488	±	0.000605745	0.0699274	±	0.00894418	0.516174		58.8754	±	3.86938	68.6305	±	8.48821		261.19	17.6488	121.916	16.4759	0.0165805	0.00157616	0.466773	0.00786073		7757	175	43	1	0	0	0		34202	230	49	621	34	41153	97768
	ST10YU5-3	0.0494125	±	0.00641954	115.126	±	7.5555	0.00868612	±	0.000570053	0.0604553	±	0.00812027	0.4886		55.7525	±	3.64315	59.6013	±	7.77514		279.625	18.8148	152.442	20.5144	0.0170115	0.0016032	0.545167	0.00853871		7777	238	65	2	1	0	1		34668	252	55	641	33	52325	106435
	ST10YU5-4	0.0569253	±	0.00865516	108.842	±	7.89924	0.00918765	±	0.000666797	0.0736685	±	0.0112625	0.474721		58.957	±	4.25932	72.1747	±	10.6511		140.35	9.04956	66.1722	8.53338	0.011473	0.00124414	0.471479	0.00923131		7351	232	57	1	1	2	0		40326	252	74	417	25	27854	65508
	ST10YU5-5	0.05327	±	0.00590761	89.5132	±	5.60752	0.0111715	±	0.000699836	0.0838238	±	0.00986313	0.532398		71.6171	±	4.46159	81.7336	±	9.24029		286.547	19.4006	129.37	17.5179	0.0220415	0.00191155	0.451478	0.00746506		7577	198	39	1	1	2	0		33600	250	61	816	45	42974	105548
	ST10YU5-6	#DIV/0!	±	#DIV/0!	#DIV/0!	±	#DIV/0!	#DIV/0!	±	#DIV/0!	#DIV/0!	±	#DIV/0!	#DIV/0!		#DIV/0!	±	#DIV/0!	#DIV/0!	±	#DIV/0!		#DIV/0!	#DIV/0!	#DIV/0!	#DIV/0!	0	#DIV/0!	#DIV/0!	#DIV/0!																	High Ca
	ST10YU5-7	0.0481656	±	0.00596746	90.7323	±	5.82158	0.0110214	±	0.000707158	0.0747733	±	0.0096669	0.496293		70.66	±	4.50894	73.219	±	9.13272		241.475	16.1303	134.448	17.9619	0.0194504	0.00175422	0.556776	0.00905411		7480	259	52	1	1	0	0		35017	285	73	718	36	47257	94121
	ST10YU5-8	0.162614	±	0.0123397	77.3983	±	4.9723	0.0129202	±	0.000830031	0.295936	±	0.024986	0.760897		82.7554	±	5.28247	263.221	±	19.5769		239.165	16.6491	122.127	17.0033	0.0212138	0.00186159	0.510637	0.00902186		7828	248	61	1	1	0	0		31512	276	70	717	119	36920	80177
	ST10YU5-9	#DIV/0!	±	#DIV/0!	#DIV/0!	±	#DIV/0!	#DIV/0!	±	#DIV/0!	#DIV/0!	±	#DIV/0!	#DIV/0!		#DIV/0!	±	#DIV/0!	#DIV/0!	±	#DIV/0!		#DIV/0!	#DIV/0!	#DIV/0!	#DIV/0!	0	#DIV/0!	#DIV/0!	#DIV/0!																	High Ca
	ST10YU5-10	0.0748668	±	0.00884138	100.754	±	6.9465	0.00992512	±	0.000684287	0.104664	±	0.012689	0.568685		63.666	±	4.36784	101.072	±	11.6635		188.324	12.5792	94.6127	12.6394	0.0141797	0.00142307	0.502393	0.00915216		7899	173	33	2	0	0	0		36007	212	48	516	39	33945	74926
	ST10YU5-11	0.0490627	±	0.00674396	112.497	±	7.65238	0.00888917	±	0.00060467	0.0614306	±	0.00863399	0.483984		57.0501	±	3.86361	60.5347	±	8.25943		233.981	15.8155	272.974	36.9025	0.0144509	0.00144059	1.16665	0.016422		7996	246	56	2	0	0	0		34681	286	56	545	27	92979	88378
	ST10YU5-12	0.0523729	±	0.00775772	118.548	±	8.33185	0.00843541	±	0.000592863	0.0622279	±	0.00933372	0.468574		54.1501	±	3.78987	61.2971	±	8.9221		215.293	14.5434	119.571	16.1544	0.0125748	0.00131795	0.555387	0.00955431		7667	243	67	1	1	0	0		34176	263	61	472	26	40459	80783
	ST10YU5-13	0.0508373	±	0.00307853	97.6047	±	5.2542	0.0102454	±	0.000551525	0.0733641	±	0.00576587	0.684944		65.7101	±	3.5193	71.8868	±	5.45441		1161.98	78.8116	739.189	100.272	0.0799868	0.00517645	0.636148	0.0067985		7783	250	56	0	1	0	0		33446	242	68	2989	155	242136	422087
	OD3	0.0585775	±	0.00645871	195.921	±	12.4004	0.0051041	±	0.000323052	0.0421135	±	0.00490744	0.54315		32.8194	±	2.07195	41.8855	±	4.78156		544.206	36.1552	726.332	96.5102	0.0205858	0.00182351	1.33466	0.0147789		7538	225	46	1	1	0	0		35431	243	59	759	46	258599	214860
	GJ1	0.0583682	±	0.00222598	10.6737	±	0.553647	0.0936882	±	0.00485962	0.770252	±	0.0500508	0.798251		577.313	±	28.6436	579.908	±	28.7082		361.451	24.915	19.3855	2.67251	0.214988	0.0125212	0.0536324	0.00187979		7538	226	46	0	1	2	0		31673	235	59	7996	474	5974	123479
	NIST	0.0734266	±	0.00360866	5.43638	±	0.297733	0.183946	±	0.0100741	1.90246	±	0.136241	0.764761		1088.49	±	54.8521	1081.95	±	47.6618		75.2633	5.1879	26.291	3.62456	0.0944377	0.00596843	0.349321	0.0111303		7615	236	57	1	0	2	1		53472	252	205	2445	2273	9969	10884
	NIST	0.073509	±	0.0036532	5.38681	±	0.295581	0.185639	±	0.0101862	1.92212	±	0.138356	0.762301		1097.71	±	55.3834	1088.81	±	48.0763		70.6405	4.81465	24.5982	3.35315	0.0925109	0.00586301	0.348216	0.0112632		7822	234	53	0	1	0	0		52927	241	199	2502	2315	10141	11095
	NIST	0.0767009	±	0.00379095	5.6282	±	0.309039	0.177677	±	0.00975606	1.91957	±	0.137664	0.765641		1054.27	±	53.4031	1087.92	±	47.8777		72.8453	4.98385	26.2491	3.59183	0.0906855	0.00576309	0.36034	0.0113934		7383	247	55	0	0	0	0		52564	254	199	2444	2262	9796	10739
	91500	0.0730074	±	0.00377149	5.70704	±	0.314877	0.175222	±	0.0096676	1.80189	±	0.131869	0.753903		1040.82	±	53.0294	1046.14	±	47.7882		72.58	5.02654	25.7461	3.56618	0.0853528	0.00544705	0.354727	0.0115329		7564	213	45	1	1	0	0		32656	228	62	3123	232	8246	25778
	91500	0.0739186	±	0.00375237	5.71598	±	0.314546	0.174948	±	0.00962728	1.82152	±	0.132224	0.758084		1039.32	±	52.8206	1053.23	±	47.5837		76.4038	5.30089	27.5731	3.82611	0.0880009	0.00562627	0.360887	0.0114874		7286	228	54	1	1	0	0		31886	232	68	3218	242	8658	26604
	91500	0.0732503	±	0.00373852	5.61015	±	0.309197	0.178248	±	0.00982397	1.83911	±	0.133867	0.757172		1057.4	±	53.7487	1059.54	±	47.8764		74.4332	5.19896	26.9921	3.77073	0.0868827	0.0072127	0.362635	0.011686		7841	255	57	1	0	0	0		32332	249	69	3180	236	8438	25803
	ST10YU5-14	0.0676204	±	0.00643342	95.5368	±	6.89986	0.0104672	±	0.000755959	0.0997284	±	0.0117651	0.612199		67.125	±	4.82275	96.5256	±	10.8627		829.182	111.417	368.036	98.9059	0.0247502	0.00309832	0.443854	0.0390849		7886	218	55	0	1	0	0		18421	235	69	933	65	49592	127568
	ST10YU5-15	#DIV/0!	±	#DIV/0!	#DIV/0!	±	#DIV/0!	#DIV/0!	±	#DIV/0!	#DIV/0!	±	#DIV/0!	#DIV/0!		#DIV/0!	±	#DIV/0!	#DIV/0!	±	#DIV/0!		#DIV/0!	#DIV/0!	#DIV/0!	#DIV/0!	0	#DIV/0!	#DIV/0!	#DIV/0!																	High Ca
	ST10YU5-16	#DIV/0!	±	#DIV/0!	#DIV/0!	±	#DIV/0!	#DIV/0!	±	#DIV/0!	#DIV/0!	±	#DIV/0!	#DIV/0!		#DIV/0!	±	#DIV/0!	#DIV/0!	±	#DIV/0!		#DIV/0!	#DIV/0!	#DIV/0!	#DIV/0!	0	#DIV/0!	#DIV/0!	#DIV/0!																	High Ca
	ST10YU5-17	0.0476729	±	0.00462166	110.271	±	7.73792	0.00906858	±	0.00063636	0.0609148	±	0.00734329	0.582098		58.1964	±	4.06537	60.0412	±	7.02813		485.247	55.94	255.887	58.9981	0.0314289	0.00382699	0.527333	0.0462222		8106	235	60	0	1	0	0		35276	269	47	1220	60	88925	192535
	ST10YU5-18	0.0582931	±	0.00585767	112.217	±	8.09033	0.00891131	±	0.000642464	0.0731932	±	0.00895536	0.589244		57.1915	±	4.10501	71.7251	±	8.47296		374.314	43.0604	162.917	37.4833	0.024715	0.00309448	0.43524	0.0382644		7932	234	54	2	1	0	0		35755	235	57	949	57	57977	152089
	ST10YU5-19	0.0610871	±	0.00633873	109.417	±	8.02413	0.00913939	±	0.000670243	0.0786645	±	0.00978417	0.589616		58.6487	±	4.28153	76.8885	±	9.21017		354.845	41.2119	215.078	49.9585	0.0216729	0.00276148	0.606117	0.0532448		7912	239	54	1	0	0	0		32782	266	68	824	51	68416	128876
	ST10YU5-20	0.0998257	±	0.0159374	104.845	±	9.85938	0.00953787	±	0.000896917	0.134155	±	0.0220061	0.573275		61.1937	±	5.72727	127.824	±	19.7016		94.702	10.9904	64.9844	15.0836	0.00658557	0.00107458	0.686199	0.0614592		7518	250	59	1	1	2	0		33232	237	66	238	25	21375	35562
	ST10YU5-21	0.0673672	±	0.00575048	97.7216	±	6.89538	0.0102332	±	0.000722067	0.0971337	±	0.0108051	0.634319		65.6319	±	4.60759	94.1271	±	10		3204.29	734.313	1001.15	458.859	0.0303477	0.00370919	0.312441	0.0275287		7402	245	52	0	0	0	0		10857	275	54	1156	79	44242	161673
	ST10YU5-22	0.0574669	±	0.00688179	94.3915	±	7.12659	0.0105942	±	0.000799864	0.0857821	±	0.0117464	0.551369		67.9352	±	5.1022	83.5666	±	10.9848		250.367	29.0922	139.96	32.5263	0.0173977	0.00229157	0.559018	0.049323		7725	223	60	0	1	0	1		32443	235	56	669	40	44249	90376
	ST10YU5-23	0.0710471	±	0.0130178	101.735	±	9.77022	0.00982948	±	0.000943986	0.0983986	±	0.0183128	0.516024		63.0555	±	6.02609	95.297	±	16.9287		107.722	12.7737	64.0739	15.1961	0.00602039	0.00100787	0.594806	0.0535931		7331	258	55	2	0	0	0		27878	240	62	224	16	16839	32323
	ST10YU5-24	0.0906799	±	0.012584	85.519	±	7.35418	0.0116933	±	0.00100556	0.149403	±	0.0222057	0.578587		74.9426	±	6.40735	141.385	±	19.6165		208.012	26.3091	74.5613	18.8609	0.00904287	0.00135852	0.358447	0.0324737		7693	246	58	0	1	2	0		21271	260	59	337	32	12951	41246
	ST10YU5-25	0.0577444	±	0.00817452	94.6709	±	7.5696	0.0105629	±	0.000844579	0.0859419	±	0.0132575	0.518324		67.7358	±	5.38759	83.716	±	12.3961		162.656	18.7415	76.1071	17.5385	0.0128298	0.00178518	0.467901	0.0416005		7383	259	46	1	1	0	0		34648	263	63	479	29	26541	64764
	ST10YU5-26	0.0520963	±	0.00413225	39.8995	±	2.73245	0.0250629	±	0.00171639	0.183972	±	0.0199038	0.632995		159.575	±	10.794	171.472	±	17.0696		264.145	30.6534	140.203	32.5405	0.044084	0.0052029	0.53078	0.0468114		7912	235	56	2	0	0	0		33122	228	57	1705	90	45208	97246
	OD3	0.0550759	±	0.00499551	197.406	±	13.8222	0.0050657	±	0.000354696	0.0393108	±	0.00454403	0.605743		32.5731	±	2.27499	39.151	±	4.43942		927.752	107.24	1050.87	242.942	0.0320432	0.00389389	1.1327	0.0988569		7628	235	54	0	1	0	0		33381	249	57	1235	70	346149	348913
	GJ1	0.0598261	±	0.00247279	10.6564	±	0.68711	0.0938407	±	0.00605075	0.791031	±	0.0691068	0.738058		578.212	±	35.6593	591.757	±	39.1785		352.795	40.928	19.4584	4.51478	0.218602	0.0240951	0.0551549	0.0051441		7512	235	59	1	1	0	0		32339	241	58	8388	510	6179	127910
	NIST	0.0729388	±	0.00399242	5.76935	±	0.387828	0.17333	±	0.0116516	1.78133	±	0.167426	0.715209		1030.43	±	64.0152	1038.66	±	61.1224		70.3488	8.19663	25.6934	5.98767	0.0827289	0.00939174	0.365229	0.0338026		7854	218	49	1	1	0	1		52564	226	220	2472	2232	9977	12225
	NIST	0.0738491	±	0.0039799	5.77839	±	0.387752	0.173059	±	0.0116129	1.80074	±	0.168419	0.717475		1028.94	±	63.8175	1045.73	±	61.0589		74.055	8.63395	27.5167	6.41661	0.0852956	0.00966968	0.371571	0.0343014		7383	246	66	2	1	0	0		52662	240	201	2454	2285	9948	11403
	NIST	0.0731814	±	0.00396281	5.6714	±	0.380967	0.176323	±	0.0118442	1.81812	±	0.170326	0.717031		1046.86	±	64.9079	1052.01	±	61.3694		72.145	8.43138	26.9368	6.29643	0.0842118	0.00955232	0.37337	0.0345186		7693	219	52	2	0	0	0		54534	244	205	2451	2222	10072	11418
	91500	0.0755127	±	0.0039768	5.43428	±	0.364218	0.184017	±	0.0123332	1.9579	±	0.181927	0.721292		1088.88	±	67.1486	1101.16	±	62.4518		70.2813	8.17702	24.9683	5.81034	0.0887578	0.0100491	0.355262	0.0329004		7486	220	63	1	1	0	0		32909	257	58	3356	258	8119	26093
	91500	0.0738	±	0.00391814	5.44196	±	0.364908	0.183757	±	0.0123218	1.91079	±	0.177995	0.719835		1087.47	±	67.1009	1084.86	±	62.0908		71.7652	8.37395	26.8708	6.27125	0.0878486	0.00997072	0.374427	0.0346042		7622	241	71	2	0	0	0		32339	248	65	3328	249	8495	25904
	91500	0.0742624	±	0.00402926	5.39974	±	0.36329	0.185194	±	0.0124597	1.9378	±	0.181728	0.717408		1095.29	±	67.7699	1094.24	±	62.8103		69.503	8.1305	24.1016	5.6392	0.0831306	0.0108677	0.34677	0.0322899		7409	237	59	1	1	0	0		31362	248	57	3147	238	7384	24312
	ST10YU5-27	0.0566247	±	0.00675924	90.1453	±	4.38216	0.0110932	±	0.000539265	0.0879961	±	0.0101792	0.42024		71.1176	±	3.43819	85.6349	±	9.4998		1677.17	369.218	740.283	325.937	0.0179539	0.00213974	0.441389	0.0294932		7435	227	60	1	1	0	0		10954	250	65	703	41	33304	87530
	ST10YU5-28	#DIV/0!	±	#DIV/0!	#DIV/0!	±	#DIV/0!	#DIV/0!	±	#DIV/0!	#DIV/0!	±	#DIV/0!	#DIV/0!		#DIV/0!	±	#DIV/0!	#DIV/0!	±	#DIV/0!		#DIV/0!	#DIV/0!	#DIV/0!	#DIV/0!	0	#DIV/0!	#DIV/0!	#DIV/0!																	High Ca
	ST10YU5-29	0.0503334	±	0.00604388	99.1912	±	4.66321	0.0100815	±	0.000473956	0.071086	±	0.00831624	0.401854		64.6644	±	3.02482	69.7295	±	7.88375		260.563	26.5637	162.721	33.1781	0.0196231	0.00230062	0.624499	0.0412979		7886	215	52	0	1	0	0		35224	233	58	770	40	56871	105643
	ST10YU5-30	#DIV/0!	±	#DIV/0!	#DIV/0!	±	#DIV/0!	#DIV/0!	±	#DIV/0!	#DIV/0!	±	#DIV/0!	#DIV/0!		#DIV/0!	±	#DIV/0!	#DIV/0!	±	#DIV/0!		#DIV/0!	#DIV/0!	#DIV/0!	#DIV/0!	0	#DIV/0!	#DIV/0!	#DIV/0!																	High Ca
	ST10YU5-31	0.0540467	±	0.00729392	92.882	±	4.86362	0.0107664	±	0.000563764	0.0815152	±	0.010624	0.401771		69.0334	±	3.59554	79.5685	±	9.97439		221.689	23.1126	103.815	21.647	0.0146252	0.00181675	0.468293	0.0314142		7428	219	45	1	1	0	0		29701	235	52	571	32	29561	73229
	ST10YU5-32	#DIV/0!	±	#DIV/0!	#DIV/0!	±	#DIV/0!	#DIV/0!	±	#DIV/0!	#DIV/0!	±	#DIV/0!	#DIV/0!		#DIV/0!	±	#DIV/0!	#DIV/0!	±	#DIV/0!		#DIV/0!	#DIV/0!	#DIV/0!	#DIV/0!	0	#DIV/0!	#DIV/0!	#DIV/0!																	High Ca
	ST10YU5-33	0.0753564	±	0.00997708	118.51	±	6.94549	0.00843813	±	0.000494533	0.0890773	±	0.0111318	0.468977		54.1675	±	3.16129	86.6435	±	10.3785		1039.27	197.352	148.232	56.297	0.0110871	0.00146847	0.142631	0.0101478		8022	237	50	1	0	0	0		12510	254	58	423	32	8505	69174
	ST10YU5-34	0.0864141	±	0.024902	109.004	±	12.7343	0.00917396	±	0.00107174	0.111056	±	0.029681	0.437116		58.8695	±	6.84608	106.931	±	27.1252		519.318	204.382	357.747	281.59	0.00253457	0.00054948	0.688879	0.050357		7964	229	49	2	1	0	0		9765	266	62	94	9	8237	13871
	ST10YU5-35	#DIV/0!	±	#DIV/0!	#DIV/0!	±	#DIV/0!	#DIV/0!	±	#DIV/0!	#DIV/0!	±	#DIV/0!	#DIV/0!		#DIV/0!	±	#DIV/0!	#DIV/0!	±	#DIV/0!		#DIV/0!	#DIV/0!	#DIV/0!	#DIV/0!	0	#DIV/0!	#DIV/0!	#DIV/0!																	Zircon lost
	ST10YU5-36	0.140627	±	0.0299812	87.3504	±	9.54874	0.0114481	±	0.00125146	0.22553	±	0.0425476	0.579443		73.3803	±	7.97611	206.502	±	35.2518		112.076	15.6494	60.5054	16.8972	0.00303503	0.000612316	0.539859	0.0406849		7654	226	55	2	1	0	0		15359	242	63	108	16	5960	12807
	ST10YU5-37	0.0912998	±	0.00824278	107.868	±	4.91005	0.00927059	±	0.000421988	0.118571	±	0.0102979	0.524108		59.4867	±	2.69532	113.775	±	9.34795		596.074	67.2775	183.938	41.5212	0.0225029	0.00257695	0.308582	0.0205775		7815	219	49	1	1	0	0		22144	218	52	850	79	33695	126671
	ST10YU5-38	0.0634003	±	0.00735692	109.88	±	5.40752	0.00910081	±	0.000447876	0.0808298	±	0.00904567	0.439753		58.4022	±	2.86115	78.9248	±	8.49793		249.642	25.4175	66.3778	13.5167	0.0175264	0.00209844	0.265891	0.0179179		7841	223	49	1	1	0	0		35509	226	57	675	44	23479	102437
	ST10YU5-39	0.159002	±	0.038757	107.733	±	13.7682	0.00928222	±	0.00118626	0.206755	±	0.0439913	0.600644		59.561	±	7.57681	190.826	±	37.015		234.758	56.3093	153.054	73.4234	0.00210511	0.000492748	0.651965	0.0491052		7731	205	46	1	1	0	1		10941	242	48	76	13	6281	11177
	OD3	0.135567	±	0.00811865	191.311	±	7.14304	0.00522708	±	0.000195165	0.0992688	±	0.00596121	0.621757		33.6082	±	1.25157	96.1012	±	5.50631		1810.45	197.406	1220.14	266.079	0.0467044	0.00487279	0.67394	0.043933		7564	207	53	0	0	2	0		24180	233	73	1686	230	259190	446144
	GJ1	0.0607449	±	0.00273701	10.9452	±	0.328104	0.0913639	±	0.0027388	0.777473	±	0.0396278	0.588129		563.598	±	16.1774	584.041	±	22.6374		346.776	35.8437	18.8447	3.89569	0.207946	0.0200303	0.0543426	0.00399739		7628	234	57	2	0	0	0		31466	230	58	8100	495	5743	122597
	NIST	0.0761243	±	0.00421733	5.62283	±	0.196943	0.177846	±	0.00622918	1.89657	±	0.11343	0.585638		1055.2	±	34.0926	1079.89	±	39.7623		69.2048	7.14184	24.9802	5.15611	0.0873983	0.00870497	0.360961	0.0260425		8099	186	54	1	1	0	0		50873	224	193	2528	2262	9402	10537
	NIST	0.0743977	±	0.00415192	5.63077	±	0.197569	0.177596	±	0.00623137	1.85094	±	0.111369	0.583149		1053.83	±	34.1119	1063.77	±	39.6649		70.6659	7.31958	26.8837	5.56949	0.086503	0.00862077	0.380433	0.0273547		7305	212	54	1	1	0	0		51416	237	201	2461	2284	9475	10633
	NIST	0.0748639	±	0.00426104	5.58708	±	0.198424	0.178984	±	0.00635659	1.8771	±	0.11476	0.580904		1061.42	±	34.7564	1073.04	±	40.5011		68.4384	7.1116	24.1131	5.01156	0.0818572	0.00818382	0.352332	0.025649		7615	227	58	1	1	0	0		50535	225	194	2457	2244	9641	11021
	91500	0.0743816	±	0.00417206	5.61554	±	0.197392	0.178077	±	0.00625958	1.85556	±	0.112122	0.581731		1056.46	±	34.2523	1065.41	±	39.8683		68.0705	7.0287	25.176	5.19943	0.0858255	0.00856106	0.369852	0.0266781		7557	215	55	2	1	0	0		32947	254	47	3302	248	8172	25632
	91500	0.0720911	±	0.00408486	5.58242	±	0.196704	0.179134	±	0.006312	1.80909	±	0.11027	0.578086		1062.24	±	34.5082	1048.75	±	39.8586		68.4591	7.08136	24.4427	5.05694	0.0851238	0.00847923	0.357042	0.0258669		7376	244	52	1	0	0	1		32222	239	66	3268	237	7764	25227
	91500	0.0743692	±	0.00415765	5.43352	±	0.190784	0.184043	±	0.00646218	1.9174	±	0.115666	0.582059		1089.02	±	35.1828	1087.16	±	40.2569		73.2704	7.64811	27.1143	5.66075	0.0872501	0.0117154	0.370059	0.0267346		7635	211	50	1	2	0	0		30832	225	54	3355	253	8041	25207
	ST10YU5-40	0.0487831	±	0.00780245	119.822	±	7.12763	0.00834572	±	0.000496447	0.0573214	±	0.0089467	0.381121		53.5767	±	3.17382	56.5962	±	8.59183		431.247	41.183	532.342	101.675	0.0105995	0.00116118	1.23442	0.0663322		7945	219	48	1	0	2	2		18564	213	54	409	20	74001	67289
	ST10YU5-41	#DIV/0!	±	#DIV/0!	#DIV/0!	±	#DIV/0!	#DIV/0!	±	#DIV/0!	#DIV/0!	±	#DIV/0!	#DIV/0!		#DIV/0!	±	#DIV/0!	#DIV/0!	±	#DIV/0!		#DIV/0!	#DIV/0!	#DIV/0!	#DIV/0!	0	#DIV/0!	#DIV/0!	#DIV/0!																	High Ca
	ST10YU5-43	0.0797321	±	0.011388	119.831	±	7.70316	0.00834508	±	0.000536452	0.0936801	±	0.0127809	0.47118		53.5726	±	3.42957	90.9258	±	11.8659		279.772	23.5021	186.876	31.3968	0.00910389	0.00105838	0.667957	0.0366639		7609	211	53	1	0	0	1		21130	230	66	338	27	33076	55583
	ST10YU5-44	0.0521282	±	0.00440827	96.8801	±	3.77129	0.010322	±	0.000401809	0.0757568	±	0.00671943	0.438878		66.199	±	2.56377	74.1477	±	6.34232		599.645	41.3467	123.226	16.9934	0.037782	0.00276878	0.205498	0.0111421		6944	228	52	1	0	0	0		29191	232	47	1471	77	35886	196014
	ST10YU5-45	#DIV/0!	±	#DIV/0!	#DIV/0!	±	#DIV/0!	#DIV/0!	±	#DIV/0!	#DIV/0!	±	#DIV/0!	#DIV/0!		#DIV/0!	±	#DIV/0!	#DIV/0!	±	#DIV/0!		#DIV/0!	#DIV/0!	#DIV/0!	#DIV/0!	0	#DIV/0!	#DIV/0!	#DIV/0!																	High Ca
	ST10YU5-46	0.52151	±	0.0525873	46.335	±	3.72532	0.021582	±	0.00173519	1.58466	±	0.128347	0.99267		137.646	±	10.9494	964.203	±	50.4212		154.985	22.0028	67.4742	19.1583	0.00774201	0.000960853	0.43536	0.028754		7925	208	61	1	1	0	1		13750	235	61	209	110	5145	13266
	ST10YU5-47	0.0667353	±	0.00405279	109.743	±	3.77522	0.00911216	±	0.000313462	0.0856171	±	0.00587808	0.501058		58.4748	±	2.00246	83.4123	±	5.4978		1290.37	92.3903	379.279	54.3126	0.0664543	0.00433474	0.29393	0.0155782		7874	217	40	1	1	0	0		28189	268	50	2551	172	100862	385171
	ST10YU5-48	0.142168	±	0.0325065	133.454	±	15.3394	0.00749325	±	0.00086129	0.149987	±	0.0306599	0.562294		48.1245	±	5.51094	141.901	±	27.0712		44.1079	3.01868	35.8131	4.90295	0.0026454	0.000527181	0.811944	0.0483677		7473	195	47	0	1	0	1		33264	216	56	91	14	12091	16716
	ST10YU5-49	0.0493193	±	0.00368038	116.188	±	4.18138	0.00860677	±	0.000309742	0.0597641	±	0.00481337	0.446838		55.2454	±	1.97968	58.9392	±	4.6118		895.977	60.3144	409.291	55.1045	0.0522671	0.00356561	0.45681	0.0241516		7538	208	48	1	0	0	1		32294	221	52	2039	101	132637	325912
	ST10YU5-50	0.0634508	±	0.0110275	113.551	±	7.66767	0.00880659	±	0.000594674	0.0786734	±	0.0131698	0.403386		56.5224	±	3.80005	76.8969	±	12.397		574.851	83.8112	132.349	38.5921	0.00784182	0.000968154	0.230232	0.0136686		7719	178	50	0	1	0	0		13233	209	61	298	20	9553	46574
	ST10YU5-51	0.0995175	±	0.0312462	121.977	±	16.1086	0.00819825	±	0.00108268	0.114869	±	0.0333088	0.455433		52.6339	±	6.92266	110.41	±	30.3365		157.166	24.6122	54.0254	16.9209	0.00205151	0.00046058	0.343748	0.0242138		7828	245	48	1	1	0	0		12917	234	55	71	8	3599	11752
	ST10YU5-52	0.0495988	±	0.00468355	96.8775	±	3.94374	0.0103223	±	0.000420206	0.0720827	±	0.0070254	0.417682		66.2008	±	2.68115	70.6739	±	6.65385		443.368	29.7707	278.665	37.423	0.0320017	0.00244503	0.628519	0.0334353		7899	201	41	1	1	0	0		33361	213	48	1245	63	92881	165874
	ST10YU5-53	0.154656	±	0.0256724	84.8197	±	7.86676	0.0117897	±	0.00109346	0.256716	±	0.037776	0.630283		75.5568	±	6.96675	232.017	±	30.5217		204.327	28.799	61.3792	17.3023	0.00419475	0.00067734	0.300396	0.0199946		7570	201	41	1	0	0	0		13325	229	48	149	23	4624	17278
	OD3	0.0568387	±	0.00555089	212.198	±	9.17331	0.00471257	±	0.000203724	0.0377125	±	0.00374952	0.434805		30.3078	±	1.30713	37.5882	±	3.66883		791.598	53.1338	978.483	131.356	0.025766	0.00208947	1.23609	0.0650252		7551	188	48	2	0	0	0		32611	181	47	1000	57	320986	291479
	GJ1	0.0604654	±	0.00246385	10.9823	±	0.330983	0.0910553	±	0.0027442	0.775168	±	0.0425293	0.54931		561.775	±	16.2139	582.723	±	24.3265		359.507	24.6283	19.0415	2.60891	0.211061	0.0120279	0.0529656	0.00331392		7422	201	44	1	1	0	0		30735	218	40	8148	496	5811	123148
	NIST	0.0744873	±	0.00392283	5.64331	±	0.199224	0.177201	±	0.00625567	1.85837	±	0.11841	0.554053		1051.67	±	34.2564	1066.41	±	42.063		68.7066	4.67692	24.5875	3.34767	0.0866275	0.00541853	0.357862	0.0218282		7583	197	43	0	1	0	0		47821	205	210	2352	2127	9325	10371
	NIST	0.0721936	±	0.00384602	5.61002	±	0.198525	0.178253	±	0.00630794	1.81183	±	0.116353	0.551049		1057.42	±	34.5118	1049.74	±	42.0165		69.0988	4.72278	23.8714	3.26341	0.0859192	0.00538061	0.345467	0.0212011		7880	206	52	1	1	0	0		48405	215	165	2384	2177	9187	10184
	NIST	0.0744749	±	0.00390754	5.46038	±	0.192557	0.183137	±	0.00645821	1.92031	±	0.122174	0.554277		1084.09	±	35.1881	1088.17	±	42.4796		73.955	5.1596	26.4805	3.69518	0.0880654	0.0054955	0.358063	0.021888		7402	221	41	1	0	0	0		48308	212	200	2310	2117	9504	10061
	91500	0.0748067	±	0.00395941	5.52567	±	0.196011	0.180974	±	0.00641964	1.90607	±	0.121884	0.554737		1072.29	±	35.042	1083.21	±	42.5865		67.9725	4.66717	23.519	3.23004	0.0852354	0.00534793	0.346008	0.021294		7686	190	42	1	1	0	0		32404	209	40	3247	245	7610	24687
	91500	0.0735336	±	0.003926	5.65788	±	0.200669	0.176745	±	0.00626864	1.82985	±	0.117636	0.5517		1049.17	±	34.3407	1056.23	±	42.2091		69.2113	4.73828	23.6315	3.23596	0.0848065	0.00532653	0.341441	0.0209987		7344	202	46	0	1	0	0		32009	209	61	3221	239	7630	25083
	91500	0.074452	±	0.00396512	5.57504	±	0.198122	0.179371	±	0.00637436	1.88023	±	0.120693	0.553625		1063.54	±	34.8421	1074.14	±	42.5484		65.8664	4.47374	22.2133	3.01781	0.0842096	#DIV/0!	0.337248	0.0208257		7273	214	52	1	1	0	0		32708	227	48	3209	241	7396	24616
	ST10YU5-54	#DIV/0!	±	#DIV/0!	#DIV/0!	±	#DIV/0!	#DIV/0!	±	#DIV/0!	#DIV/0!	±	#DIV/0!	#DIV/0!		#DIV/0!	±	#DIV/0!	#DIV/0!	±	#DIV/0!		#DIV/0!	#DIV/0!	#DIV/0!	#DIV/0!	0	#DIV/0!	#DIV/0!	#DIV/0!																	High Ca
	ST10YU5-55	0.0478547	±	0.00750409	115.349	±	9.57822	0.00866931	±	0.00071987	0.0582174	±	0.0100073	0.483064		55.6451	±	4.6007	57.4563	±	9.60225		457.444	38.3159	300.224	50.2942	0.0115912	0.00112873	0.656309	0.0278493		7725	195	46	1	1	0	1		18751	190	46	459	23	44281	74953
	ST10YU5-56	#DIV/0!	±	#DIV/0!	#DIV/0!	±	#DIV/0!	#DIV/0!	±	#DIV/0!	#DIV/0!	±	#DIV/0!	#DIV/0!		#DIV/0!	±	#DIV/0!	#DIV/0!	±	#DIV/0!		#DIV/0!	#DIV/0!	#DIV/0!	#DIV/0!	0	#DIV/0!	#DIV/0!	#DIV/0!																	High Ca
	ST10YU5-57	0.0956399	±	0.0205214	80.5786	±	9.39668	0.0124102	±	0.00144722	0.166557	±	0.0352528	0.550965		79.5092	±	9.21503	156.426	±	30.6844		207.694	32.5378	100.364	31.4465	0.00360021	0.000602206	0.483229	0.0263537		6963	186	39	0	0	2	0		11593	217	58	125	12	6218	14290
	ST10YU5-58	0.0540821	±	0.00923537	107.117	±	9.38452	0.00933556	±	0.000817887	0.0708496	±	0.0129459	0.479466		59.9017	±	5.22367	69.5053	±	12.2753		626.964	84.5956	197.49	53.2943	0.0089556	0.000978376	0.314994	0.0144908		7518	190	45	1	1	0	1		13227	231	56	351	20	15082	53191
	ST10YU5-59	0.0455949	±	0.00509755	108.31	±	8.18187	0.00923276	±	0.000697454	0.0590733	±	0.00805532	0.553978		59.2451	±	4.45494	58.2772	±	7.72301		342.594	18.0402	156.565	16.4887	0.022289	0.00165042	0.457	0.0190875		7564	217	50	1	0	0	0		33944	213	59	875	40	55249	134302
	ST10YU5-60	0.0592364	±	0.00904891	94.3358	±	8.17416	0.0106004	±	0.000918524	0.0881162	±	0.0146766	0.520233		67.9751	±	5.85908	85.747	±	13.6955		418.114	44.2825	97.1735	20.5833	0.00974762	0.00102506	0.232409	0.0112039		7899	203	43	1	0	0	0		15869	218	58	371	22	10360	49520
	ST10YU5-61	0.0936644	±	0.0209471	106.577	±	12.6764	0.00938288	±	0.00111601	0.123326	±	0.027049	0.542295		60.2039	±	7.12741	118.083	±	24.4498		156.355	17.0754	79.351	17.3318	0.00320879	0.000567257	0.507505	0.0262083		7635	208	55	0	0	0	0		15249	222	63	117	11	8082	17691
	ST10YU5-62	#DIV/0!	±	#DIV/0!	#DIV/0!	±	#DIV/0!	#DIV/0!	±	#DIV/0!	#DIV/0!	±	#DIV/0!	#DIV/0!		#DIV/0!	±	#DIV/0!	#DIV/0!	±	#DIV/0!		#DIV/0!	#DIV/0!	#DIV/0!	#DIV/0!	0	#DIV/0!	#DIV/0!	#DIV/0!																	High Ca
	ST10YU5-63	0.38743	±	0.140863	107.49	±	29.36	0.00930321	±	0.0025411	0.505789	±	0.136247	1.01399		59.6951	±	16.23	415.613	±	91.8738		314.685	352.798	85.0716	190.75	0.00060371	0.00024235	0.270339	0.0310476		7809	220	51	1	0	0	1		8396	241	54	19	7	668	2746
	ST10YU5-64	0.142321	±	0.0451504	102.052	±	18.1369	0.00979889	±	0.00174148	0.1957	±	0.056127	0.619668		62.8602	±	11.1173	181.481	±	47.6628		960.589	1434.03	131.964	394.009	0.00145639	0.000378306	0.137378	0.0145302		7364	208	44	0	0	0	0		7790	238	63	42	6	752	6081
	ST10YU5-65	0.297127	±	0.0661137	68.4695	±	10.9077	0.014605	±	0.0023267	0.608959	±	0.117881	0.822965		93.4692	±	14.783	482.903	±	74.3925		156.82	46.2089	54.1793	31.9292	0.00188358	0.000431299	0.345488	0.0273457		7796	217	50	1	1	2	0		10172	212	54	58	18	1724	5537
	ST10YU5-66	0.0976714	±	0.0230441	99.9645	±	12.5706	0.0100036	±	0.00125796	0.137109	±	0.0313263	0.550387		64.1666	±	8.029	130.465	±	27.9728		374.122	98.9207	122.793	64.9348	0.00270462	0.000519283	0.328216	0.0193001		7389	214	48	1	0	0	2		9991	223	43	103	10	4274	14468
	OD3	0.0505343	±	0.00522908	206.179	±	15.3842	0.00485015	±	0.000361897	0.0343942	±	0.0044721	0.573857		31.1905	±	2.32168	34.3361	±	4.38991		749.686	39.813	877.19	93.1685	0.0245106	0.0017487	1.17008	0.0472232		7286	206	46	1	1	0	1		32650	219	35	967	50	297622	282570
	GJ1	0.0601697	±	0.00202135	10.5458	±	0.712698	0.0948248	±	0.0064084	0.800651	±	0.0732389	0.738804		584.009	±	37.7332	597.196	±	41.2992		343.074	18.5043	18.1455	1.95743	0.214534	0.00857979	0.052891	0.00277022		7254	226	52	0	1	0	0		31841	220	39	8378	507	5968	125349
	NIST	0.0748874	±	0.00358606	5.36065	±	0.376076	0.186545	±	0.013087	1.96036	±	0.190737	0.72104		1102.63	±	71.1009	1102.01	±	65.4215		67.209	3.72931	23.0154	2.55441	0.0842779	0.00403769	0.342445	0.0176178		7751	214	43	1	1	0	0		51657	212	203	2461	2248	9994	11007
	NIST	0.0736129	±	0.00356259	5.48891	±	0.385059	0.182185	±	0.0127807	1.88196	±	0.183533	0.719347		1078.9	±	69.6927	1074.75	±	64.6629		68.4338	3.78021	23.1254	2.55508	0.0838539	0.00402244	0.337924	0.0173683		7577	210	45	2	1	0	0		49732	191	193	2526	2288	9655	10800
	NIST	0.0745323	±	0.00359612	5.40855	±	0.379613	0.184893	±	0.0129772	1.93378	±	0.188463	0.720182		1093.65	±	70.6023	1092.85	±	65.227		65.1266	3.55386	21.7376	2.37263	0.0832637	0.00400121	0.333775	0.0172554		7396	203	43	1	1	0	0		49435	210	214	2452	2233	9755	10691
	91500	0.0728124	±	0.00355703	5.72216	±	0.401345	0.174759	±	0.0122574	1.78562	±	0.17446	0.717878		1038.28	±	67.2615	1040.23	±	63.5922		71.7957	3.99281	25.2145	2.80476	0.0826841	0.00398683	0.351198	0.0178292		7422	193	45	0	1	0	0		31680	185	48	3188	234	8182	25881
	91500	0.0722374	±	0.0035489	5.76858	±	0.404651	0.173353	±	0.0121603	1.75726	±	0.171912	0.717038		1030.56	±	66.8086	1029.84	±	63.308		70.5491	3.90668	24.976	2.76635	0.0821529	0.00399081	0.354024	0.0179395		7693	210	53	0	1	2	0		32455	224	45	3172	231	8275	25960
	91500	0.0773344	±	0.00374427	5.74893	±	0.404046	0.173945	±	0.0122252	1.88768	±	0.183944	0.721252		1033.81	±	67.1316	1076.77	±	64.6794		73.7976	4.21885	26.2399	3.00037	0.0797863	#DIV/0!	0.355565	0.0181351		7525	188	55	1	0	0	1		30328	205	48	3067	238	8004	25008
	ST10YU5-67	#DIV/0!	±	#DIV/0!	#DIV/0!	±	#DIV/0!	#DIV/0!	±	#DIV/0!	#DIV/0!	±	#DIV/0!	#DIV/0!		#DIV/0!	±	#DIV/0!	#DIV/0!	±	#DIV/0!		#DIV/0!	#DIV/0!	#DIV/0!	#DIV/0!	0	#DIV/0!	#DIV/0!	#DIV/0!																	High Ca
	ST10YU5-68	0.0888736	±	0.0152678	126.01	±	9.91269	0.00793587	±	0.000624281	0.0973197	±	0.0171096	0.447452		50.956	±	3.99269	94.2992	±	15.832		108.406	5.05618	115.308	10.7563	0.00589083	0.000760878	1.06366	0.0252294		7899	175	43	1	1	0	0		33219	257	55	226	21	38860	40966
	ST10YU5-69	0.120905	±	0.00313705	3.44554	±	0.126276	0.29023	±	0.0106367	4.84197	±	0.402676	0.440686		1642.68	±	53.1443	1792.22	±	69.9885		133.134	6.95053	53.5616	5.59261	0.21998	0.00619783	0.402312	0.0117239		7493	192	49	0	1	0	1		27943	183	48	8162	988	14579	40635
	ST10YU5-70	0.0690163	±	0.0058149	62.0627	±	2.88019	0.0161127	±	0.000747755	0.153446	±	0.0170887	0.416712		103.041	±	4.7439	144.95	±	15.0432		227.103	9.63465	128.065	10.8661	0.0283	0.00173419	0.563908	0.0121187		7680	191	52	1	1	0	0		36809	185	44	1102	77	49652	98731
	ST10YU5-71	0.0531159	±	0.00664981	83.5389	±	4.50036	0.0119705	±	0.000644867	0.0877343	±	0.012486	0.378533		76.7084	±	4.10791	85.3905	±	11.6555		606.663	58.4551	137.494	26.4965	0.0162058	0.00128541	0.226639	0.00627696		7841	166	56	2	1	2	0		16373	219	48	642	35	15616	77251
	ST10YU5-72	0.0562674	±	0.0118543	104.078	±	8.11354	0.00960821	±	0.000749024	0.074599	±	0.0159877	0.363746		61.6428	±	4.78256	73.0543	±	15.1067		277.618	27.2773	73.0251	14.3501	0.00610722	0.000775031	0.263042	0.00921997		7893	213	46	1	1	0	0		16277	203	56	232	14	8149	34738
	ST10YU5-73	0.0637526	±	0.00732133	99.1555	±	5.32057	0.0100852	±	0.000541158	0.0887187	±	0.0118275	0.402498		64.6875	±	3.4537	86.309	±	11.0308		296.653	15.163	105.242	10.7586	0.0167348	0.00130742	0.354765	0.00839181		7518	204	36	1	1	0	0		28325	200	48	644	42	29146	92122
	ST10YU5-74	0.0814907	±	0.00843071	93.3415	±	5.01865	0.0107134	±	0.000576021	0.120467	±	0.0148926	0.434919		68.6954	±	3.67391	115.495	±	13.4959		305.481	16.597	105.258	11.4375	0.0166137	0.00130241	0.344566	0.00834351		7551	194	39	0	1	0	0		26424	239	50	638	53	26441	86046
	ST10YU5-75	0.0627198	±	0.0109284	119.336	±	8.70669	0.00837968	±	0.000611375	0.0725214	±	0.013093	0.404118		53.7938	±	3.90843	71.0893	±	12.3955		126.773	5.87346	96.4653	8.93865	0.00735752	0.0008526	0.760929	0.0184501		7034	198	38	1	0	0	0		31731	197	56	272	17	31710	46728
	ST10YU5-76	0.0609651	±	0.00496302	108.772	±	4.82298	0.00919358	±	0.000407648	0.0773393	±	0.00849733	0.403569		58.9949	±	2.60393	75.6403	±	8.00866		567.574	26.2162	591.856	54.6756	0.0334695	0.00190222	1.04278	0.0191963		7331	204	42	0	1	0	1		31673	214	44	1312	81	191758	206199
	ST10YU5-77	0.0533505	±	0.0042365	103.329	±	4.44457	0.00967779	±	0.000416277	0.0712441	±	0.00775945	0.394933		62.0871	±	2.65777	69.8793	±	7.35483		1721.31	159.419	177.386	32.8574	0.0384467	0.00205543	0.103053	0.00257063		7557	194	38	1	0	0	0		16379	201	39	1519	81	20829	226637
	ST10YU5-78	0.0640915	±	0.00842627	97.6251	±	5.8161	0.0102433	±	0.000610252	0.0905885	±	0.0132016	0.408805		65.6965	±	3.89405	88.0514	±	12.2913		160.209	7.02231	80.6361	7.06896	0.011974	0.0010967	0.503319	0.0120678		7596	188	47	1	0	0	1		35205	213	52	469	30	29632	66016
	ST10YU5-79	0.0564419	±	0.00878696	100.789	±	6.5058	0.00992173	±	0.000640435	0.0772721	±	0.0128378	0.388526		63.6444	±	4.08795	75.577	±	12.1003		476.354	48.9229	208.158	42.7569	0.0095881	0.000977208	0.436982	0.0113982		7196	212	45	0	0	0	1		14816	222	53	372	21	21112	54175
	OD3	0.0896072	±	0.0109857	168.086	±	10.3256	0.00594935	±	0.000365472	0.0735608	±	0.010062	0.449101		38.2383	±	2.34205	72.0728	±	9.51676		369.142	20.0684	351.417	38.2096	0.0111505	0.00105677	0.951982	0.0190866		7396	195	42	1	1	2	0		26087	232	52	425	39	87427	102975
	GJ1	0.0615521	±	0.00203856	10.5224	±	0.374605	0.0950357	±	0.00338335	0.807166	±	0.068811	0.417605		585.25	±	19.9176	600.863	±	38.6625		375.772	18.3342	19.2202	1.87554	0.211036	0.00601483	0.0511486	0.00196811		7525	190	45	1	1	0	0		29939	211	48	8269	510	5734	125704
	NIST	0.073074	±	0.00354861	5.61859	±	0.225997	0.177981	±	0.00715893	1.79461	±	0.164979	0.437539		1055.93	±	39.1767	1043.5	±	59.9429		71.4859	3.42856	25.341	2.43091	0.0823273	0.00321479	0.35449	0.0126284		7841	186	44	1	1	0	0		47537	199	186	2421	2182	9121	10190
	NIST	0.072497	±	0.00354074	5.66417	±	0.227917	0.176548	±	0.00710404	1.76611	±	0.162597	0.437065		1048.09	±	38.9237	1033.09	±	59.6861		70.2446	3.34962	25.1013	2.39405	0.0817983	0.00320204	0.357341	0.0126823		7467	204	38	1	1	0	1		48689	205	185	2427	2199	9305	10379
	NIST	0.0776122	±	0.00373501	5.64487	±	0.228462	0.177152	±	0.00716977	1.89719	±	0.173888	0.44157		1051.4	±	39.2637	1080.1	±	60.9429		73.4791	3.65598	26.3715	2.62437	0.079442	0.00314499	0.358898	0.0129064		7460	192	56	1	1	0	0		48067	226	189	2390	2168	9286	10278
	91500	0.0774141	±	0.00366353	5.5845	±	0.224544	0.179067	±	0.00720001	1.9128	±	0.174622	0.44044		1061.88	±	39.3653	1085.56	±	60.8722		76.9949	3.84041	26.2329	2.61705	0.0830005	0.00326652	0.340709	0.0123008		7338	206	47	1	1	0	0		29829	202	48	3204	249	7853	25845
	91500	0.0753076	±	0.00363781	5.54872	±	0.224135	0.180222	±	0.00727987	1.87275	±	0.171891	0.440092		1068.19	±	39.7629	1071.5	±	60.7554		69.0371	3.29248	24.7208	2.35808	0.0806683	0.00311122	0.35808	0.012885		7092	197	52	1	0	0	0		31369	188	43	3121	235	7988	25014
	91500	0.0770269	±	0.00360861	5.41388	±	0.217163	0.18471	±	0.00740915	1.96321	±	0.178849	0.44031		1092.66	±	40.3157	1102.98	±	61.2848		72.5435	3.51426	26.1361	2.53238	0.0850443	0.00761748	0.360282	0.0128053		7318	194	48	0	1	0	0		31045	226	51	3284	254	8254	25689
	ST10YU5-80	0.0529904	±	0.0075374	94.4172	±	6.48748	0.0105913	±	0.000727736	0.0777124	±	0.0118582	0.450296		67.9168	±	4.64212	75.9919	±	11.1723		188.855	10.3417	73.751	8.07731	0.0126552	0.00118512	0.390517	0.0201518		7699	174	39	1	0	0	0		31653	193	52	488	26	23239	66931
	ST10YU5-81	#DIV/0!	±	#DIV/0!	#DIV/0!	±	#DIV/0!	#DIV/0!	±	#DIV/0!	#DIV/0!	±	#DIV/0!	#DIV/0!		#DIV/0!	±	#DIV/0!	#DIV/0!	±	#DIV/0!		#DIV/0!	#DIV/0!	#DIV/0!	#DIV/0!	0	#DIV/0!	#DIV/0!	#DIV/0!																	High Ca
	ST10YU5-82	0.0557993	±	0.00728061	101.816	±	6.68255	0.00982169	±	0.000644636	0.0758855	±	0.0108542	0.458869		63.0057	±	4.11517	74.2693	±	10.2438		655.227	63.3257	274.169	52.9952	0.0150887	0.00130961	0.418433	0.0211988		7874	187	45	0	1	0	1		16848	209	52	587	34	32365	86997
	ST10YU5-83	0.054326	±	0.00668836	133.476	±	8.49039	0.00749198	±	0.000476564	0.0563572	±	0.00773111	0.463694		48.1164	±	3.04928	55.6697	±	7.43123		340.958	17.8766	175.682	18.4222	0.0172935	0.00141696	0.515259	0.025526		7467	206	51	1	1	0	2		33503	203	41	677	38	60169	131342
	ST10YU5-84	0.0659	±	0.00404663	103.914	±	5.48603	0.00962333	±	0.000508053	0.0878123	±	0.00816462	0.56781		61.7393	±	3.2439	85.4634	±	7.621		1420.53	84.628	245.895	29.2983	0.069732	0.00348291	0.1731	0.00852721		7486	189	39	1	1	0	0		26889	266	50	2697	180	62761	407795
	ST10YU5-85	#DIV/0!	±	#DIV/0!	#DIV/0!	±	#DIV/0!	#DIV/0!	±	#DIV/0!	#DIV/0!	±	#DIV/0!	#DIV/0!		#DIV/0!	±	#DIV/0!	#DIV/0!	±	#DIV/0!		#DIV/0!	#DIV/0!	#DIV/0!	#DIV/0!	0	#DIV/0!	#DIV/0!	#DIV/0!																	High Ca
	ST10YU5-86	0.08626	±	0.00488459	110.863	±	5.85854	0.00902011	±	0.000476665	0.107737	±	0.00968101	0.588094		57.8867	±	3.04531	103.893	±	8.87388		1184.05	63.7301	283.021	30.4666	0.0700716	0.00349513	0.239028	0.0116931		7803	204	63	1	1	0	0		32288	201	55	2659	232	91157	428934
	ST10YU5-87	0.0547195	±	0.00667936	97.9771	±	6.28761	0.0102065	±	0.000654993	0.0773325	±	0.0105231	0.471605		65.4616	±	4.1797	75.6339	±	9.91801		271.281	14.8724	106.296	11.655	0.016776	0.00139216	0.391831	0.0198361		7118	183	50	1	0	0	0		30321	189	54	654	36	32444	93129
	ST10YU5-88	0.080442	±	0.00792403	99.4965	±	6.18177	0.0100506	±	0.00062445	0.111949	±	0.0130377	0.533488		64.467	±	3.9854	107.747	±	11.9054		346.369	19.6189	110.085	12.4708	0.0200586	0.00154596	0.317826	0.0160891		7286	194	54	1	1	0	0		28906	195	51	766	63	31308	110794
	ST10YU5-89	0.0506301	±	0.00388793	117.027	±	6.34408	0.00854504	±	0.00046323	0.0599056	±	0.00617467	0.52594		54.8508	±	2.96087	59.0748	±	5.9153		912.535	48.5578	761.874	81.0817	0.0505709	0.00277996	0.834899	0.040468		7577	212	46	1	1	0	0		32559	203	50	1981	102	250370	337286
	ST10YU5-90	0.390872	±	0.0408334	66.4195	±	5.76252	0.0150558	±	0.00130623	0.81486	±	0.0871281	0.811412		96.3326	±	8.29562	605.177	±	48.7467		56.5878	3.05748	48.8547	5.28013	0.0079414	0.000916542	0.863343	0.0465764		7544	197	45	1	1	0	0		33642	231	65	227	90	16772	21850
	ST10YU5-91	0.0753094	±	0.00479031	43.5837	±	2.34744	0.0229444	±	0.0012358	0.23926	±	0.0225062	0.572583		146.238	±	7.78778	217.814	±	18.4404		345.883	17.8247	128.98	13.2937	0.0574349	0.00303515	0.3729	0.0185906		7583	197	49	1	1	0	0		34869	230	54	2202	168	46295	139634
	ST10YU5-92	0.0742094	±	0.0115849	76.3462	±	5.88898	0.0130982	±	0.00101034	0.134591	±	0.021831	0.475549		83.8884	±	6.42883	128.215	±	19.5373		237.876	20.8346	80.9176	14.1745	0.00872085	0.000964365	0.340166	0.0187927		7344	208	42	0	1	0	0		17480	210	57	321	25	10789	35673
	OD3	0.0527018	±	0.00561184	200.098	±	12.0268	0.00499754	±	0.000300375	0.0364692	±	0.00452564	0.484344		32.136	±	1.92671	36.371	±	4.43357		752.532	40.848	883.654	95.931	0.0230904	0.00168181	1.17424	0.0569322		7325	194	48	1	0	0	0		30974	198	41	905	48	274895	263305
	GJ1	0.058974	±	0.00255871	10.2131	±	0.51403	0.0979132	±	0.00492801	0.799552	±	0.0671849	0.59897		602.168	±	28.9349	596.576	±	37.9086		354.361	19.2113	18.9511	2.05483	0.214071	0.00844594	0.0534796	0.00315372		7021	172	55	1	1	0	0		30644	198	49	8332	496	5889	123852
	NIST	0.0768506	±	0.00421014	5.54335	±	0.297639	0.180396	±	0.00968601	1.91964	±	0.172788	0.596519		1069.14	±	52.8975	1087.94	±	60.0916		77.6687	4.41736	26.5433	3.01953	0.083727	0.00398223	0.34175	0.0197225		7267	165	45	1	1	2	0		49591	207	196	2402	2252	9668	10327
	NIST	0.0747594	±	0.00415917	5.50784	±	0.296498	0.181559	±	0.00977371	1.87944	±	0.170111	0.594755		1075.49	±	53.3239	1073.87	±	59.9865		69.6413	3.82791	25.0133	2.75008	0.0813743	0.00389888	0.359174	0.0207012		7460	181	43	1	1	0	0		51107	183	171	2397	2208	9844	11028
	NIST	0.0764663	±	0.00415773	5.37399	±	0.288158	0.186081	±	0.00997787	1.97023	±	0.176959	0.597008		1100.11	±	54.2302	1105.39	±	60.4939		73.1784	4.07018	26.4454	2.94208	0.0857886	0.00405509	0.361382	0.0207293		7318	201	51	0	0	0	0		50361	214	201	2360	2151	9404	10818
	91500	0.0760017	±	0.0042433	5.68018	±	0.305955	0.176051	±	0.00948273	1.8527	±	0.167829	0.594612		1045.36	±	51.9787	1064.39	±	59.7367		74.0824	4.14276	27.4646	3.07199	0.0801373	0.00386389	0.37073	0.021238		7002	175	48	1	1	0	0		30153	190	45	3070	236	8364	25375
	91500	0.0732209	±	0.00413383	5.75205	±	0.309887	0.173851	±	0.00936609	1.76261	±	0.160317	0.592321		1033.29	±	51.4356	1031.81	±	58.9238		69.4524	3.79184	25.2238	2.75456	0.0794339	0.00381183	0.363181	0.0208382		7299	190	43	1	0	0	0		32151	203	45	3051	225	8246	25537
	91500	0.0740327	±	0.00414207	5.62616	±	0.302866	0.177741	±	0.00956812	1.82203	±	0.165219	0.593655		1054.62	±	52.3715	1053.42	±	59.4468		72.5647	4.03498	25.7626	2.86537	0.0808892	0.00867176	0.35503	0.020449		7163	197	41	0	0	0	0		30787	190	48	3097	231	8006	25363
	ST10YU5-93	0.0809964	±	0.0116597	103.383	±	6.17286	0.00967277	±	0.000577548	0.108381	±	0.0148957	0.434442		62.055	±	3.68745	104.484	±	13.6459		143.255	7.97231	47.3007	5.26482	0.0093106	0.00101126	0.330185	0.0194828		6970	183	45	0	1	0	0		32579	196	45	356	30	15860	54438
	ST10YU5-94	#DIV/0!	±	#DIV/0!	#DIV/0!	±	#DIV/0!	#DIV/0!	±	#DIV/0!	#DIV/0!	±	#DIV/0!	#DIV/0!		#DIV/0!	±	#DIV/0!	#DIV/0!	±	#DIV/0!		#DIV/0!	#DIV/0!	#DIV/0!	#DIV/0!	0	#DIV/0!	#DIV/0!	#DIV/0!																	High Ca
	ST10YU5-95	#DIV/0!	±	#DIV/0!	#DIV/0!	±	#DIV/0!	#DIV/0!	±	#DIV/0!	#DIV/0!	±	#DIV/0!	#DIV/0!		#DIV/0!	±	#DIV/0!	#DIV/0!	±	#DIV/0!		#DIV/0!	#DIV/0!	#DIV/0!	#DIV/0!	0	#DIV/0!	#DIV/0!	#DIV/0!																	High Ca
	ST10YU5-96	0.0565235	±	0.00880966	116.63	±	6.69991	0.00857415	±	0.000492551	0.0670438	±	0.0100997	0.381338		55.0369	±	3.14819	65.8903	±	9.61073		189.307	10.818	127.036	14.5192	0.009891	0.00104617	0.671058	0.0380491		7092	199	48	0	0	0	0		30858	206	43	387	22	39530	66761
	ST10YU5-97	0.0536829	±	0.00439468	105.015	±	3.37234	0.00952244	±	0.000305793	0.0707167	±	0.00603067	0.376561		61.0951	±	1.95267	69.3794	±	5.71901		748.516	42.3995	568.029	64.3516	0.0435461	0.00262315	0.758872	0.0418007		7086	195	41	0	0	0	0		30916	201	47	1704	92	177230	264682
	ST10YU5-98	0.0968474	±	0.0139178	86.5139	±	5.5437	0.0115588	±	0.000740676	0.15486	±	0.0209721	0.473166		74.0857	±	4.72015	146.194	±	18.4392		154.226	10.1511	52.845	6.9566	0.0082949	0.000948274	0.342647	0.0207065		7028	186	41	1	1	0	2		24250	185	46	309	31	11916	39415
	ST10YU5-99	#DIV/0!	±	#DIV/0!	#DIV/0!	±	#DIV/0!	#DIV/0!	±	#DIV/0!	#DIV/0!	±	#DIV/0!	#DIV/0!		#DIV/0!	±	#DIV/0!	#DIV/0!	±	#DIV/0!		#DIV/0!	#DIV/0!	#DIV/0!	#DIV/0!	0	#DIV/0!	#DIV/0!	#DIV/0!																	High Ca
	ST10YU5-100	0.0605542	±	0.00648362	92.8031	±	3.89163	0.0107755	±	0.000451863	0.0902652	±	0.00961787	0.393559		69.0918	±	2.88184	87.7504	±	8.95729		314.167	17.8229	186.804	21.1951	0.0213431	0.00164489	0.594601	0.0332758		7325	218	41	1	0	0	0		31499	220	53	822	50	59126	112696
	ST10YU5-101	#DIV/0!	±	#DIV/0!	#DIV/0!	±	#DIV/0!	#DIV/0!	±	#DIV/0!	#DIV/0!	±	#DIV/0!	#DIV/0!		#DIV/0!	±	#DIV/0!	#DIV/0!	±	#DIV/0!		#DIV/0!	#DIV/0!	#DIV/0!	#DIV/0!	0	#DIV/0!	#DIV/0!	#DIV/0!																	High Ca
	ST10YU5-102	0.0546865	±	0.00515292	106.256	±	3.84857	0.00941125	±	0.000340874	0.0711976	±	0.00682251	0.377979		60.3851	±	2.17693	69.8353	±	6.46703		528.429	29.97	123.309	13.987	0.0306802	0.00207182	0.23335	0.0131485		7344	209	36	0	0	0	0		31396	233	44	1200	66	38832	188598
	ST10YU5-103	0.05667	±	0.00916159	110.999	±	6.38709	0.00900905	±	0.000518396	0.0706269	±	0.0110624	0.367369		57.816	±	3.31196	69.2942	±	10.4916		181.985	10.5035	85.4267	9.86119	0.0101812	0.00106336	0.469416	0.0269814		7409	199	43	0	1	0	0		30877	196	56	386	23	26249	63374
	ST10YU5-104	0.05674	±	0.00666888	111.092	±	4.85357	0.00900156	±	0.000393276	0.0706554	±	0.00822385	0.375362		57.7682	±	2.5126	69.3212	±	7.79929		493.378	32.8593	367.529	48.9554	0.0188147	0.00152256	0.744923	0.0414775		7047	206	53	0	1	0	0		23566	216	49	736	43	79491	120938
	ST10YU5-105	0.0579767	±	0.00985647	105.857	±	6.42553	0.00944675	±	0.000573421	0.0757659	±	0.0124386	0.369739		60.6118	±	3.66192	74.1564	±	11.7404		157.604	9.19063	80.2041	9.35432	0.00889948	0.000986071	0.508895	0.0294056		7409	194	49	0	1	0	0		30373	191	54	343	21	24115	53705
	OD3	0.0555697	±	0.00562987	191.114	±	7.36958	0.00523249	±	0.000201771	0.0402239	±	0.00409752	0.378542		33.6429	±	1.29393	40.0427	±	3.99967		793.685	45.0107	1209.95	137.235	0.025586	0.0018429	1.52447	0.0836778		7422	181	47	0	0	0	0		31472	210	44	1002	56	381001	283245
	GJ1	0.0599685	±	0.00286751	10.4179	±	0.241777	0.0959884	±	0.00222768	0.796307	±	0.0463573	0.398655		590.857	±	13.1028	594.743	±	26.204		359.346	20.7634	19.1248	2.21011	0.203648	0.00883534	0.053221	0.00343926		7241	188	46	0	0	0	0		30192	214	51	7942	479	5747	122381
	NIST	0.0761357	±	0.00449674	5.58993	±	0.16768	0.178893	±	0.00536624	1.88417	±	0.126497	0.446803		1060.93	±	29.3436	1075.53	±	44.5338		73.8648	4.32664	27.5931	3.23289	0.0799019	0.00408824	0.373563	0.0234837		7318	185	52	0	1	0	0		51327	180	169	2423	2198	10019	11275
	NIST	0.07335	±	0.00437559	5.66066	±	0.16991	0.176658	±	0.00530256	1.79255	±	0.121235	0.443808		1048.69	±	29.0505	1042.75	±	44.0817		69.2484	3.96874	25.3419	2.90514	0.0792006	0.00406065	0.365956	0.0230355		7228	185	55	1	1	0	0		51930	205	209	2497	2222	10104	11280
	NIST	0.0741632	±	0.00438848	5.53677	±	0.165769	0.180611	±	0.00540744	1.85298	±	0.124634	0.445125		1070.31	±	29.5259	1064.49	±	44.3575		72.3516	4.2162	25.8833	3.01697	0.0806516	0.00411772	0.357743	0.0225906		7241	194	52	1	1	0	0		51256	190	192	2363	2146	9859	11333
	91500	0.0743991	±	0.00438287	5.52588	±	0.164603	0.180967	±	0.00539056	1.86254	±	0.124894	0.444222		1072.25	±	29.4248	1067.89	±	44.3015		70.8453	4.07624	25.2157	2.90203	0.0822477	0.00420562	0.355927	0.0224418		7254	220	41	1	1	0	0		31776	205	52	3155	237	8096	25779
	91500	0.0784547	±	0.00459692	5.61584	±	0.168437	0.178068	±	0.00534082	1.9326	±	0.128936	0.449565		1056.41	±	29.2251	1092.44	±	44.6426		71.1943	4.12674	25.882	3.00083	0.0801195	0.00411487	0.363541	0.0229058		7331	217	46	2	1	0	0		31446	203	50	3069	243	8172	25476
	91500	0.0753707	±	0.00448724	5.54066	±	0.167137	0.180484	±	0.00544437	1.88182	±	0.127105	0.446607		1069.62	±	29.7307	1074.7	±	44.7843		72.3531	4.24019	26.2812	3.08071	0.0786148	0.00852888	0.363235	0.0229711		6892	218	46	1	1	0	1		29952	219	47	3022	230	7935	24759
	3. Yuubetsu Formation (ST11YU4)
	ST11YU4-1	0.0568306	±	0.006844	105.227	±	6.20935	0.00950331	±	0.000560784	0.0752592	±	0.00946463	0.469221		60.973	±	3.58102	73.678	±	8.93759		344.035	24.7754	132.413	19.0713	0.0897274	0.00877971	0.384882	0.0207682		5217	345	71	0	1	0	0		25798	265	69	691	41	43819	124202
	ST11YU4-2	0.0512451	±	0.00893838	116.264	±	8.45827	0.00860111	±	0.000625735	0.06142	±	0.0106525	0.419465		55.2092	±	3.99935	60.5246	±	10.1904		211.295	15.4327	114.027	16.6569	0.04738	0.00569844	0.539658	0.0296717		5195	310	60	0	1	0	0		24699	274	63	364	20	35760	72289
	ST11YU4-3	0.0774672	±	0.0084215	93.9308	±	5.6412	0.0106461	±	0.000639374	0.114925	±	0.0131253	0.525855		68.2666	±	4.07825	110.46	±	11.9535		283.195	20.3101	199.023	28.547	0.0872725	0.00860787	0.702777	0.0376898		4901	258	77	2	1	0	0		26186	335	52	661	53	68115	105735
	ST11YU4-4	0.171926	±	0.0147097	75.1736	±	4.63239	0.0133025	±	0.000819738	0.318699	±	0.0292838	0.670646		85.1884	±	5.215	280.901	±	22.5482		249.58	18.4265	140.549	20.7535	0.0910776	0.008874	0.56314	0.0307762		5233	268	52	0	1	0	0		23154	261	76	611	108	40500	78457
	ST11YU4-5	0.0491785	±	0.00713847	95.9746	±	6.1296	0.0104194	±	0.000665456	0.0714038	±	0.0105602	0.431841		66.8204	±	4.24557	70.0308	±	10.0081		247.93	17.942	118.782	17.1919	0.0716837	0.00750174	0.479095	0.026131		5069	319	63	1	1	0	0		25387	248	81	540	28	38806	88363
	ST11YU4-6	0.0470949	±	0.00695105	127.678	±	8.10234	0.00783222	±	0.000497028	0.0513999	±	0.00772084	0.422467		50.2931	±	3.17915	50.8935	±	7.45635		327.013	23.5877	204.593	29.515	0.0697198	0.0073602	0.625642	0.0334781		5424	277	71	1	1	0	0		26031	542	115	543	27	67791	118206
	ST11YU4-7	#DIV/0!	±	#DIV/0!	#DIV/0!	±	#DIV/0!	#DIV/0!	±	#DIV/0!	#DIV/0!	±	#DIV/0!	#DIV/0!		#DIV/0!	±	#DIV/0!	#DIV/0!	±	#DIV/0!		#DIV/0!	#DIV/0!	#DIV/0!	#DIV/0!	0	#DIV/0!	#DIV/0!	#DIV/0!																	High Ca
	ST11YU4-8	#DIV/0!	±	#DIV/0!	#DIV/0!	±	#DIV/0!	#DIV/0!	±	#DIV/0!	#DIV/0!	±	#DIV/0!	#DIV/0!		#DIV/0!	±	#DIV/0!	#DIV/0!	±	#DIV/0!		#DIV/0!	#DIV/0!	#DIV/0!	#DIV/0!	0	#DIV/0!	#DIV/0!	#DIV/0!																	High Ca
	ST11YU4-9	0.054923	±	0.0105387	115.035	±	9.16276	0.00869302	±	0.000692416	0.0665315	±	0.0125406	0.422577		55.7966	±	4.42514	65.4027	±	11.9392		160.116	11.7163	87.0388	12.7381	0.0370693	0.00488239	0.543597	0.0304002		5230	277	60	0	1	0	0		25239	255	52	286	17	28003	56198
	ST11YU4-10	#DIV/0!	±	#DIV/0!	#DIV/0!	±	#DIV/0!	#DIV/0!	±	#DIV/0!	#DIV/0!	±	#DIV/0!	#DIV/0!		#DIV/0!	±	#DIV/0!	#DIV/0!	±	#DIV/0!		#DIV/0!	#DIV/0!	#DIV/0!	#DIV/0!	0	#DIV/0!	#DIV/0!	#DIV/0!																	High Ca
	ST11YU4-11	0.0551306	±	0.00821572	104.692	±	7.02173	0.00955183	±	0.000640644	0.0733807	±	0.0110344	0.44603		61.2828	±	4.09078	71.9025	±	10.4382		234.358	16.9921	116.501	16.8938	0.0619868	0.00679688	0.497106	0.0271818		5043	303	60	1	1	0	0		25184	274	76	464	27	37729	82798
	ST11YU4-12	#DIV/0!	±	#DIV/0!	#DIV/0!	±	#DIV/0!	#DIV/0!	±	#DIV/0!	#DIV/0!	±	#DIV/0!	#DIV/0!		#DIV/0!	±	#DIV/0!	#DIV/0!	±	#DIV/0!		#DIV/0!	#DIV/0!	#DIV/0!	#DIV/0!	0	#DIV/0!	#DIV/0!	#DIV/0!																	High Ca
	ST11YU4-13	#DIV/0!	±	#DIV/0!	#DIV/0!	±	#DIV/0!	#DIV/0!	±	#DIV/0!	#DIV/0!	±	#DIV/0!	#DIV/0!		#DIV/0!	±	#DIV/0!	#DIV/0!	±	#DIV/0!		#DIV/0!	#DIV/0!	#DIV/0!	#DIV/0!	0	#DIV/0!	#DIV/0!	#DIV/0!																	High Ca
	OD3	0.0444805	±	0.00906473	188.19	±	14.4825	0.00531378	±	0.000408931	0.0329364	±	0.00662481	0.382604		34.1641	±	2.62221	32.9041	±	6.51223		265.106	19.0778	252.331	36.3171	0.0398925	0.00511031	0.951813	0.0509317		5437	294	58	1	1	0	3		26797	265	60	310	15	86664	99333
	GJ1	0.0597356	±	0.00280404	10.3245	±	0.432844	0.0968567	±	0.0040606	0.806243	±	0.0584292	0.578491		595.962	±	23.8648	600.344	±	32.8461		348.739	25.3025	18.1732	2.63709	0.871006	0.0594976	0.0521111	0.00327443		4982	297	65	1	1	0	0		24266	290	42	6690	408	5635	117966
	NIST	0.0727854	±	0.00427993	5.48731	±	0.269087	0.182239	±	0.00893663	1.84836	±	0.150428	0.60255		1079.19	±	48.7289	1062.85	±	53.6243		72.7645	5.41818	25.0501	3.73081	0.378794	0.027832	0.344263	0.0215867		5075	229	55	0	1	0	0		41907	268	179	2114	1944	10359	10950
	NIST	0.0724805	±	0.00437535	5.63711	±	0.27898	0.177396	±	0.0087793	1.79171	±	0.147718	0.600275		1052.73	±	48.068	1042.45	±	53.7272		75.8748	5.7029	26.4329	3.97374	0.357068	0.0264266	0.348375	0.0219329		5069	281	66	1	1	0	0		42526	284	216	2199	2022	10442	11334
	NIST	0.077755	±	0.00459768	5.7568	±	0.284392	0.173708	±	0.00858135	1.88213	±	0.153365	0.606263		1032.51	±	47.1318	1074.81	±	54.0308		74.3931	5.56081	24.8816	3.71999	0.357928	0.0264822	0.334461	0.0210801		5120	274	56	1	1	0	0		43305	245	163	2172	2028	10082	10924
	91500	0.077189	±	0.00448551	5.49634	±	0.269937	0.181939	±	0.00893541	1.95697	±	0.158285	0.607203		1077.56	±	48.7346	1100.84	±	54.3528		77.2906	5.83046	26.4731	3.99426	0.377199	0.0278134	0.342514	0.0215117		6040	561	147	1	1	0	0		25769	284	71	2850	225	8398	26748
	91500	0.0751122	±	0.0044387	5.49681	±	0.271218	0.181924	±	0.00897629	1.90416	±	0.155372	0.604698		1077.47	±	48.9582	1082.54	±	54.3227		69.2667	5.13345	24.664	3.65604	0.36787	0.0272284	0.356073	0.0223608		4517	229	53	1	1	0	0		26031	303	52	2785	214	8532	26140
	91500	0.0733135	±	0.00441265	5.60303	±	0.277581	0.178475	±	0.00884187	1.82333	±	0.150121	0.601714		1058.64	±	48.3662	1053.88	±	53.9895		70.8509	5.27277	23.9023	3.5579	0.356823	0.0457097	0.33736	0.0213363		4569	271	50	3	1	0	3		25400	229	48	2708	203	8006	25892
	ST11YU4-14	0.0474553	±	0.00927483	114.213	±	8.00171	0.00875559	±	0.000613413	0.0576729	±	0.0114269	0.353598		56.1965	±	3.91999	56.9337	±	10.97		169.417	10.6149	78.6947	9.86136	0.0402293	0.00493744	0.464504	0.0146348		4678	235	77	1	1	0	0		25148	300	55	311	16	25926	60323
	ST11YU4-15	0.099685	±	0.0053111	36.2298	±	1.17184	0.0276016	±	0.000892764	0.381914	±	0.0330951	0.373254		175.52	±	5.60054	328.445	±	24.3171		408.707	25.4723	168.262	20.9735	0.307228	0.0203031	0.411693	0.0111704		5040	300	97	0	1	0	0		24602	274	52	2253	230	52975	139070
	ST11YU4-16	0.0744868	±	0.0113162	114.758	±	7.98959	0.008714	±	0.00060668	0.0900946	±	0.0140125	0.447636		55.9307	±	3.87712	87.5915	±	13.0521		181.509	11.5076	72.3735	9.17689	0.042086	0.00507137	0.398732	0.0127517		5266	306	58	2	0	0	0		24835	319	48	318	24	22794	61784
	ST11YU4-17	0.0741455	±	0.01217	120.694	±	8.69892	0.00828543	±	0.000597167	0.0852711	±	0.0141963	0.43292		53.1913	±	3.81795	83.0886	±	13.2821		173.167	10.9349	80.6057	10.18	0.0387439	0.00482904	0.465479	0.0146901		5001	290	68	1	1	0	0		24867	310	50	292	23	25772	59839
	ST11YU4-18	#DIV/0!	±	#DIV/0!	#DIV/0!	±	#DIV/0!	#DIV/0!	±	#DIV/0!	#DIV/0!	±	#DIV/0!	#DIV/0!		#DIV/0!	±	#DIV/0!	#DIV/0!	±	#DIV/0!		#DIV/0!	#DIV/0!	#DIV/0!	#DIV/0!	0	#DIV/0!	#DIV/0!	#DIV/0!																	High Ca
	ST11YU4-19	#DIV/0!	±	#DIV/0!	#DIV/0!	±	#DIV/0!	#DIV/0!	±	#DIV/0!	#DIV/0!	±	#DIV/0!	#DIV/0!		#DIV/0!	±	#DIV/0!	#DIV/0!	±	#DIV/0!		#DIV/0!	#DIV/0!	#DIV/0!	#DIV/0!	0	#DIV/0!	#DIV/0!	#DIV/0!																	High Ca
	ST11YU4-20	#DIV/0!	±	#DIV/0!	#DIV/0!	±	#DIV/0!	#DIV/0!	±	#DIV/0!	#DIV/0!	±	#DIV/0!	#DIV/0!		#DIV/0!	±	#DIV/0!	#DIV/0!	±	#DIV/0!		#DIV/0!	#DIV/0!	#DIV/0!	#DIV/0!	0	#DIV/0!	#DIV/0!	#DIV/0!																	High Ca
	ST11YU4-21	0.0922066	±	0.0154496	97.0858	±	7.79695	0.0103002	±	0.000827205	0.131828	±	0.0219954	0.481332		66.0595	±	5.27814	125.739	±	19.7325		127.526	8.34868	51.9532	6.80245	0.0321834	0.00433464	0.407393	0.0147782		4814	290	65	1	1	0	0		22263	274	69	235	23	14590	38706
	ST11YU4-22	#DIV/0!	±	#DIV/0!	#DIV/0!	±	#DIV/0!	#DIV/0!	±	#DIV/0!	#DIV/0!	±	#DIV/0!	#DIV/0!		#DIV/0!	±	#DIV/0!	#DIV/0!	±	#DIV/0!		#DIV/0!	#DIV/0!	#DIV/0!	#DIV/0!	0	#DIV/0!	#DIV/0!	#DIV/0!																	High Ca
	ST11YU4-23	0.0633442	±	0.00888051	96.2307	±	5.71128	0.0103917	±	0.000616746	0.0913682	±	0.0135581	0.399961		66.6435	±	3.93491	88.7771	±	12.6141		208.921	13.0647	74.9611	9.37528	0.0611485	0.00637024	0.358801	0.0111655		4856	265	63	1	1	0	0		25113	239	79	450	30	24439	73615
	ST11YU4-24	0.0710683	±	0.00987624	115.916	±	7.09099	0.00862691	±	0.000527737	0.0851007	±	0.0124553	0.417966		55.3741	±	3.37292	82.9292	±	11.6551		229.639	14.284	123.897	15.4133	0.0549594	0.00596116	0.53953	0.0156453		4698	261	76	0	1	0	0		25167	252	74	414	31	40816	81762
	ST11YU4-25	0.0550807	±	0.0068355	140.589	±	7.0651	0.00711293	±	0.00035745	0.0543814	±	0.00741145	0.368735		45.6906	±	2.288	53.7688	±	7.13732		410.247	25.0422	281.722	34.3935	0.0843367	0.00783309	0.686712	0.0177705		4582	310	60	0	1	0	3		26098	313	65	641	37	97556	153541
	ST11YU4-26	0.0301767	±	0.0102254	96.7277	±	6.10592	0.0103383	±	0.000652604	0.0433035	±	0.0147978	0.184726		66.3029	±	4.16391	43.0442	±	14.4018		185.575	11.6728	57.378	7.21828	0.0500081	0.00562598	0.30919	0.0101822		4814	329	69	0	12	0	0		24725	313	71	390	24	18387	64272
	OD3	0.0535925	±	0.00729509	195.761	±	10.4852	0.00510827	±	0.000273606	0.0379997	±	0.00554989	0.36673		32.8462	±	1.75481	37.8692	±	5.42897		472.181	28.7102	504.216	61.3163	0.07167	0.00704559	1.06785	0.0266778		5043	284	63	1	1	0	0		27337	284	52	550	31	180916	183107
	GJ1	0.0602643	±	0.0023799	10.3858	±	0.268176	0.0962853	±	0.00248622	0.805419	±	0.0656326	0.316871		592.603	±	14.6196	599.881	±	36.9124		353.448	22.0553	17.7648	2.21707	0.890119	0.0512252	0.0502614	0.00214567		4878	306	69	0	1	0	0		24363	271	74	6770	417	5571	119794
	NIST	0.07711	±	0.00405048	5.51052	±	0.200609	0.181471	±	0.00660641	1.94232	±	0.173247	0.408143		1075.01	±	36.0463	1095.8	±	59.7869		77.9431	5.13699	26.4484	3.48638	0.380383	0.0242291	0.339329	0.0144237		4940	287	76	1	1	0	0		43965	271	181	2187	2046	10588	11241
	NIST	0.0750353	±	0.004023	5.51099	±	0.202325	0.181456	±	0.00666177	1.88989	±	0.169795	0.408632		1074.92	±	36.3488	1077.54	±	59.6586		69.8515	4.49752	24.641	3.17325	0.370976	0.0237258	0.352762	0.014991		5291	255	55	1	1	0	0		44156	271	216	2211	2046	10758	11467
	NIST	0.0732385	±	0.00401484	5.61748	±	0.207744	0.178016	±	0.00658332	1.80967	±	0.1638	0.408575		1056.13	±	36.0257	1048.96	±	59.1956		71.4491	4.6258	23.8799	3.09223	0.359835	0.0231293	0.334223	0.0144228		5279	187	65	1	1	0	0		43994	277	181	2191	2010	11150	11835
	91500	0.0714767	±	0.00385834	5.61521	±	0.203572	0.178088	±	0.00645635	1.76685	±	0.159029	0.402788		1056.52	±	35.3287	1033.37	±	58.3606		73.0265	4.70835	25.1484	3.24299	0.379021	0.0242149	0.344373	0.0144845		5072	229	55	1	1	0	0		26567	274	37	2855	209	8700	27304
	91500	0.0780217	±	0.00412727	5.60424	±	0.205235	0.178436	±	0.00653459	1.93242	±	0.172706	0.409759		1058.43	±	35.7463	1092.38	±	59.8014		69.5611	4.48209	24.4148	3.14641	0.373381	0.0238603	0.350983	0.014854		5140	213	44	0	1	0	0		27062	229	65	2778	222	8614	26525
	91500	0.0754147	±	0.00403647	5.61125	±	0.205335	0.178213	±	0.00652144	1.86551	±	0.167408	0.407778		1057.21	±	35.6811	1068.94	±	59.3205		72.8821	4.71876	25.236	3.26795	0.372832	0.0367656	0.346258	0.0146812		4953	235	40	1	1	2	0		25940	223	55	2784	215	8526	26606
	ST11YU4-27	0.0521765	±	0.007192	120.678	±	7.43522	0.00828654	±	0.000510552	0.0606078	±	0.00922916	0.404607		53.1983	±	3.26418	59.7473	±	8.83563		354.102	28.4015	239.558	38.4287	0.0715092	0.00787911	0.676523	0.0544949		5156	258	71	0	1	0	0		23420	274	56	545	30	70761	111774
	ST11YU4-28	0.387408	±	0.0292133	49.872	±	3.36687	0.0200513	±	0.00135367	1.08891	±	0.106562	0.689855		127.98	±	8.55479	747.974	±	51.7981		101.644	8.14685	46.4705	7.44972	0.0798561	0.00853076	0.457191	0.0383511		4985	274	61	0	1	0	0		26600	261	77	448	178	16245	37971
	ST11YU4-29	0.116081	±	0.00472362	2.8784	±	0.141333	0.347415	±	0.0170585	5.65316	±	0.523537	0.530195		1922.24	±	81.6126	1924.24	±	79.9004		52.6142	4.42894	63.3965	10.6752	0.479012	0.0377539	1.20493	0.103788		5137	248	76	0	1	0	0		23632	277	69	3438	408	18963	16818
	ST11YU4-30	0.0496905	±	0.00670829	136.588	±	8.17197	0.00732131	±	0.000438031	0.0509967	±	0.00766409	0.398105		47.0243	±	2.80321	50.5041	±	7.40439		402.45	31.9317	237.907	37.7528	0.0774891	0.00834675	0.591148	0.0475121		5149	297	73	0	1	0	0		24906	261	65	592	31	76018	137420
	ST11YU4-31	0.0523144	±	0.00618551	128.23	±	7.18885	0.00779849	±	0.000437201	0.0571889	±	0.00783101	0.409415		50.0773	±	2.79657	56.4689	±	7.52134		507.145	40.5618	187.312	29.9628	0.095927	0.0097669	0.369347	0.0297314		5053	316	63	1	1	0	0		23228	277	61	732	40	55059	159303
	ST11YU4-32	0.0466933	±	0.0052762	109.161	±	5.80047	0.00916075	±	0.000486771	0.0599605	±	0.0080118	0.397676		58.7851	±	3.10944	59.1274	±	7.67486		530.217	42.5472	267.64	42.9536	0.115112	0.0112202	0.504775	0.0405167		5253	232	81	0	1	0	3		23109	248	42	882	43	77290	163630
	ST11YU4-33	0.0574546	±	0.0113404	117.064	±	9.58244	0.0085423	±	0.00069924	0.0687987	±	0.0138503	0.406604		54.8334	±	4.46941	67.5588	±	13.1581		166.576	13.553	76.0046	12.368	0.03563	0.0049316	0.456275	0.0377453		5078	297	56	0	1	2	0		22769	258	71	256	16	21748	50931
	ST11YU4-34	0.0732235	±	0.0117066	111.587	±	8.5302	0.00896165	±	0.000685071	0.0919854	±	0.0153697	0.45751		57.5132	±	4.37703	89.3512	±	14.2915		173.739	13.9468	122.58	19.6804	0.0412362	0.00541691	0.705538	0.0576481		5088	339	82	2	1	0	0		24540	239	71	310	24	38563	58409
	ST11YU4-35	0.0553988	±	0.0048294	96.9068	±	4.7229	0.0103192	±	0.000502922	0.0801357	±	0.00917227	0.425798		66.1809	±	3.20893	78.2725	±	8.62241		585.821	46.2488	273.273	43.1483	0.163076	0.0147919	0.46648	0.0373627		5088	274	61	2	0	0	0		25242	268	61	1241	70	89073	204053
	ST11YU4-36	0.057325	±	0.0099542	117.149	±	8.73851	0.00853616	±	0.000636741	0.0685941	±	0.0124128	0.412209		54.7941	±	4.06996	67.3644	±	11.7947		192.24	15.3952	122.562	19.6306	0.0431049	0.00557577	0.637548	0.0520053		4991	274	69	1	1	0	0		24466	274	71	326	20	38603	64705
	ST11YU4-37	0.0506749	±	0.00590096	96.8549	±	5.35565	0.0103247	±	0.000570912	0.0733418	±	0.00996414	0.407007		66.2162	±	3.64273	71.8657	±	9.4261		391.586	31.2563	171.986	27.4558	0.101409	0.0101842	0.439204	0.0354288		5137	277	66	0	1	0	0		23962	229	63	774	41	52362	127403
	ST11YU4-38	0.054882	±	0.0108105	123.857	±	9.99795	0.00807385	±	0.000651737	0.0621142	±	0.0125007	0.401096		51.8384	±	4.16772	61.1884	±	11.9507		178.753	14.4575	125.076	20.2326	0.0362942	0.00498986	0.699713	0.0572392		5043	271	65	2	1	0	0		23303	274	74	270	16	36937	56412
	ST11YU4-39	#DIV/0!	±	#DIV/0!	#DIV/0!	±	#DIV/0!	#DIV/0!	±	#DIV/0!	#DIV/0!	±	#DIV/0!	#DIV/0!		#DIV/0!	±	#DIV/0!	#DIV/0!	±	#DIV/0!		#DIV/0!	#DIV/0!	#DIV/0!	#DIV/0!	0	#DIV/0!	#DIV/0!	#DIV/0!																	High Ca
	OD3	0.0533741	±	0.00668238	204.417	±	11.8669	0.00489195	±	0.000283988	0.036601	±	0.00519813	0.408756		31.4587	±	1.82179	36.5001	±	5.09173		579.153	45.2328	585.496	91.4564	0.0844656	0.00888753	1.01095	0.0806627		5062	226	52	1	1	0	0		27379	265	53	644	36	211323	223381
	GJ1	0.0598994	±	0.00228847	10.4045	±	0.408677	0.0961123	±	0.00377518	0.807014	±	0.0716772	0.442241		591.585	±	22.2024	600.778	±	40.2763		357.71	28.4796	18.0061	2.86718	0.882902	0.0668684	0.0503372	0.00438434		4875	261	68	0	0	0	0		23978	284	60	6679	408	5563	118100
	NIST	0.0714633	±	0.00377843	5.62931	±	0.263205	0.177642	±	0.00830584	1.77954	±	0.171908	0.484007		1054.08	±	45.4662	1038.01	±	62.7989		73.4974	5.95875	25.0262	4.05839	0.381466	0.0307027	0.340504	0.0295468		4998	274	45	1	1	0	0		42625	281	165	2151	1992	10676	10979
	NIST	0.078007	±	0.00403825	5.61831	±	0.264295	0.177989	±	0.00837294	1.94629	±	0.186867	0.489958		1055.98	±	45.82	1097.17	±	64.4002		70.0097	5.67372	24.2961	3.93847	0.375789	0.0302918	0.34704	0.0301578		4972	232	77	1	1	2	0		42405	316	168	2153	1984	10107	11415
	NIST	0.0754005	±	0.00395143	5.62534	±	0.264504	0.177767	±	0.0083586	1.87891	±	0.181037	0.488001		1054.76	±	45.7501	1073.68	±	63.8513		73.352	5.96276	25.1134	4.08336	0.375237	0.0302519	0.342368	0.0297649		4975	245	53	1	1	0	0		41745	284	190	2076	1922	10180	10217
	91500	0.0731241	±	0.00385602	5.38578	±	0.253823	0.185674	±	0.00875051	1.90323	±	0.183937	0.487645		1097.9	±	47.5758	1082.22	±	64.3307		73.4659	6.0072	25.6679	4.19809	0.376981	0.0304195	0.349385	0.0304254		5259	245	58	0	1	0	0		25559	261	48	2816	211	8427	25775
	91500	0.0772261	±	0.00400618	5.60779	±	0.264068	0.178323	±	0.00839717	1.93042	±	0.185467	0.49013		1057.81	±	45.9396	1091.69	±	64.2637		73.9016	6.02212	24.234	3.95	0.371998	0.0300635	0.327923	0.0285952		5082	287	68	0	0	0	0		25736	303	60	2768	218	8095	26380
	91500	0.0707546	±	0.00382617	5.60901	±	0.264654	0.178284	±	0.00841212	1.76827	±	0.172018	0.485029		1057.6	±	46.0229	1033.89	±	63.095		77.9571	6.40641	25.4984	4.19124	0.366516	0.0460028	0.327083	0.0285472		5443	239	65	1	1	0	0		24857	194	55	2745	199	8006	26157
	ST11YU4-40	0.0607369	±	0.00984902	123.54	±	10.3195	0.00809451	±	0.000676144	0.06875	±	0.0112074	0.512409		51.9705	±	4.3237	67.5126	±	10.6478		222.48	16.6992	111.164	16.6881	0.0471313	0.0057711	0.49966	0.0433879		5308	210	66	1	1	0	0		24948	313	69	357	23	35246	75454
	ST11YU4-41	#DIV/0!	±	#DIV/0!	#DIV/0!	±	#DIV/0!	#DIV/0!	±	#DIV/0!	#DIV/0!	±	#DIV/0!	#DIV/0!		#DIV/0!	±	#DIV/0!	#DIV/0!	±	#DIV/0!		#DIV/0!	#DIV/0!	#DIV/0!	#DIV/0!	0	#DIV/0!	#DIV/0!	#DIV/0!																	High Ca
	ST11YU4-42	0.0502986	±	0.00529987	38.1227	±	2.58857	0.0262311	±	0.00178112	0.184502	±	0.0216837	0.577757		166.917	±	11.1884	171.927	±	18.5878		186.447	14.0035	92.3616	13.8743	0.128052	0.0116705	0.495377	0.0432097		5159	265	74	1	1	0	0		25006	255	65	978	51	29593	63900
	ST11YU4-43	#DIV/0!	±	#DIV/0!	#DIV/0!	±	#DIV/0!	#DIV/0!	±	#DIV/0!	#DIV/0!	±	#DIV/0!	#DIV/0!		#DIV/0!	±	#DIV/0!	#DIV/0!	±	#DIV/0!		#DIV/0!	#DIV/0!	#DIV/0!	#DIV/0!	0	#DIV/0!	#DIV/0!	#DIV/0!																	High Ca
	ST11YU4-44	0.0580766	±	0.00860038	110.943	±	8.75245	0.00901366	±	0.000711103	0.0732034	±	0.0110843	0.521021		57.8455	±	4.54311	71.7348	±	10.4871		250.688	18.8036	143.169	21.4779	0.0604726	0.00680386	0.571106	0.0494023		5143	335	58	0	1	0	0		24489	216	77	440	27	44714	83748
	ST11YU4-45	0.0573918	±	0.0104525	109.198	±	9.88578	0.00915768	±	0.000829052	0.0734961	±	0.0132286	0.502975		58.7655	±	5.29591	72.0116	±	12.5125		148.43	11.1852	60.357	9.09689	0.0374058	0.00498279	0.406636	0.0358574		5140	284	55	1	0	0	0		25167	255	65	275	16	19514	51332
	ST11YU4-46	0.0539595	±	0.0104501	120.498	±	11.1466	0.0082989	±	0.000767686	0.0626207	±	0.0119404	0.485135		53.2774	±	4.90809	61.6725	±	11.4096		157.245	11.8961	76.1518	11.5225	0.0335405	0.00465733	0.484287	0.0425145		5262	290	71	1	0	0	0		24676	255	68	256	14	23867	52716
	ST11YU4-47	#DIV/0!	±	#DIV/0!	#DIV/0!	±	#DIV/0!	#DIV/0!	±	#DIV/0!	#DIV/0!	±	#DIV/0!	#DIV/0!		#DIV/0!	±	#DIV/0!	#DIV/0!	±	#DIV/0!		#DIV/0!	#DIV/0!	#DIV/0!	#DIV/0!	0	#DIV/0!	#DIV/0!	#DIV/0!																	High Ca
	ST11YU4-48	0.0681831	±	0.00810291	138.38	±	10.1623	0.0072265	±	0.000530698	0.0689023	±	0.0086672	0.583814		46.4175	±	3.39655	67.6572	±	8.23324		396.485	29.375	218.15	32.3249	0.0788015	0.00816669	0.550209	0.0472086		5230	200	60	1	1	0	0		25723	342	71	592	42	72171	140308
	ST11YU4-49	#DIV/0!	±	#DIV/0!	#DIV/0!	±	#DIV/0!	#DIV/0!	±	#DIV/0!	#DIV/0!	±	#DIV/0!	#DIV/0!		#DIV/0!	±	#DIV/0!	#DIV/0!	±	#DIV/0!		#DIV/0!	#DIV/0!	#DIV/0!	#DIV/0!	0	#DIV/0!	#DIV/0!	#DIV/0!																	High Ca
	ST11YU4-50	0.0564541	±	0.00243351	89.7434	±	5.11504	0.0111429	±	0.000635102	0.0879674	±	0.00654675	0.765848		71.4344	±	4.04902	85.6082	±	6.10998		2677.98	195.207	2452.77	357.581	0.874547	0.0617263	0.915903	0.0776906		5217	306	66	2	0	0	0		27301	242	61	6635	381	874455	1021258
	ST11YU4-51	0.0425186	±	0.00617989	93.2448	±	6.85141	0.0107245	±	0.000788008	0.0637652	±	0.00965084	0.485483		68.7662	±	5.02593	62.7655	±	9.2119		274.675	20.4408	100.934	15.0228	0.078178	0.0081211	0.367469	0.0318555		5088	265	71	1	1	0	0		25358	268	55	602	27	33029	96144
	ST11YU4-52	0.0591014	±	0.00860391	95.5127	±	7.54373	0.0104698	±	0.000826922	0.0865298	±	0.0128986	0.529844		67.1419	±	5.27545	84.2656	±	12.054		212.429	15.9062	77.083	11.5437	0.0593505	0.0067186	0.362864	0.0316811		5269	239	48	4	1	0	0		25326	365	66	453	28	24959	73575
	OD3	0.0678881	±	0.007787	177.209	±	12.7904	0.00564304	±	0.000407298	0.0535718	±	0.00655858	0.589556		36.2751	±	2.61088	52.9889	±	6.32085		504.725	36.9806	579.564	84.9282	0.0882776	0.00885468	1.14828	0.0979431		5333	258	47	2	1	0	0		27553	213	74	639	45	207897	193664
	GJ1	0.0602006	±	0.00254365	10.6297	±	0.614716	0.094076	±	0.00544042	0.791971	±	0.0590724	0.775314		579.598	±	32.0556	592.289	±	33.4722		367.356	27.4919	18.5517	2.77674	0.881404	0.0621826	0.0505007	0.0046413		5269	303	71	0	1	0	0		24418	261	63	6661	409	5735	121474
	NIST	0.0732937	±	0.00408116	5.33511	±	0.338481	0.187438	±	0.0118918	1.92111	±	0.160881	0.757601		1107.48	±	64.5589	1088.45	±	55.9224		73.528	5.66012	25.7143	3.95945	0.377299	0.0285684	0.349721	0.0322101		5175	274	52	2	1	0	0		44409	274	190	2263	2083	10919	11328
	NIST	0.0774053	±	0.00424736	5.55502	±	0.352274	0.180017	±	0.0114159	1.94856	±	0.161898	0.76325		1067.07	±	62.3647	1097.95	±	55.7522		73.964	5.67167	24.2778	3.72381	0.372312	0.0282343	0.328238	0.0302682		5130	239	50	2	0	0	0		43574	268	147	2269	2055	10739	11580
	NIST	0.0709188	±	0.00403931	5.55624	±	0.35274	0.179978	±	0.011426	1.78488	±	0.15078	0.751519		1066.85	±	62.4219	1039.96	±	54.9751		78.023	6.04011	25.5445	3.9555	0.366826	0.0278667	0.327397	0.0302145		5191	210	50	1	1	0	0		44360	271	174	2276	2135	10779	11647
	91500	0.0723602	±	0.00405849	5.55733	±	0.351962	0.179942	±	0.0113963	1.8208	±	0.152745	0.754961		1066.66	±	62.2616	1052.97	±	54.9826		80.4862	6.22196	26.941	4.16579	0.374556	0.0284078	0.334729	0.0308111		5114	219	69	1	1	0	0		24308	294	60	2799	207	8348	26677
	91500	0.0755753	±	0.00419314	5.71556	±	0.361798	0.174961	±	0.0110751	1.84906	±	0.154218	0.758965		1039.39	±	60.7636	1063.09	±	54.9623		75.8445	5.81429	25.3492	3.88706	0.371938	0.0282928	0.334226	0.0307248		5350	181	55	1	1	0	0		26089	216	61	2771	214	8487	27162
	91500	0.0776497	±	0.00431749	5.76888	±	0.366177	0.173344	±	0.0110029	1.88225	±	0.157086	0.760568		1030.51	±	60.4505	1074.86	±	55.3396		77.6287	5.97874	26.7007	4.11331	0.362711	#DIV/0!	0.343954	0.0316197		5211	271	47	1	1	0	0		25116	252	42	2697	214	8580	26683
	ST11YU4-53	#DIV/0!	±	#DIV/0!	#DIV/0!	±	#DIV/0!	#DIV/0!	±	#DIV/0!	#DIV/0!	±	#DIV/0!	#DIV/0!		#DIV/0!	±	#DIV/0!	#DIV/0!	±	#DIV/0!		#DIV/0!	#DIV/0!	#DIV/0!	#DIV/0!	0	#DIV/0!	#DIV/0!	#DIV/0!																	High Ca
	ST11YU4-54	0.23487	±	0.0246106	79.9337	±	6.61704	0.0125104	±	0.00103563	0.403561	±	0.0438166	0.762437		80.1467	±	6.59359	344.228	±	31.6984		178.499	16.4725	74.6407	13.7763	0.0479516	0.00617489	0.418157	0.0206096		5582	274	85	0	1	0	0		19468	300	68	320	77	16998	44073
	ST11YU4-55	0.411105	±	0.0182114	73.3889	±	4.06846	0.013626	±	0.000755388	0.769369	±	0.0598263	0.712923		87.246	±	4.80408	579.401	±	34.3324		1005.54	90.4607	472.026	84.9287	0.365933	0.0323291	0.469423	0.0201539		5382	313	66	1	0	0	0		20149	287	132	2089	868	114315	264030
	ST11YU4-56	#DIV/0!	±	#DIV/0!	#DIV/0!	±	#DIV/0!	#DIV/0!	±	#DIV/0!	#DIV/0!	±	#DIV/0!	#DIV/0!		#DIV/0!	±	#DIV/0!	#DIV/0!	±	#DIV/0!		#DIV/0!	#DIV/0!	#DIV/0!	#DIV/0!	0	#DIV/0!	#DIV/0!	#DIV/0!																	High Ca
	ST11YU4-57	#DIV/0!	±	#DIV/0!	#DIV/0!	±	#DIV/0!	#DIV/0!	±	#DIV/0!	#DIV/0!	±	#DIV/0!	#DIV/0!		#DIV/0!	±	#DIV/0!	#DIV/0!	±	#DIV/0!		#DIV/0!	#DIV/0!	#DIV/0!	#DIV/0!	0	#DIV/0!	#DIV/0!	#DIV/0!																	High Ca
	ST11YU4-58	#DIV/0!	±	#DIV/0!	#DIV/0!	±	#DIV/0!	#DIV/0!	±	#DIV/0!	#DIV/0!	±	#DIV/0!	#DIV/0!		#DIV/0!	±	#DIV/0!	#DIV/0!	±	#DIV/0!		#DIV/0!	#DIV/0!	#DIV/0!	#DIV/0!	0	#DIV/0!	#DIV/0!	#DIV/0!																	High Ca
	ST11YU4-59	0.074703	±	0.00893436	69.2732	±	4.89406	0.0144356	±	0.00101985	0.14811	±	0.0191807	0.545537		92.3926	±	6.48085	140.242	±	16.9633		187.863	16.4895	83.6475	14.6843	0.0733893	0.00839383	0.445258	0.0207892		5191	248	58	1	1	0	3		25058	297	77	557	43	27254	66367
	ST11YU4-60	0.0583602	±	0.00526839	27.6233	±	1.67871	0.0362013	±	0.00220001	0.29017	±	0.0317411	0.55556		229.244	±	13.6867	258.693	±	24.9807		251.684	23.3434	167.242	31.0231	0.160444	0.0156385	0.664494	0.0307803		5717	345	58	3	1	0	3		18873	274	73	1240	74	36084	58879
	ST11YU4-61	0.0509654	±	0.00389084	120.964	±	6.70958	0.00826693	±	0.000458548	0.0578672	±	0.00574942	0.558275		53.073	±	2.93175	57.1202	±	5.51853		1165.58	101.183	1920.1	333.366	0.256953	0.0235032	1.64734	0.0694346		5646	326	82	1	1	0	0		25940	303	56	2019	105	639054	420600
	ST11YU4-62	0.0587117	±	0.00789016	123.435	±	8.72119	0.0081014	±	0.000572396	0.0653277	±	0.00932091	0.495194		52.0146	±	3.66025	64.2559	±	8.88393		324.201	28.3168	62.0701	10.8428	0.0691423	0.00802969	0.191456	0.00893935		5346	232	84	2	1	0	0		25232	219	61	541	33	20243	114636
	ST11YU4-63	0.0516306	±	0.0103772	118.378	±	10.617	0.00844755	±	0.000757641	0.0599033	±	0.0119709	0.448805		54.2277	±	4.84316	59.0726	±	11.468		146.199	12.9211	87.6602	15.495	0.0348173	0.00497206	0.599596	0.0283422		5504	252	53	1	0	0	0		25041	281	85	250	13	28087	50788
	ST11YU4-64	#DIV/0!	±	#DIV/0!	#DIV/0!	±	#DIV/0!	#DIV/0!	±	#DIV/0!	#DIV/0!	±	#DIV/0!	#DIV/0!		#DIV/0!	±	#DIV/0!	#DIV/0!	±	#DIV/0!		#DIV/0!	#DIV/0!	#DIV/0!	#DIV/0!	0	#DIV/0!	#DIV/0!	#DIV/0!																	Down P
	ST11YU4-65	0.117394	±	0.00890114	106.522	±	6.49805	0.00938769	±	0.000572665	0.151362	±	0.0145358	0.635212		60.2346	±	3.6573	143.114	±	12.8191		480.158	41.3557	463.625	79.8637	0.142644	0.0141765	0.965569	0.0414428		5356	229	66	1	2	0	0		27993	248	60	1054	127	172120	193269
	OD3	0.0547758	±	0.00666942	205.352	±	13.6864	0.00486968	±	0.000324555	0.0366355	±	0.00485369	0.503058		31.3158	±	2.08208	36.5338	±	4.75418		598.683	51.5819	763.628	131.587	0.0853683	0.00941196	1.27551	0.054338		5266	229	53	1	0	0	0		27469	319	73	669	37	278060	236357
	GJ1	0.0612309	±	0.00283314	10.2427	±	0.533066	0.0976308	±	0.00508107	0.821051	±	0.067326	0.634681		600.509	±	29.8412	608.634	±	37.5397		358.267	31.6266	17.716	3.12782	0.827165	0.0695366	0.0494492	0.00277113		5291	258	69	0	1	0	0		23099	223	74	6428	399	5174	113444
	NIST	0.0728086	±	0.00428674	5.53346	±	0.320762	0.180719	±	0.0104759	1.80717	±	0.16327	0.641621		1070.9	±	57.1955	1048.05	±	59.0566		78.1649	7.01145	26.5199	4.75785	0.363754	0.0321529	0.339281	0.0186847		5375	252	58	1	1	0	0		43742	323	208	2231	2013	10651	11241
	NIST	0.0760437	±	0.00443345	5.69101	±	0.329694	0.175716	±	0.0101796	1.83521	±	0.164977	0.644442		1043.53	±	55.8146	1058.15	±	59.0838		73.6571	6.56626	24.9529	4.44908	0.361211	0.0319473	0.338771	0.0185888		5411	206	55	1	1	0	0		42599	255	165	2328	2125	10874	11886
	NIST	0.078131	±	0.00456399	5.7441	±	0.333861	0.174092	±	0.0101186	1.86816	±	0.16803	0.646203		1034.62	±	55.5568	1069.88	±	59.486		75.3899	6.74385	26.2833	4.7024	0.35225	0.0312226	0.348632	0.0191308		5392	284	50	1	1	0	0		43784	268	219	2375	2195	11048	12067
	91500	0.0773386	±	0.00437301	5.53496	±	0.318567	0.18067	±	0.0103985	1.91909	±	0.170484	0.647883		1070.63	±	56.7756	1087.75	±	59.3017		78.646	7.0204	27.2819	4.87084	0.383976	0.0339617	0.346895	0.0188499		5230	216	69	1	0	0	0		25287	290	50	2942	230	8974	28048
	91500	0.0772263	±	0.00449568	5.36478	±	0.312225	0.186401	±	0.0108483	1.97709	±	0.177952	0.646602		1101.85	±	58.9454	1107.73	±	60.6935		70.7677	6.33748	23.6892	4.24305	0.36109	0.0318896	0.334745	0.0186392		5582	206	63	0	2	0	0		25901	265	40	2766	218	7894	25568
	91500	0.0735912	±	0.00430379	5.61535	±	0.32474	0.178083	±	0.0102987	1.79995	±	0.162086	0.642207		1056.5	±	56.3539	1045.44	±	58.7793		75.4983	6.74506	25.1678	4.49717	0.367508	#DIV/0!	0.333356	0.0183101		5527	232	52	0	1	0	0		25866	226	55	2822	211	8395	27304
	ST11YU4-66	#DIV/0!	±	#DIV/0!	#DIV/0!	±	#DIV/0!	#DIV/0!	±	#DIV/0!	#DIV/0!	±	#DIV/0!	#DIV/0!		#DIV/0!	±	#DIV/0!	#DIV/0!	±	#DIV/0!		#DIV/0!	#DIV/0!	#DIV/0!	#DIV/0!	0	#DIV/0!	#DIV/0!	#DIV/0!																	High Ca
	ST11YU4-67	#DIV/0!	±	#DIV/0!	#DIV/0!	±	#DIV/0!	#DIV/0!	±	#DIV/0!	#DIV/0!	±	#DIV/0!	#DIV/0!		#DIV/0!	±	#DIV/0!	#DIV/0!	±	#DIV/0!		#DIV/0!	#DIV/0!	#DIV/0!	#DIV/0!	0	#DIV/0!	#DIV/0!	#DIV/0!																	Down P
	ST11YU4-68	0.0581145	±	0.0100337	101.812	±	8.93732	0.00982199	±	0.000862196	0.0785411	±	0.0138261	0.49866		63.0077	±	5.50401	76.7724	±	13.0164		154.765	10.8041	60.5749	8.45753	0.0385301	0.00484918	0.391399	0.0182394		5346	271	69	1	0	0	0		24395	281	71	308	18	19167	53542
	ST11YU4-69	#DIV/0!	±	#DIV/0!	#DIV/0!	±	#DIV/0!	#DIV/0!	±	#DIV/0!	#DIV/0!	±	#DIV/0!	#DIV/0!		#DIV/0!	±	#DIV/0!	#DIV/0!	±	#DIV/0!		#DIV/0!	#DIV/0!	#DIV/0!	#DIV/0!	0	#DIV/0!	#DIV/0!	#DIV/0!																	High Ca
	ST11YU4-70	0.120377	±	0.00791628	103.341	±	6.60665	0.00967668	±	0.000618634	0.160281	±	0.0149769	0.684176		62.08	±	3.94975	150.949	±	13.1066		913.778	65.1538	118.307	16.871	0.187197	0.0145784	0.129471	0.00557494		5169	277	63	1	1	0	0		20188	303	61	1409	172	29515	249248
	ST11YU4-71	0.068752	±	0.00622737	87.2612	±	5.82481	0.0114598	±	0.00076496	0.108412	±	0.0120269	0.601703		73.4548	±	4.87538	104.512	±	11.0175		1156.21	103.417	577.43	103.296	0.132619	0.0111805	0.499414	0.0209203		5279	300	56	0	0	0	0		12668	342	74	1038	72	70872	155158
	ST11YU4-72	#DIV/0!	±	#DIV/0!	#DIV/0!	±	#DIV/0!	#DIV/0!	±	#DIV/0!	#DIV/0!	±	#DIV/0!	#DIV/0!		#DIV/0!	±	#DIV/0!	#DIV/0!	±	#DIV/0!		#DIV/0!	#DIV/0!	#DIV/0!	#DIV/0!	0	#DIV/0!	#DIV/0!	#DIV/0!																	High Ca
	ST11YU4-73	#DIV/0!	±	#DIV/0!	#DIV/0!	±	#DIV/0!	#DIV/0!	±	#DIV/0!	#DIV/0!	±	#DIV/0!	#DIV/0!		#DIV/0!	±	#DIV/0!	#DIV/0!	±	#DIV/0!		#DIV/0!	#DIV/0!	#DIV/0!	#DIV/0!	0	#DIV/0!	#DIV/0!	#DIV/0!																	High Ca
	ST11YU4-74	0.0814664	±	0.0129852	106.991	±	9.52872	0.00934662	±	0.000832423	0.104772	±	0.0170103	0.548559		59.9724	±	5.31645	101.172	±	15.634		157.602	11.0337	96.8602	13.5625	0.0382265	0.00482579	0.614587	0.0277962		5343	277	52	1	1	0	0		24040	284	60	293	25	30082	53516
	ST11YU4-75	0.0481983	±	0.00462109	94.9239	±	6.14837	0.0105348	±	0.000682353	0.0698666	±	0.00812147	0.55721		67.5562	±	4.35287	68.5728	±	7.70788		618.721	42.6222	294.944	40.636	0.158507	0.0128022	0.476699	0.0197288		5450	229	55	0	1	0	0		23900	297	66	1275	63	90391	207320
	ST11YU4-76	0.0438088	±	0.00668328	120.449	±	9.06879	0.00830229	±	0.000625093	0.0500464	±	0.0081052	0.464896		53.299	±	3.99643	49.5855	±	7.83764		321.33	22.0946	285.682	39.287	0.0681687	0.00698125	0.889059	0.0373716		5291	326	52	1	1	0	0		24489	284	60	544	25	91102	112036
	ST11YU4-77	0.0547708	±	0.00742825	124.578	±	9.30743	0.00802711	±	0.000599719	0.0604952	±	0.00885415	0.510462		51.5395	±	3.83525	59.6395	±	8.47751		339.106	23.2367	262.205	35.9344	0.0715002	0.0072084	0.773223	0.0324833		5195	235	60	1	1	0	0		24634	248	74	562	32	84665	119718
	ST11YU4-78	0.0511926	±	0.00553135	98.922	±	6.74079	0.010109	±	0.00068885	0.0712077	±	0.00889129	0.545733		64.8394	±	4.39617	69.8448	±	8.42793		439.019	30.0737	209.203	28.6617	0.113456	0.00996307	0.476524	0.0199937		5401	223	58	2	0	0	0		24741	255	58	912	47	67207	154202
	OD3	0.0617841	±	0.00676139	191.549	±	13.4251	0.0052206	±	0.000365897	0.0443823	±	0.00553597	0.561895		33.5666	±	2.34647	44.0936	±	5.38225		630.146	42.2599	808.443	108.434	0.0951991	0.00878358	1.28295	0.0521389		5175	206	56	1	0	0	0		26793	194	58	755	47	290305	247404
	GJ1	0.0614694	±	0.00277709	10.419	±	0.607596	0.0959788	±	0.00559714	0.811797	±	0.0691391	0.684722		590.8	±	32.9217	603.461	±	38.7475		363.756	25.329	18.5502	2.58337	0.831421	0.0532496	0.0509962	0.00274735		5421	290	60	1	1	0	0		23238	268	69	6596	410	5490	117705
	NIST	0.0775145	±	0.00433868	5.56739	±	0.352743	0.179618	±	0.0113803	1.91578	±	0.176169	0.689005		1064.88	±	62.1917	1086.6	±	61.3486		76.9991	5.45468	26.9358	3.81649	0.375936	0.0260266	0.34982	0.0184876		5337	268	60	0	1	2	0		40586	252	147	2091	1957	9870	10986
	NIST	0.077402	±	0.00446297	5.39621	±	0.345055	0.185315	±	0.0118498	1.97368	±	0.183727	0.686912		1095.95	±	64.4458	1106.56	±	62.735		69.2858	4.93333	23.3887	3.33087	0.353529	0.0246786	0.337568	0.0183059		5433	248	53	1	1	0	3		41046	274	179	2123	1938	10120	10863
	NIST	0.0737586	±	0.00427286	5.64825	±	0.359279	0.177046	±	0.0112617	1.79685	±	0.167341	0.683011		1050.82	±	61.6778	1044.32	±	60.7523		73.9174	5.24332	24.8486	3.52544	0.359812	0.0250568	0.336167	0.0179691		5382	206	60	2	0	0	3		40314	265	161	2182	1972	10161	10814
	91500	0.0737619	±	0.00427607	5.69466	±	0.362467	0.175603	±	0.0111772	1.78228	±	0.165993	0.68342		1042.91	±	61.29	1039.01	±	60.5784		74.3234	5.27482	25.2563	3.58512	0.356019	0.0247466	0.339816	0.0181428		5450	242	52	0	0	0	0		25649	281	55	2795	208	8474	27265
	91500	0.0740871	±	0.00424916	5.40791	±	0.344316	0.184914	±	0.0117733	1.88507	±	0.175097	0.685448		1093.77	±	64.0515	1075.85	±	61.6245		71.3688	5.06119	25.3965	3.60224	0.364792	0.0254637	0.355849	0.0189965		5388	216	55	0	0	0	0		25850	239	58	2863	214	8632	26522
	91500	0.0777603	±	0.00446447	5.77421	±	0.367697	0.173184	±	0.0110282	1.85301	±	0.171868	0.686562		1029.63	±	60.5978	1064.5	±	61.1676		71.619	5.05631	24.142	3.40905	0.353647	#DIV/0!	0.33709	0.0180034		5501	255	55	1	1	2	0		26535	281	45	2767	218	8437	27359
	ST11YU4-79	#DIV/0!	±	#DIV/0!	#DIV/0!	±	#DIV/0!	#DIV/0!	±	#DIV/0!	#DIV/0!	±	#DIV/0!	#DIV/0!		#DIV/0!	±	#DIV/0!	#DIV/0!	±	#DIV/0!		#DIV/0!	#DIV/0!	#DIV/0!	#DIV/0!	0	#DIV/0!	#DIV/0!	#DIV/0!																	High Ca
	ST11YU4-80	#DIV/0!	±	#DIV/0!	#DIV/0!	±	#DIV/0!	#DIV/0!	±	#DIV/0!	#DIV/0!	±	#DIV/0!	#DIV/0!		#DIV/0!	±	#DIV/0!	#DIV/0!	±	#DIV/0!		#DIV/0!	#DIV/0!	#DIV/0!	#DIV/0!	0	#DIV/0!	#DIV/0!	#DIV/0!																	High Ca
	ST11YU4-81	0.120709	±	0.00809556	82.1068	±	4.50856	0.0121793	±	0.000668774	0.203258	±	0.0132173	0.844427		78.0383	±	4.25932	187.879	±	11.1536		757.616	50.8374	37.1846	4.99031	0.253117	0.0183367	0.0490811	0.00324895		5488	316	35	1	1	0	0		24786	223	79	1858	228	11843	264654
	ST11YU4-82	#DIV/0!	±	#DIV/0!	#DIV/0!	±	#DIV/0!	#DIV/0!	±	#DIV/0!	#DIV/0!	±	#DIV/0!	#DIV/0!		#DIV/0!	±	#DIV/0!	#DIV/0!	±	#DIV/0!		#DIV/0!	#DIV/0!	#DIV/0!	#DIV/0!	0	#DIV/0!	#DIV/0!	#DIV/0!																	High Ca
	ST11YU4-83	0.0462878	±	0.0121681	105.742	±	10.3437	0.00945699	±	0.000925088	0.060521	±	0.0151832	0.389918		60.6772	±	5.90763	59.6642	±	14.537		107.933	7.56805	51.5989	7.23631	0.0250976	0.00375004	0.478064	0.0323567		5253	281	58	0	1	0	0		23290	239	68	192	10	15360	35240
	ST11YU4-84	0.10321	±	0.0139441	127.036	±	10.0065	0.00787179	±	0.000620056	0.112327	±	0.0137733	0.642397		50.5461	±	3.96592	108.092	±	12.5729		208.189	14.0021	104.834	14.1017	0.046508	0.00542342	0.503553	0.0323429		5479	313	73	1	1	0	0		26192	216	48	355	38	35837	78058
	ST11YU4-85	0.0846276	±	0.00587402	22.3422	±	1.22684	0.0447584	±	0.00245774	0.523689	±	0.0361411	0.79567		282.26	±	15.1648	427.613	±	24.0844		239.837	16.2518	104.739	14.1947	0.28214	0.0200592	0.436706	0.0280446		5437	326	60	1	1	0	0		24928	232	63	2183	188	33692	84619
	ST11YU4-86	0.069587	±	0.00856078	118.354	±	8.02679	0.00844924	±	0.00057303	0.0812892	±	0.00940915	0.585925		54.2385	±	3.66304	79.3563	±	8.83565		344.8	23.1744	173.362	23.3038	0.0758877	0.00745013	0.50279	0.0317843		5201	261	65	1	1	0	0		24818	226	55	597	43	56127	122438
	ST11YU4-87	0.0541799	±	0.0075514	98.7142	±	6.79887	0.0101303	±	0.000697713	0.0758832	±	0.0100678	0.51912		64.9753	±	4.45264	74.2671	±	9.50166		284.473	19.3122	103.876	14.1039	0.0708919	0.00711742	0.365153	0.0234187		5214	271	61	0	1	0	0		24014	242	56	565	32	32230	96809
	ST11YU4-88	0.0558031	±	0.00871739	139.867	±	10.5198	0.00714966	±	0.000537747	0.0551609	±	0.00811852	0.511031		45.9257	±	3.44193	54.5192	±	7.81246		289.319	19.6729	128.801	17.5163	0.0511469	0.00575731	0.445188	0.0284005		5521	223	73	0	0	0	0		24388	190	47	407	23	40106	98809
	ST11YU4-89	0.107131	±	0.0177389	89.0729	±	8.423	0.0112268	±	0.00106163	0.166287	±	0.024627	0.638509		71.9691	±	6.76776	156.192	±	21.4406		104.395	7.37973	64.5742	9.12997	0.0295107	0.00411997	0.618559	0.0416599		5114	290	53	0	0	0	0		22459	303	69	212	23	18485	32777
	ST11YU4-90	0.0571376	±	0.00513078	18.4186	±	1.0799	0.0542931	±	0.00318326	0.428898	±	0.0379731	0.662224		340.825	±	19.4639	362.393	±	26.9839		138.011	9.51529	247.038	34.0652	0.187728	0.0144231	1.78998	0.115165		5195	294	68	0	1	0	0		23994	526	144	1469	86	76645	46964
	ST11YU4-91	0.0470225	±	0.00935938	96.0327	±	7.87982	0.0104131	±	0.000854434	0.0676977	±	0.0128514	0.432237		66.7802	±	5.45127	66.5123	±	12.2217		153.98	10.5834	110.849	15.238	0.0401876	0.00495588	0.719891	0.0467427		5243	223	58	0	1	0	0		24081	255	73	315	16	34463	52507
	OD3	0.0608716	±	0.00796616	185.636	±	12.6011	0.0053869	±	0.000365668	0.0453357	±	0.00560871	0.548688		34.633	±	2.34462	45.0201	±	5.448		507.023	33.7393	574.243	76.425	0.0737466	0.00730799	1.13258	0.0704909		5337	268	71	1	1	0	0		25840	235	56	585	37	194312	188175
	GJ1	0.0581309	±	0.00326714	10.2226	±	0.517632	0.0978222	±	0.00495332	0.786198	±	0.0463059	0.859713		601.634	±	29.0859	589.013	±	26.3231		346.792	23.5331	17.7846	2.41371	0.825843	0.0518673	0.0512831	0.00366545		5185	252	44	0	0	0	0		23719	294	47	6557	386	5440	116347
	NIST	0.0734863	±	0.0048844	5.62	±	0.318516	0.177936	±	0.0100846	1.80783	±	0.125625	0.815597		1055.69	±	55.1895	1048.29	±	45.4294		74.5691	5.20582	25.4198	3.54955	0.357195	0.0244891	0.340889	0.0242111		5372	245	61	0	1	0	0		42421	300	190	2252	2132	10558	11683
	NIST	0.0738104	±	0.00486622	5.337	±	0.302589	0.187371	±	0.0106233	1.91209	±	0.132233	0.81983		1107.12	±	57.6754	1085.31	±	46.1068		71.6047	4.99485	25.561	3.56641	0.365997	0.0250069	0.356973	0.0253517		5543	265	52	1	1	0	0		42648	245	189	2160	1987	10404	11660
	NIST	0.0774698	±	0.0051115	5.6985	±	0.32315	0.175485	±	0.00995138	1.87957	±	0.129641	0.822166		1042.26	±	54.5738	1073.91	±	45.7136		71.8558	4.98928	24.2984	3.37464	0.354816	0.0243491	0.338155	0.0240215		5466	235	48	0	1	0	0		44020	248	173	2247	2009	10829	11228
	91500	0.0758225	±	0.00502428	5.54852	±	0.315134	0.180228	±	0.0102362	1.88933	±	0.13101	0.819071		1068.22	±	55.9103	1077.35	±	46.0401		74.8159	5.2528	26.2891	3.69184	0.355292	0.0244981	0.351384	0.024962		5634	255	60	0	1	0	0		25361	284	48	2774	214	8559	26716
	91500	0.0775502	±	0.00516697	5.64463	±	0.321972	0.177159	±	0.0101052	1.89948	±	0.132263	0.819177		1051.44	±	55.3388	1080.91	±	46.3179		73.9453	5.19646	26.0811	3.66602	0.343279	0.0235607	0.352708	0.0251112		5459	229	50	0	1	0	0		25032	171	52	2674	211	8425	26199
	91500	0.0740961	±	0.00493856	5.63379	±	0.319636	0.1775	±	0.0100706	1.81837	±	0.126663	0.81449		1053.3	±	55.1331	1052.1	±	45.6335		76.5863	5.38365	26.7431	3.76014	0.35446	#DIV/0!	0.349189	0.0247726		5724	265	65	0	1	0	0		25277	213	55	2772	209	8630	27107
	ST11YU4-92	#DIV/0!	±	#DIV/0!	#DIV/0!	±	#DIV/0!	#DIV/0!	±	#DIV/0!	#DIV/0!	±	#DIV/0!	#DIV/0!		#DIV/0!	±	#DIV/0!	#DIV/0!	±	#DIV/0!		#DIV/0!	#DIV/0!	#DIV/0!	#DIV/0!	0	#DIV/0!	#DIV/0!	#DIV/0!																	High Ca
	ST11YU4-93	0.0629124	±	0.015069	102.065	±	9.68945	0.00979767	±	0.000930132	0.0847411	±	0.0189573	0.424365		62.8524	±	5.93784	82.5926	±	17.7452		80.8198	10.3313	39.1638	10.013	0.023374	0.00433275	0.484582	0.0328819		4239	294	71	3	1	0	0		24075	277	94	175	12	13269	30421
	ST11YU4-94	0.0504237	±	0.00534027	94.3918	±	4.08228	0.0105941	±	0.000458178	0.0734405	±	0.00745616	0.42598		67.935	±	2.92264	71.9591	±	7.05289		492.053	62.2953	225.708	57.1505	0.129238	0.0175569	0.458706	0.0283943		3972	377	76	0	1	0	0		22769	371	87	1073	56	72466	175510
	ST11YU4-95	0.0676969	±	0.00690856	85.9333	±	3.92375	0.0116369	±	0.000531347	0.108304	±	0.0104622	0.47267		74.5834	±	3.38588	104.412	±	9.58508		396.056	50.2654	206.007	52.2909	0.112785	0.015533	0.520148	0.0323281		4385	326	73	1	2	0	0		22812	316	69	931	66	64839	138488
	ST11YU4-96	#DIV/0!	±	#DIV/0!	#DIV/0!	±	#DIV/0!	#DIV/0!	±	#DIV/0!	#DIV/0!	±	#DIV/0!	#DIV/0!		#DIV/0!	±	#DIV/0!	#DIV/0!	±	#DIV/0!		#DIV/0!	#DIV/0!	#DIV/0!	#DIV/0!	0	#DIV/0!	#DIV/0!	#DIV/0!																	High Ca
	ST11YU4-97	0.1347	±	0.0143284	77.6249	±	4.61539	0.0128825	±	0.000765959	0.238563	±	0.022633	0.626712		82.5153	±	4.87489	217.243	±	18.5547		275.545	35.8855	163.609	42.6152	0.0637754	0.00947226	0.593765	0.0378419		4249	277	50	1	1	0	0		16649	335	77	483	67	34652	64836
	ST11YU4-98	#DIV/0!	±	#DIV/0!	#DIV/0!	±	#DIV/0!	#DIV/0!	±	#DIV/0!	#DIV/0!	±	#DIV/0!	#DIV/0!		#DIV/0!	±	#DIV/0!	#DIV/0!	±	#DIV/0!		#DIV/0!	#DIV/0!	#DIV/0!	#DIV/0!	0	#DIV/0!	#DIV/0!	#DIV/0!																	High Ca
	ST11YU4-99	0.051055	±	0.00536859	92.2587	±	3.98651	0.0108391	±	0.000468358	0.0760793	±	0.00766638	0.428807		69.4973	±	2.98686	74.4521	±	7.23396		448.368	56.6355	264.469	66.8126	0.130599	0.0177242	0.589847	0.0364267		4275	355	87	1	1	0	0		24550	284	103	1080	57	91587	172503
	ST11YU4-100	0.0845385	±	0.0117669	89.1881	±	5.82583	0.0112123	±	0.000732392	0.130312	±	0.0166707	0.510599		71.8766	±	4.66895	124.378	±	14.9756		189.17	24.2007	72.7148	18.605	0.0488517	0.00760485	0.384388	0.0249499		4017	306	76	1	1	0	0		20550	326	94	385	34	20534	59348
	ST11YU4-101	0.22387	±	0.0191925	77.6271	±	4.20813	0.0128821	±	0.000698332	0.396477	±	0.0295367	0.727664		82.513	±	4.44448	339.09	±	21.4762		191.403	24.1596	124.503	31.4306	0.0838514	0.0119634	0.650476	0.04098		4223	313	81	1	6	0	0		26519	313	77	603	143	47414	80980
	ST11YU4-102	0.0508305	±	0.00671897	97.9475	±	5.09299	0.0102096	±	0.000530868	0.0713455	±	0.00897288	0.413442		65.4813	±	3.38761	69.9755	±	8.50418		294.792	37.3037	139.133	35.2125	0.0785185	0.0113033	0.471971	0.0295637		4223	326	97	1	1	0	0		24188	287	61	659	35	47446	111683
	ST11YU4-103	0.0582553	±	0.00688389	97.973	±	4.86099	0.0102069	±	0.000506421	0.0817456	±	0.00914779	0.44337		65.4643	±	3.23162	79.7848	±	8.5866		337.097	42.6645	141.245	35.7532	0.0892978	0.0126367	0.419004	0.0261989		4281	342	81	2	1	0	0		24001	306	61	745	45	47575	126143
	ST11YU4-104	0.0559167	±	0.00600785	106.789	±	4.8198	0.0093643	±	0.000422649	0.0719867	±	0.00736525	0.441133		60.0852	±	2.69929	70.583	±	6.97634		483.854	61.2635	233.764	59.1964	0.11392	0.0156727	0.483129	0.0298869		4346	294	76	2	1	0	0		23493	294	63	952	55	76450	175799
	OD3	0.0819767	±	0.0090147	177.815	±	9.07768	0.00562383	±	0.000287105	0.0633809	±	0.00647131	0.500004		36.152	±	1.84044	62.3987	±	6.17922		469.534	59.0053	536.726	134.898	0.0826033	0.011809	1.1431	0.0700884		4275	187	61	1	2	0	0		27515	277	60	673	58	213053	207064
	GJ1	0.060172	±	0.00315084	10.1166	±	0.291297	0.0988477	±	0.00284622	0.817704	±	0.0442157	0.532503		607.652	±	16.6974	606.767	±	24.6992		350.926	44.3826	18.1257	4.58483	0.90943	0.113012	0.0516512	0.00359612		4165	339	79	1	1	0	0		24049	258	39	7554	463	6156	132410
	NIST	0.0755344	±	0.00488706	5.55773	±	0.217502	0.17993	±	0.00704156	1.86846	±	0.124814	0.585851		1066.59	±	38.4708	1069.98	±	44.1818		71.3689	9.16867	25.4017	6.52685	0.338923	0.0432473	0.355921	0.0250203		4410	294	61	1	1	0	0		41719	265	202	2401	2253	11538	12797
	NIST	0.0772555	±	0.0050272	5.654	±	0.22327	0.176866	±	0.00698425	1.87849	±	0.126048	0.588502		1049.83	±	38.257	1073.53	±	44.4633		70.5384	9.06448	25.2008	6.477	0.327463	0.0418451	0.357263	0.0251711		4391	274	61	0	2	0	0		42437	265	206	2342	2152	11429	12590
	NIST	0.0738145	±	0.00480505	5.64313	±	0.22035	0.177207	±	0.00691945	1.79828	±	0.120715	0.581684		1051.7	±	37.8911	1044.83	±	43.8027		73.0578	9.38906	25.8404	6.64195	0.338129	0.0431501	0.353697	0.0248297		4391	310	52	2	2	0	0		40816	255	197	2354	2160	11068	12435
	91500	0.0781932	±	0.0048413	5.58782	±	0.210624	0.178961	±	0.00674562	1.92381	±	0.123258	0.588317		1061.29	±	36.8842	1089.39	±	42.8051		76.7117	9.7957	25.8937	6.61316	0.382267	0.0485486	0.337546	0.0234622		4507	281	68	1	1	0	0		25261	281	69	3121	249	9179	30211
	91500	0.0743674	±	0.00465371	5.4777	±	0.206812	0.182558	±	0.00689253	1.86646	±	0.120906	0.58284		1080.94	±	37.5729	1069.28	±	42.8283		75.6563	9.6645	25.9403	6.62752	0.382607	0.0486258	0.342871	0.0238479		4569	181	58	1	1	0	0		25297	274	68	3136	238	9184	29758
	91500	0.0755477	±	0.00474723	5.55066	±	0.210419	0.180159	±	0.00682961	1.87116	±	0.121601	0.583332		1067.84	±	37.3056	1070.94	±	43.0039		74.5793	9.52364	26.1926	6.68967	0.375459	#DIV/0!	0.351205	0.0244038		4485	245	53	1	2	0	0		25371	281	56	3074	238	9344	29558
	4. Tenneru Formation (ST6TN1)
	ST6TN1-1	#DIV/0!	±	#DIV/0!	#DIV/0!	±	#DIV/0!	#DIV/0!	±	#DIV/0!	#DIV/0!	±	#DIV/0!	#DIV/0!		#DIV/0!	±	#DIV/0!	#DIV/0!	±	#DIV/0!		#DIV/0!	#DIV/0!	#DIV/0!	#DIV/0!	0	#DIV/0!	#DIV/0!	#DIV/0!																	Lost of Back Value
	ST6TN1-2	0.0489355	±	0.00550607	167.345	±	13.679	0.0059757	±	0.000488463	0.0411264	±	0.0050782	0.661994		38.4072	±	3.13013	40.9232	±	4.95264		1094.54	123.388	957.482	215.875	0.24215	0.0298461	0.874778	0.0175804		5859	552	116	1	2	0	3		31725	535	129	1152	59	242742	307373
	ST6TN1-3	0.0520081	±	0.00539378	115.474	±	9.38573	0.00865996	±	0.000703881	0.0633425	±	0.00734465	0.700983		55.5853	±	4.49855	62.362	±	7.01339		767.528	86.2439	487.639	109.588	0.26575	0.0324398	0.635337	0.0133184		5343	494	118	4	1	0	0		33494	555	124	1277	68	134548	234578
	ST6TN1-4	0.0531684	±	0.00714387	155.228	±	13.1751	0.00644212	±	0.00054678	0.0481715	±	0.0068418	0.597591		41.3954	±	3.50221	47.771	±	6.62777		624.477	70.2725	380.088	85.5428	0.159251	0.0207009	0.60865	0.0131666		5746	513	121	1	3	2	0		33587	555	94	763	44	103720	188756
	ST6TN1-5	0.0610657	±	0.0166238	123.489	±	13.731	0.0080979	±	0.000900424	0.0695469	±	0.0186206	0.415296		51.9922	±	5.75788	68.2694	±	17.6777		117.675	13.4083	63.0534	14.369	0.0407089	0.00721392	0.535825	0.0178202		5695	535	84	1	2	0	0		33151	619	119	179	13	16968	35077
	ST6TN1-6	#DIV/0!	±	#DIV/0!	#DIV/0!	±	#DIV/0!	#DIV/0!	±	#DIV/0!	#DIV/0!	±	#DIV/0!	#DIV/0!		#DIV/0!	±	#DIV/0!	#DIV/0!	±	#DIV/0!		#DIV/0!	#DIV/0!	#DIV/0!	#DIV/0!	0	#DIV/0!	#DIV/0!	#DIV/0!																	High Ca
	ST6TN1-7	0.0749311	±	0.0165294	91.8622	±	9.81603	0.0108859	±	0.00116322	0.114718	±	0.0249464	0.491388		69.7956	±	7.41785	110.273	±	22.7234		150.718	17.5055	52.1011	12.1028	0.0450188	0.00773707	0.345687	0.0131849		5869	487	119	1	2	0	0		24772	574	115	212	18	9653	30931
	ST6TN1-8	0.0651109	±	0.0132027	120.878	±	12.2753	0.00827281	±	0.000840112	0.0757556	±	0.0152496	0.504477		53.1105	±	5.37127	74.1466	±	14.3937		170.655	19.3776	101.305	23.0061	0.0558469	0.00902587	0.593625	0.0173164		5766	448	105	2	1	0	0		32627	535	131	260	18	26671	49767
	ST6TN1-9	0.0590923	±	0.012061	98.5673	±	9.7167	0.0101453	±	0.00100012	0.0843152	±	0.0172147	0.482828		65.0716	±	6.38245	82.1939	±	16.1203		157.883	17.9213	74.859	16.9945	0.0632643	0.00989333	0.474142	0.0145649		5847	500	116	3	2	0	0		33468	587	132	304	20	20266	47345
	ST6TN1-10	0.0621915	±	0.0102141	111.906	±	10.2926	0.00893607	±	0.000821899	0.0781602	±	0.0130889	0.549231		57.3497	±	5.25138	76.4137	±	12.3268		248.694	28.0808	187.441	42.3292	0.0904342	0.0130074	0.753703	0.0189924		5724	545	118	2	2	0	3		34098	561	108	431	29	52128	76613
	ST6TN1-11	0.0542753	±	0.00585944	99.7123	±	8.1718	0.0100289	±	0.000821903	0.0765528	±	0.00914358	0.686143		64.3281	±	5.24572	74.8988	±	8.62404		587.358	66.0339	317.62	71.4171	0.241653	0.0297916	0.540761	0.0118589		5675	468	119	2	2	0	0		34296	542	144	1149	65	89100	182510
	ST6TN1-12	0.0650509	±	0.0122425	140.602	±	13.6046	0.0071123	±	0.000688187	0.0650686	±	0.012279	0.512751		45.6865	±	4.40501	64.0089	±	11.7061		235.677	26.6305	148.655	33.5948	0.067429	0.0103763	0.630756	0.0164832		5556	487	126	1	2	0	3		33529	600	144	320	23	40757	71577
	ST6TN1-13	0.0845132	±	0.0143989	158.141	±	15.4332	0.00632349	±	0.000617119	0.0751604	±	0.0128065	0.572756		40.6355	±	3.95321	73.5847	±	12.0945		602.618	72.1412	312.189	74.7461	0.068024	0.0104451	0.518054	0.0136343		5695	526	126	1	2	0	3		17421	523	139	305	28	35880	76720
	OD3	0.0499428	±	0.0116806	202.965	±	20.154	0.00492697	±	0.000489238	0.0346067	±	0.00806555	0.426057		31.6833	±	3.13837	34.5447	±	7.91568		507.911	58.929	547.02	126.933	0.0577113	0.0092449	1.077	0.0254429		5730	555	127	1	2	0	0		22000	610	115	278	16	87232	89717
	GJ1	0.0600219	±	0.00376385	10.4678	±	0.817433	0.0955313	±	0.00746007	0.806423	±	0.0692415	0.909482		588.167	±	43.8971	600.446	±	38.9204		350.668	40.2718	17.1153	3.93115	0.951299	0.107415	0.0488077	0.0024569		6027	474	116	4	3	0	0		25675	484	165	4482	275	3296	74802
	NIST	0.0747693	±	0.00558176	5.88776	±	0.487443	0.169844	±	0.0140612	1.786	±	0.171552	0.861902		1011.25	±	77.4843	1040.37	±	62.5238		73.398	8.48159	26.6869	6.16776	0.459476	0.053667	0.363592	0.0162827		5672	561	118	4	3	0	0		54166	458	248	1759	1567	7551	8203
	NIST	0.0760465	±	0.00559709	5.63072	±	0.466158	0.177597	±	0.014703	1.89943	±	0.181157	0.868033		1053.83	±	80.4871	1080.89	±	63.4415		75.7224	8.77152	25.5089	5.90987	0.469028	0.054712	0.336874	0.0155097		5818	565	119	2	2	0	0		50402	574	234	1715	1589	7241	7925
	NIST	0.0728447	±	0.00544355	5.59567	±	0.463619	0.17871	±	0.0148067	1.83086	±	0.176264	0.860597		1059.92	±	80.9783	1056.59	±	63.2231		77.0714	8.94004	27.1626	6.30162	0.465062	0.054278	0.352433	0.0161164		5982	626	142	3	2	0	0		49771	555	215	1713	1593	7210	8022
	91500	0.0735487	±	0.00568292	5.69094	±	0.475403	0.175718	±	0.0146789	1.8176	±	0.178647	0.849929		1043.54	±	80.4839	1051.82	±	64.3791		70.2676	8.17013	23.6158	5.49179	0.420836	0.049023	0.336084	0.0161232		6069	448	100	2	2	0	0		29580	571	126	1977	149	5442	17936
	91500	0.074034	±	0.0054653	5.29856	±	0.439447	0.188731	±	0.0156528	1.96509	±	0.188153	0.866204		1114.5	±	84.884	1103.63	±	64.4322		67.6977	7.83162	22.9972	5.32095	0.479625	0.0563322	0.339704	0.0159114		5914	552	124	3	2	0	0		31557	568	150	2232	169	5780	18847
	91500	0.0732889	±	0.00563817	5.40304	±	0.45246	0.185081	±	0.015499	1.90769	±	0.187379	0.852566		1094.67	±	84.309	1083.78	±	65.434		67.2525	7.82949	23.7576	5.5318	0.422225	#DIV/0!	0.35326	0.0170757		5911	555	148	1	1	0	0		29316	600	156	1983	148	5450	17089
	ST6TN1-14	#DIV/0!	±	#DIV/0!	#DIV/0!	±	#DIV/0!	#DIV/0!	±	#DIV/0!	#DIV/0!	±	#DIV/0!	#DIV/0!		#DIV/0!	±	#DIV/0!	#DIV/0!	±	#DIV/0!		#DIV/0!	#DIV/0!	#DIV/0!	#DIV/0!	0	#DIV/0!	#DIV/0!	#DIV/0!																	Lost of Back Value
	ST6TN1-15	0.116353	±	0.00671365	3.14952	±	0.232594	0.317509	±	0.0234483	5.099	±	0.35795	1.05201		1777.55	±	114.73	1835.94	±	59.5928		64.5966	4.5346	34.8648	4.89531	0.815545	0.0543348	0.539731	0.0305046		6311	552	113	2	2	0	0		32666	561	110	3574	419	8637	17929
	ST6TN1-16	0.0897006	±	0.0105501	51.0381	±	4.12629	0.0195932	±	0.00158406	0.242578	±	0.0280896	0.698188		125.085	±	10.0153	220.529	±	22.9536		183.165	12.2609	49.1818	6.58442	0.133709	0.0130681	0.268511	0.0134844		5872	487	111	2	1	0	0		31172	565	119	602	55	11696	48803
	ST6TN1-17	0.0584783	±	0.0100965	132.023	±	11.3865	0.00757441	±	0.000653263	0.0611356	±	0.0102773	0.513046		48.6438	±	4.17955	60.2525	±	9.83414		321.221	21.3116	207.083	27.4782	0.0858819	0.00977632	0.644677	0.0286928		5734	500	105	3	1	0	0		30115	558	123	395	24	47458	82478
	ST6TN1-18	0.100747	±	0.0162995	133.492	±	12.4265	0.00749108	±	0.000697327	0.104166	±	0.0159777	0.606882		48.1106	±	4.46183	100.615	±	14.693		217.241	14.4393	131.569	17.49	0.0623568	0.00802218	0.605636	0.027848		5921	468	105	1	1	0	0		31679	552	123	278	29	31855	58930
	ST6TN1-19	0.117974	±	0.0194794	80.0868	±	7.77892	0.0124865	±	0.00121282	0.203318	±	0.0316595	0.623777		79.9945	±	7.72194	187.929	±	26.7149		162.689	11.5756	57.0085	8.11257	0.0560189	0.00752293	0.350414	0.0184985		5866	523	119	2	2	0	0		24117	568	124	247	31	9780	31270
	ST6TN1-20	0.0566915	±	0.00842679	97.9719	±	7.96486	0.010207	±	0.000829803	0.079867	±	0.0116737	0.556204		65.4651	±	5.2952	78.0199	±	10.9766		361.622	24.2582	172.721	23.1729	0.119398	0.0121089	0.477629	0.0214626		5814	542	119	2	1	0	0		28158	532	127	547	32	36276	85094
	ST6TN1-21	0.0772422	±	0.0116823	102.961	±	8.87821	0.00971237	±	0.000837483	0.103545	±	0.0151511	0.589301		62.3079	±	5.34683	100.044	±	13.9407		243.976	16.1893	188.252	24.9835	0.0967647	0.0105502	0.771601	0.0347596		5924	500	105	4	1	0	0		31469	548	158	404	32	45202	65635
	ST6TN1-22	0.0670838	±	0.0108595	156.72	±	13.332	0.00638079	±	0.000542805	0.0590803	±	0.00930214	0.540293		41.0025	±	3.47696	58.2839	±	8.91833		490.328	33.287	232.347	31.5468	0.0919626	0.010211	0.47386	0.0209722		5795	461	129	3	2	0	0		25916	565	158	419	30	43944	103901
	ST6TN1-23	0.0591433	±	0.00688807	111.147	±	8.3992	0.00899713	±	0.000679902	0.0734447	±	0.00856	0.648379		57.7399	±	4.34385	71.963	±	8.097		567.953	36.9772	301.763	39.2932	0.197088	0.0171652	0.531316	0.0228447		6137	494	139	3	2	0	0		33086	587	134	913	56	76440	161190
	ST6TN1-24	0.0863261	±	0.0161166	111.069	±	10.6378	0.00900344	±	0.000862321	0.107276	±	0.019142	0.536754		57.7802	±	5.50928	103.47	±	17.5534		169.836	11.407	115.308	15.4894	0.0584872	0.00771908	0.67894	0.0319896		5879	503	97	3	2	0	0		31016	552	118	257	24	27245	44960
	ST6TN1-25	0.0544402	±	0.00723716	159.266	±	12.3795	0.00627879	±	0.00048804	0.0471787	±	0.00621314	0.590221		40.3492	±	3.12648	46.8088	±	6.02449		652.005	42.4748	358.401	46.696	0.15947	0.0147578	0.54969	0.0234976		5985	548	108	3	1	0	0		32378	513	135	717	40	88914	181227
	ST6TN1-26	0.0596811	±	0.0172235	118.451	±	12.8202	0.00844233	±	0.000913732	0.0695424	±	0.01942	0.387576		54.1943	±	5.84098	68.2651	±	18.4366		116.663	7.93912	59.4935	8.09745	0.0398675	0.00616965	0.509961	0.025834		6234	539	108	3	2	0	0		31893	494	126	170	12	14349	31525
	OD3	0.0838324	±	0.0174205	185.499	±	18.4105	0.00539086	±	0.000535035	0.0623764	±	0.0123685	0.500528		34.6584	±	3.43056	61.4391	±	11.8213		345.978	24.3173	323.945	45.5375	0.0474321	0.00682055	0.936318	0.0420365		5940	471	110	1	2	0	0		23303	552	127	215	20	52870	63264
	GJ1	0.0592605	±	0.00372996	10.6797	±	0.741175	0.0936355	±	0.00649832	0.765872	±	0.0544556	0.976057		577.002	±	38.3042	577.392	±	31.3121		348.309	23.6191	18.066	2.45015	0.984596	0.0643129	0.0518679	0.00316118		5943	487	103	3	1	0	0		27013	519	115	4544	271	3578	77288
	NIST	0.0741828	±	0.00575445	5.69846	±	0.43045	0.175486	±	0.0132558	1.79679	±	0.154182	0.880293		1042.27	±	72.6956	1044.29	±	55.9764		72.4388	5.14227	24.6249	3.49638	0.43384	0.0316465	0.339941	0.0205297		5982	626	142	3	2	0	0		52547	471	205	1795	1641	7696	8380
	NIST	0.0746723	±	0.00553615	5.30556	±	0.397249	0.188481	±	0.0141124	1.94258	±	0.16102	0.9033		1113.14	±	76.5467	1095.89	±	55.5624		69.7895	4.88688	23.9798	3.35853	0.494445	0.0352756	0.343602	0.0204425		6192	487	118	2	2	0	0		52631	535	242	1741	1594	7518	8464
	NIST	0.0739208	±	0.00570933	5.41019	±	0.4099	0.184837	±	0.0140041	1.88584	±	0.161687	0.883685		1093.34	±	76.1927	1076.12	±	56.8894		69.3306	4.93838	24.7728	3.52938	0.435271	0.0317324	0.357314	0.0216823		6105	465	127	1	2	0	0		50988	465	223	1771	1566	7150	8177
	91500	0.0769277	±	0.00578909	5.62751	±	0.423392	0.177698	±	0.0133693	1.88676	±	0.157985	0.898517		1054.39	±	73.1802	1076.44	±	55.5694		70.5242	4.96103	24.9512	3.51064	0.453671	0.0331335	0.353796	0.0210596		5911	555	148	1	1	0	0		30786	568	123	2061	160	5834	18475
	91500	0.0774564	±	0.00596229	5.73999	±	0.434198	0.174216	±	0.0131785	1.8625	±	0.158792	0.887244		1035.3	±	72.3494	1067.87	±	56.3267		71.14	5.03885	24.4397	3.46238	0.430869	0.0312889	0.343544	0.0207614		5672	471	97	2	2	0	0		29396	581	135	1945	153	5450	17774
	91500	0.0758714	±	0.00579294	5.71555	±	0.430462	0.174961	±	0.0131771	1.83219	±	0.155141	0.88945		1039.39	±	72.2959	1057.07	±	55.6203		72.9176	5.15098	24.5706	3.47162	0.445084	0.0591659	0.336963	0.0202326		5937	516	115	1	2	0	0		29933	526	102	2024	156	5542	18427
	ST6TN1-27	0.0806203	±	0.015358	101.835	±	8.31973	0.00981979	±	0.000802256	0.108212	±	0.0198864	0.444561		62.9936	±	5.12139	104.328	±	18.2206		301.578	17.3026	155.473	17.8403	0.057372	0.00713042	0.515533	0.0328856		5714	416	97	3	2	0	0		19466	532	118	263	23	20235	43736
	ST6TN1-28	0.0526685	±	0.00329483	162.443	±	7.66332	0.00615601	±	0.000290412	0.0443179	±	0.00321266	0.650774		39.5625	±	1.86066	44.031	±	3.12365		4465.59	193.205	5081.27	439.685	1.10069	0.0486496	1.13787	0.0668281		6060	465	111	3	2	0	0		35108	445	135	5101	271	1396913	1367944
	ST6TN1-29	0.0718098	±	0.0134535	95.8012	±	7.65434	0.0104383	±	0.000833999	0.102457	±	0.0185754	0.440697		66.9407	±	5.32076	99.0418	±	17.1083		162.93	7.78778	55.9591	5.34967	0.0629451	0.00749711	0.343454	0.0223364		6127	452	111	3	1	0	0		31731	500	132	281	21	13560	43993
	ST6TN1-30	0.0500242	±	0.00643371	110.692	±	6.43884	0.00903404	±	0.000525498	0.0617718	±	0.00802439	0.447783		57.9757	±	3.35725	60.8611	±	7.6738		579.437	26.3026	268.958	24.4179	0.183958	0.0138288	0.464171	0.0279344		6047	448	105	2	2	0	0		31721	558	119	860	45	65352	156882
	ST6TN1-31	0.0535109	±	0.00534306	103.51	±	5.52571	0.00966093	±	0.000515734	0.0706626	±	0.0073364	0.514178		61.9794	±	3.29282	69.328	±	6.95762		840.19	37.3013	409.466	36.3576	0.300948	0.0188551	0.487349	0.0290546		5734	435	106	2	2	0	0		32731	565	118	1401	77	104620	239203
	ST6TN1-32	#DIV/0!	±	#DIV/0!	#DIV/0!	±	#DIV/0!	#DIV/0!	±	#DIV/0!	#DIV/0!	±	#DIV/0!	#DIV/0!		#DIV/0!	±	#DIV/0!	#DIV/0!	±	#DIV/0!		#DIV/0!	#DIV/0!	#DIV/0!	#DIV/0!	0	#DIV/0!	#DIV/0!	#DIV/0!																	High Ca
	ST6TN1-33	0.0537125	±	0.00740215	167.844	±	10.2649	0.00595792	±	0.000364371	0.0437419	±	0.00602034	0.444352		38.2932	±	2.33498	43.4709	±	5.85676		655.989	29.3398	315.792	28.2483	0.144961	0.0119937	0.481398	0.0288432		5921	526	124	2	1	0	0		32733	461	129	671	37	80133	185481
	ST6TN1-34	0.0554531	±	0.00765405	165.489	±	10.206	0.0060427	±	0.000372663	0.0458021	±	0.00630445	0.448048		38.8365	±	2.38791	45.4731	±	6.12107		678.074	30.9523	436.169	39.82	0.139653	0.0117338	0.643247	0.0384619		5950	445	132	3	1	0	0		30722	506	102	651	37	102258	177138
	ST6TN1-35	0.0550005	±	0.00873014	99.7565	±	6.6606	0.0100244	±	0.000669316	0.0753623	±	0.0118236	0.425575		64.2998	±	4.27186	73.7753	±	11.1641		296.949	13.7162	108.084	9.985	0.105556	0.00998529	0.363982	0.0225924		5976	500	127	3	1	0	0		31760	581	119	493	28	26375	80743
	ST6TN1-36	0.0546037	±	0.0092781	99.8449	±	6.78389	0.0100155	±	0.000680498	0.0747524	±	0.0125434	0.404913		64.2431	±	4.34327	73.1993	±	11.8505		275.062	12.6761	125.502	11.5675	0.0984104	0.00959709	0.456268	0.0282286		5624	445	100	1	2	0	0		31608	555	118	458	27	30863	75372
	ST6TN1-37	0.229701	±	0.0297834	80.8076	±	6.82923	0.0123751	±	0.00104585	0.388544	±	0.0460605	0.712904		79.2853	±	6.65954	333.305	±	33.6821		120.054	5.88451	50.1515	4.91669	0.0600262	0.00730671	0.417739	0.0277416		5805	461	121	2	2	0	0		31003	506	113	241	57	11960	31902
	ST6TN1-38	0.151893	±	0.0585758	150.149	±	26.2101	0.00666006	±	0.00116258	0.138276	±	0.0487173	0.49546		42.7912	±	7.44492	131.507	±	43.4576		42.6587	2.39321	19.1609	2.15104	0.0161295	0.00367259	0.449167	0.0349458		5821	519	116	3	2	0	0		31182	516	142	49	9	4599	11409
	ST6TN1-39	0.0653339	±	0.0133889	140.19	±	11.1326	0.00713319	±	0.000566454	0.0637017	±	0.0126855	0.398771		45.8203	±	3.62573	62.7049	±	12.1093		245.535	11.5978	165.659	15.65	0.0598221	0.00729326	0.674685	0.0416836		6079	506	124	2	2	0	0		30673	529	129	277	20	38559	63682
	OD3	0.0750826	±	0.0166426	191.358	±	16.2233	0.0052258	±	0.000443044	0.0536316	±	0.0114858	0.39587		33.6	±	2.8412	53.0465	±	11.0688		370.492	18.8933	440.245	44.901	0.0496135	0.00659552	1.18827	0.072367		5930	432	129	2	3	0	0		24214	539	134	228	20	76181	71437
	GJ1	0.0601267	±	0.00397826	10.4397	±	0.521535	0.0957885	±	0.00478532	0.787244	±	0.0601514	0.653824		589.681	±	28.1515	589.608	±	34.1737		360.245	18.908	18.4006	1.93158	0.819338	0.0385034	0.051078	0.00391246		6231	445	97	2	3	0	0		23412	529	115	3787	231	2992	65271
	NIST	0.0770422	±	0.00577535	5.42937	±	0.309958	0.184183	±	0.0105149	1.93958	±	0.166299	0.665842		1089.79	±	57.2404	1094.85	±	57.4426		70.4284	3.67584	24.7812	2.58729	0.453055	0.0248736	0.351863	0.0256141		5966	490	118	1	2	0	0		52849	539	216	1738	1568	7559	8293
	NIST	0.0775716	±	0.00594916	5.53789	±	0.319127	0.180574	±	0.0104058	1.91464	±	0.167011	0.660632		1070.11	±	56.8197	1086.2	±	58.1823		71.0434	3.75424	24.2732	2.5659	0.430284	0.0239943	0.341667	0.0251263		5769	439	118	2	2	0	0		51728	481	261	1697	1593	7880	8287
	NIST	0.0759842	±	0.00577984	5.51431	±	0.315374	0.181346	±	0.0103716	1.88348	±	0.163221	0.659964		1074.33	±	56.596	1075.29	±	57.4764		72.8186	3.82958	24.4032	2.56723	0.44448	0.0245432	0.335123	0.024538		6166	481	106	2	2	0	0		51857	552	184	1737	1563	7173	7967
	91500	0.074619	±	0.00575856	5.60284	±	0.32209	0.178481	±	0.0102603	1.82041	±	0.159468	0.656242		1058.67	±	56.125	1052.83	±	57.4105		75.1777	4.00881	25.3183	2.70062	0.428555	0.0241051	0.336779	0.0247316		6031	452	121	1	1	0	0		28830	513	124	1954	147	5463	18075
	91500	0.0739958	±	0.00580684	5.59138	±	0.323237	0.178847	±	0.0103391	1.80891	±	0.160595	0.651157		1060.67	±	56.5384	1048.68	±	58.053		73.7147	3.9357	25.5341	2.72706	0.418346	0.0238732	0.346391	0.0254887		5553	529	126	2	2	0	0		28151	474	132	1904	143	5461	17567
	91500	0.0781357	±	0.00610548	5.80556	±	0.337418	0.172249	±	0.010011	1.83964	±	0.16256	0.657725		1024.49	±	55.0526	1059.73	±	58.1271		73.4457	3.9473	25.197	2.70888	0.39938	0.0229782	0.34307	0.0253175		5992	535	126	2	1	0	0		28452	539	127	1816	143	5356	17396
	ST6TN1-40	0.0527373	±	0.00466203	152.254	±	6.98996	0.00656797	±	0.000301534	0.0481287	±	0.00387376	0.570396		42.2014	±	1.93113	47.7295	±	3.75274		1637.16	87.8416	3228.49	346.448	0.391827	0.0254694	1.97201	0.10507		5947	506	116	3	1	0	0		32611	458	97	1813	97	814245	457206
	ST6TN1-41	0.0506659	±	0.00875106	142.709	±	8.98194	0.00700726	±	0.000441028	0.0493309	±	0.00807932	0.384293		45.0142	±	2.82327	48.8934	±	7.81794		421.661	23.2246	221.294	24.3772	0.104618	0.0104548	0.524814	0.0289704		6205	419	102	2	2	0	0		31456	545	144	473	26	52854	111516
	ST6TN1-42	#DIV/0!	±	#DIV/0!	#DIV/0!	±	#DIV/0!	#DIV/0!	±	#DIV/0!	#DIV/0!	±	#DIV/0!	#DIV/0!		#DIV/0!	±	#DIV/0!	#DIV/0!	±	#DIV/0!		#DIV/0!	#DIV/0!	#DIV/0!	#DIV/0!	0	#DIV/0!	#DIV/0!	#DIV/0!																	High Ca
	ST6TN1-43	0.0594891	±	0.0111236	113.133	±	7.89231	0.00883917	±	0.000616633	0.073064	±	0.0129087	0.394855		56.7306	±	3.94024	71.6029	±	12.2148		238.745	13.2118	173.032	19.1509	0.0764742	0.00867881	0.724759	0.0407317		5918	548	102	2	2	2	0		32265	545	102	353	23	43123	65881
	ST6TN1-44	0.0698351	±	0.0127071	114.832	±	8.48713	0.00870834	±	0.000643623	0.0845013	±	0.0143472	0.435305		55.8945	±	4.11324	82.3681	±	13.4328		210.042	11.7251	110.798	12.3702	0.0662634	0.00798912	0.527505	0.0302165		6050	494	113	2	1	0	0		31944	497	116	301	22	27137	56964
	ST6TN1-45	0.0501013	±	0.0122227	99.409	±	7.77427	0.0100595	±	0.000786699	0.070029	±	0.0163844	0.334258		64.5234	±	5.02088	68.727	±	15.5477		157.097	8.87724	93.3564	10.551	0.0573914	0.0073619	0.594258	0.0346854		5960	477	84	1	2	0	0		31821	539	106	259	15	22836	42551
	ST6TN1-46	0.0550216	±	0.0129	111.885	±	8.8153	0.00893777	±	0.000704199	0.0683308	±	0.0152855	0.35221		57.3606	±	4.49935	67.1142	±	14.528		180.455	10.2518	146.586	16.6556	0.0586306	0.00745133	0.812313	0.0465145		6492	432	126	2	2	2	0		31340	458	150	255	16	34454	46963
	ST6TN1-47	0.206951	±	0.0213175	106.707	±	7.00835	0.0093715	±	0.000615509	0.269483	±	0.023135	0.765048		60.1312	±	3.93098	242.281	±	18.5043		253.122	13.8646	250.333	27.4239	0.103816	0.0104061	0.988982	0.0549089		6305	439	103	1	2	0	0		34218	606	132	419	89	66093	74000
	ST6TN1-48	0.0489627	±	0.0125589	112.004	±	8.70381	0.00892827	±	0.000693816	0.0607417	±	0.0150033	0.314612		57.2999	±	4.43305	59.8755	±	14.3618		174.187	9.71571	122.444	13.6595	0.0569445	0.00732949	0.70295	0.0403039		5882	465	140	3	3	0	0		32772	571	118	267	16	31143	49057
	ST6TN1-49	#DIV/0!	±	#DIV/0!	#DIV/0!	±	#DIV/0!	#DIV/0!	±	#DIV/0!	#DIV/0!	±	#DIV/0!	#DIV/0!		#DIV/0!	±	#DIV/0!	#DIV/0!	±	#DIV/0!		#DIV/0!	#DIV/0!	#DIV/0!	#DIV/0!	0	#DIV/0!	#DIV/0!	#DIV/0!																	High Ca
	ST6TN1-50	0.0662879	±	0.0138626	119.791	±	9.61988	0.00834787	±	0.000670379	0.076889	±	0.0150979	0.40897		53.5904	±	4.28577	75.2159	±	14.2356		166.179	9.27021	106.475	11.8796	0.0526274	0.00701181	0.640728	0.0369327		6176	481	97	2	1	0	0		33581	565	115	242	17	27600	47698
	ST6TN1-51	0.0653318	±	0.00850876	92.9342	±	5.41358	0.0107603	±	0.000626806	0.0976796	±	0.0117861	0.482772		68.9948	±	3.99764	94.6321	±	10.9025		344.047	18.8374	129.168	14.1446	0.136708	0.0123353	0.375437	0.0210528		6237	465	119	2	1	0	0		32937	542	121	626	42	32621	96211
	ST6TN1-52	#DIV/0!	±	#DIV/0!	#DIV/0!	±	#DIV/0!	#DIV/0!	±	#DIV/0!	#DIV/0!	±	#DIV/0!	#DIV/0!		#DIV/0!	±	#DIV/0!	#DIV/0!	±	#DIV/0!		#DIV/0!	#DIV/0!	#DIV/0!	#DIV/0!	0	#DIV/0!	#DIV/0!	#DIV/0!																	High Ca
	OD3	0.0739756	±	0.0106147	158.847	±	10.0789	0.00629536	±	0.000399443	0.0647088	±	0.00855956	0.479674		40.4553	±	2.55887	63.6659	±	8.16302		488.14	27.2011	523.889	58.3864	0.104021	0.0104186	1.07324	0.058482		6282	477	111	2	1	0	0		29839	452	126	459	35	116732	120437
	GJ1	0.0626253	±	0.00381947	10.0681	±	0.438514	0.0993233	±	0.00432599	0.864282	±	0.0465317	0.808987		610.442	±	25.3675	632.458	±	25.3435		341.702	19.7518	17.6969	2.04592	0.961067	0.0524833	0.0517904	0.00363391		6063	474	111	2	1	0	0		26590	532	123	4400	278	3436	73463
	NIST	0.0743321	±	0.00566098	5.57842	±	0.293587	0.179262	±	0.00943439	1.85148	±	0.133749	0.728541		1062.94	±	51.5729	1063.96	±	47.6267		75.695	4.64058	25.3329	3.10648	0.431504	0.0274004	0.334671	0.0230886		6295	545	103	3	2	0	0		51125	506	210	1733	1571	7420	8296
	NIST	0.0737113	±	0.00571095	5.56702	±	0.294949	0.179629	±	0.00951705	1.83978	±	0.135528	0.719219		1064.95	±	52.0086	1059.78	±	48.4591		74.2219	4.55457	25.5489	3.13593	0.421225	0.0269015	0.344223	0.0238019		6279	500	87	1	1	0	3		53973	571	221	1793	1608	7380	8309
	NIST	0.0778353	±	0.006004	5.78026	±	0.308201	0.173003	±	0.00922441	1.87104	±	0.136894	0.728764		1028.63	±	50.6942	1070.9	±	48.4143		73.951	4.56071	25.2116	3.11006	0.402128	0.0259722	0.340923	0.0236509		6247	506	132	2	2	0	0		52151	565	215	1670	1555	7612	8164
	91500	0.0760139	±	0.00561245	5.57613	±	0.288459	0.179336	±	0.00927722	1.89415	±	0.132009	0.742272		1063.35	±	50.7106	1079.04	±	46.3139		74.767	4.49611	26.1333	3.1434	0.46604	0.0289562	0.34953	0.0236285		6253	487	121	3	2	0	0		31133	613	145	2109	163	6150	19483
	91500	0.0747502	±	0.00551854	5.45864	±	0.282855	0.183196	±	0.00949282	1.90275	±	0.13279	0.742502		1084.41	±	51.7198	1082.05	±	46.4499		72.8341	4.37602	24.6655	2.96426	0.474263	0.0296163	0.338653	0.0230574		6056	503	102	2	1	0	0		31165	439	135	2117	160	5858	19154
	91500	0.0733552	±	0.00546121	5.51711	±	0.285924	0.181254	±	0.0093935	1.84746	±	0.130064	0.736133		1073.82	±	51.2628	1062.52	±	46.3799		75.5708	4.56305	26.4514	3.19468	0.463779	0.0586041	0.350022	0.0237177		6137	452	108	2	1	0	0		30434	510	108	2103	156	6079	19231
	ST6TN1-53	0.0668192	±	0.0151551	126.421	±	9.27489	0.0079101	±	0.000580327	0.0725671	±	0.0160643	0.331412		50.7912	±	3.71167	71.1326	±	15.2079		195.503	10.7292	242.458	26.6125	0.0589555	0.00739976	1.24017	0.0639981		6134	484	111	3	3	0	0		30308	461	144	243	19	55574	49882
	ST6TN1-54	0.065034	±	0.0136398	108.149	±	7.66742	0.00924654	±	0.000655552	0.0825612	±	0.016909	0.346167		59.3331	±	4.18724	80.55	±	15.8597		176.807	9.66918	108.322	11.848	0.0617076	0.00759194	0.612659	0.0325458		6014	452	82	4	2	2	0		30977	535	124	266	19	25641	46584
	ST6TN1-55	0.0546995	±	0.0077745	161.447	±	7.6697	0.00619398	±	0.000294251	0.0465168	±	0.006663	0.331656		39.8058	±	1.88519	46.1667	±	6.46478		585.013	30.5217	338.913	35.3641	0.134027	0.0119887	0.579325	0.0285804		6198	481	119	4	2	0	0		32979	532	127	627	36	86060	165361
	ST6TN1-56	0.0877002	±	0.0138074	160.062	±	10.1784	0.00624757	±	0.000397287	0.0752261	±	0.0115249	0.415071		40.1491	±	2.54517	73.6467	±	10.8835		312.79	16.7097	186.818	19.9603	0.076915	0.00860695	0.597264	0.0303468		6337	516	89	2	1	0	0		31844	610	139	322	29	45182	84208
	ST6TN1-57	0.0563347	±	0.00966395	156.296	±	8.74421	0.00639813	±	0.000357953	0.0494863	±	0.0084203	0.328799		41.1136	±	2.29284	49.0438	±	8.14668		388.838	20.4032	238.645	25.0446	0.0920031	0.00955338	0.61374	0.0307327		5898	448	108	3	2	0	0		32633	561	127	430	26	60495	109721
	ST6TN1-58	0.0479877	±	0.00582853	155.005	±	6.28424	0.00645141	±	0.000261554	0.0425051	±	0.00531468	0.324243		41.4549	±	1.67528	42.2669	±	5.17641		819.351	42.4547	524.862	54.3915	0.19645	0.0153014	0.640583	0.031265		6118	497	123	3	1	0	0		33199	577	127	922	45	134771	234194
	ST6TN1-59	0.0743419	±	0.00832589	97.0871	±	4.29385	0.0103	±	0.000455537	0.10513	±	0.0120876	0.384658		66.0586	±	2.90664	101.501	±	11.106		436.61	22.9671	187.638	19.7407	0.167844	0.0138149	0.429761	0.0216151		5989	516	121	1	2	0	0		32140	526	135	756	58	46526	120510
	ST6TN1-60	0.0601975	±	0.0114628	92.6976	±	5.88416	0.0107878	±	0.000684774	0.0891592	±	0.0167201	0.338488		69.17	±	4.36722	86.7198	±	15.5875		183.843	9.94106	69.0607	7.46882	0.0757729	0.00853311	0.37565	0.0203258		6114	535	115	3	2	0	0		32268	542	135	336	22	17126	50749
	ST6TN1-61	0.0963738	±	0.0222299	142.406	±	12.769	0.00702219	±	0.000629652	0.0929156	±	0.0204218	0.407965		45.1098	±	4.0307	90.2157	±	18.9731		125.554	6.85425	124.186	13.5596	0.0378618	0.00579977	0.989106	0.0527688		6221	455	100	2	2	0	0		33782	542	134	158	17	32453	36523
	ST6TN1-62	#DIV/0!	±	#DIV/0!	#DIV/0!	±	#DIV/0!	#DIV/0!	±	#DIV/0!	#DIV/0!	±	#DIV/0!	#DIV/0!		#DIV/0!	±	#DIV/0!	#DIV/0!	±	#DIV/0!		#DIV/0!	#DIV/0!	#DIV/0!	#DIV/0!	0	#DIV/0!	#DIV/0!	#DIV/0!																	High Ca
	ST6TN1-63	0.148989	±	0.0427677	37.4734	±	5.1265	0.0266856	±	0.00365069	0.545867	±	0.146416	0.510031		169.771	±	22.9221	442.285	±	96.1714		16.4544	1.2295	4.89746	0.73447	0.0257847	0.00472356	0.297638	0.0307437		6143	529	85	1	2	0	0		32394	590	140	75	13	1219	4559
	ST6TN1-64	0.0457184	±	0.0110545	98.358	±	6.67999	0.0101669	±	0.000690489	0.0638172	±	0.0152152	0.284857		65.2094	±	4.40638	62.8153	±	14.5225		171.28	9.35361	61.1127	6.67485	0.0662994	0.00790625	0.3568	0.0195959		6260	474	110	2	2	0	0		31753	465	137	287	15	14772	46086
	ST6TN1-65	#DIV/0!	±	#DIV/0!	#DIV/0!	±	#DIV/0!	#DIV/0!	±	#DIV/0!	#DIV/0!	±	#DIV/0!	#DIV/0!		#DIV/0!	±	#DIV/0!	#DIV/0!	±	#DIV/0!		#DIV/0!	#DIV/0!	#DIV/0!	#DIV/0!	0	#DIV/0!	#DIV/0!	#DIV/0!																	High Ca
	OD3	0.200458	±	0.0496228	167.916	±	20.9437	0.00595535	±	0.000742794	0.163903	±	0.0364078	0.561503		38.2768	±	4.76001	154.114	±	31.762		115.932	7.10177	61.0452	7.47929	0.0195838	0.00408827	0.526561	0.03123		6072	432	118	2	3	0	0		24121	481	123	82	19	10447	22085
	GJ1	0.0588465	±	0.00355255	10.2541	±	0.305003	0.097522	±	0.00290075	0.787915	±	0.058959	0.3975		599.871	±	17.0379	589.989	±	33.4836		351.644	20.8228	18.3002	2.16732	0.803569	0.0434858	0.0520417	0.0035974		6185	500	82	2	1	0	0		22973	513	111	3698	218	2913	62308
	NIST	0.0766232	±	0.00530151	5.62708	±	0.223902	0.177712	±	0.00707118	1.86954	±	0.156241	0.476118		1054.46	±	38.7054	1070.37	±	55.2857		74.1932	4.32789	26.0698	3.04177	0.462464	0.0280449	0.351377	0.0223452		6079	465	108	2	3	2	0		52786	535	234	1837	1648	7544	8377
	NIST	0.0753493	±	0.00521272	5.50851	±	0.219806	0.181537	±	0.00724388	1.87802	±	0.1571	0.477014		1075.37	±	39.5223	1073.37	±	55.4257		72.2751	4.21206	24.6056	2.86826	0.470624	0.0284208	0.340443	0.0218253		6240	539	116	3	2	0	0		48890	577	182	1714	1538	6978	7799
	NIST	0.0739432	±	0.00516453	5.56751	±	0.222211	0.179613	±	0.00716875	1.82345	±	0.153469	0.474219		1064.86	±	39.1762	1053.93	±	55.1912		74.9908	4.39344	26.3872	3.09218	0.46022	0.0279415	0.351872	0.0224364		6108	532	137	2	3	0	0		47455	513	215	1638	1479	6895	7344
	91500	0.0734478	±	0.00526831	5.61377	±	0.227685	0.178133	±	0.00722478	1.79631	±	0.154022	0.473016		1056.77	±	39.5319	1044.12	±	55.9279		77.8743	4.64019	26.9366	3.21038	0.439208	0.0271704	0.345898	0.0222956		6189	500	119	2	2	0	0		28714	606	127	2008	149	5753	18514
	91500	0.0769402	±	0.00550092	5.52318	±	0.227682	0.181055	±	0.00746363	1.91259	±	0.163825	0.48126		1072.74	±	40.7378	1085.49	±	57.1125		74.8461	4.4891	26.4481	3.17293	0.426356	0.0263627	0.353366	0.0229655		6163	452	123	1	2	3	0		28474	552	144	1942	151	5598	17625
	91500	0.0790057	±	0.00556907	5.62972	±	0.231175	0.177629	±	0.00729401	1.92676	±	0.163248	0.484657		1054.01	±	39.9279	1090.42	±	56.6356		75.351	4.49449	25.3896	3.02916	0.427172	0.0450225	0.336951	0.0219506		5976	519	148	3	1	0	0		28565	565	150	1944	154	5438	17965
	ST6TN1-66	0.0637962	±	0.0104404	158.641	±	9.86919	0.00630352	±	0.000392146	0.0556552	±	0.00906562	0.381921		40.5076	±	2.5121	54.9948	±	8.71977		350.162	18.2029	194.79	20.2521	0.0880505	0.00927231	0.556287	0.0229902		6486	452	135	2	2	0	0		34933	481	103	411	28	53187	105957
	ST6TN1-67	0.0607252	±	0.00643792	150.757	±	7.1401	0.0066332	±	0.00031416	0.0557467	±	0.0062279	0.423941		42.6192	±	2.01186	55.0828	±	5.98979		785.992	40.459	406.795	41.8797	0.205654	0.015704	0.517557	0.0205455		6273	500	115	2	1	0	0		34011	474	132	944	58	108306	231909
	ST6TN1-68	0.0490604	±	0.00442965	155.917	±	6.47157	0.00641365	±	0.000266208	0.0435475	±	0.00432495	0.417924		41.2131	±	1.70515	43.2817	±	4.20823		1338.73	68.0948	1185.16	120.567	0.343646	0.0224034	0.885289	0.0343955		6240	513	106	2	2	0	0		35134	577	123	1618	81	328691	411458
	ST6TN1-69	#DIV/0!	±	#DIV/0!	#DIV/0!	±	#DIV/0!	#DIV/0!	±	#DIV/0!	#DIV/0!	±	#DIV/0!	#DIV/0!		#DIV/0!	±	#DIV/0!	#DIV/0!	±	#DIV/0!		#DIV/0!	#DIV/0!	#DIV/0!	#DIV/0!	0	#DIV/0!	#DIV/0!	#DIV/0!																	High Ca
	ST6TN1-70	0.0538723	±	0.00743834	162.889	±	8.60788	0.00613915	±	0.000324423	0.0457721	±	0.00643986	0.375603		39.4545	±	2.07861	45.4439	±	6.25272		580.62	29.948	277.79	28.6565	0.141118	0.0123279	0.478437	0.0192729		6347	532	105	2	2	0	0		34428	594	129	654	37	74874	173432
	ST6TN1-71	#DIV/0!	±	#DIV/0!	#DIV/0!	±	#DIV/0!	#DIV/0!	±	#DIV/0!	#DIV/0!	±	#DIV/0!	#DIV/0!		#DIV/0!	±	#DIV/0!	#DIV/0!	±	#DIV/0!		#DIV/0!	#DIV/0!	#DIV/0!	#DIV/0!	0	#DIV/0!	#DIV/0!	#DIV/0!																	High Ca
[truncated: 1,073 more rows]

## Sheet: Data_(Nanayama et al., 2022)
	Dataset: U-Pb LA-ICP-MS Detrital Zircon Data (Nanayama et al., 2022)
[truncated: 508 more rows]
